# Supplementary material for: DYRK4 upregulates antiviral innate immunity by promoting IRF3 activation
Source: EMBO Rep. 2024 Dec 19;26(3):690–719. doi: 10.1038/s44319-024-00352-x (PMC11811199; doi:10.1038/s44319-024-00352-x)
Supplement: Supplementary file 4 — Source data Fig. 1 [file 44319_2024_352_MOESM4_ESM.zip]

Archive with 45 entries (35 files):
- Figure 1/
- Figure 1/1A/
- Figure 1/1A/Figure 1A IFN-β.xlsx
- Figure 1/1A/Figure 1A ISRE.xlsx
- Figure 1/1A/Figure 1A NF-kB.xlsx
- Figure 1/1B/
- Figure 1/1B/Figure 1B IFN-β.xlsx
- Figure 1/1C/
- Figure 1/1C/Figure 1C.xlsx
- Figure 1/1D/
- Figure 1/1D/Figure 1D.xlsx
- Figure 1/1E/
- Figure 1/1E/DYRK4 chunqian 1-80000  293T-WT 6-18 2-9+SEV 0 4 8 12h  -2.tif
- Figure 1/1E/GAPDH 293T-WT 6-18 2-9+SeV-0 4 8 12h -5.tif
- Figure 1/1E/IKBa  293T-WT 2-9 6-18+SEV-0-4-8-12h -14.tif
- Figure 1/1E/IRF3  293T-WT 2-9 6-18+SeV-0-4-8-12h -14.tif
- Figure 1/1E/P65  293T-WT 2-9 6-18+SeV-0-4-8-12h -10.tif
- Figure 1/1E/p-IKBa 293T-WT 6-18 2-9+SEV-0 4 8 12h -1.tif
- Figure 1/1E/p-IRF3-S386  293T-WT 6-18 2-9+SeV-0 4 8 12h -3.tif
- Figure 1/1E/p-IRF3-S396  293T-WT 6-18 2-9+SeV-0 4 8 12h -3.tif
- Figure 1/1E/p-P65  293T-WT 6-18 2-9+SeV-0 4 8 12h -2.tif
- Figure 1/1F/
- Figure 1/1F/GAPDH  A549-WT A46 A40+HSV-1 -0-4-8-12h  -4.tif
- Figure 1/1F/IKBa  A549-WT A46 A40+HSV-1 -0-4-8-12h  -2.tif
- Figure 1/1F/IRF3  A549-WT A46 A40+HSV-1 -0-4-8-12h  -7.tif
- Figure 1/1F/P65  A549-WT A46 A40+HSV-1 -0-4-8-12h  -2.tif
- Figure 1/1F/p-IKBa  A549-WT A46 A40+HSV-1 -0-4-8-12h  -2.tif
- Figure 1/1F/p-IRF3-S386  A549-WT A46 A40+HSV-1 -0-4-8-12h  -8.tif
- Figure 1/1F/p-P65 A549-WT A46 A40+HSV-1 -0-4-8-12h  -5.tif
- Figure 1/1G/
- Figure 1/1G/GAPDH-1-4  293T-WT 6-18  2-9 +mock-SeV IRF3   -4.tif
- Figure 1/1G/IRF3 1-12000  293T-WT 6-18  2-9 +mock-SeV IRF3 erjuhua  fen  -7.tif
- Figure 1/1G/IRF3 1-12000  293T-WT 6-18  2-9 +mock-SeV IRF3-2.tif
- Figure 1/1H/
- Figure 1/1H/GAPDH   293T-WT+mock-sev  6-18+mock-sev  2-9+mock-sev he fenli -5.tif
- Figure 1/1H/IRF3  293T-WT+mock-sev  6-18+mock-sev  2-9+mock-sev he fenli -5.tif
- Figure 1/1H/LaminB  293T-WT+mock-sev  6-18+mock-sev  2-9+mock-sev he fenli -4.tif
- Figure 1/1I/
- Figure 1/1I/A14-2-1.jpg
- Figure 1/1I/A14-2-2.jpg
- Figure 1/1I/A46-2-1.jpg
- Figure 1/1I/A46-2-2.jpg
- Figure 1/1I/WT-1-1.jpg
- Figure 1/1I/WT-1-2.jpg
- Figure 1/Figure 1.tif
