# Supplementary material for: DYRK4 upregulates antiviral innate immunity by promoting IRF3 activation
Source: EMBO Rep. 2024 Dec 19;26(3):690–719. doi: 10.1038/s44319-024-00352-x (PMC11811199; doi:10.1038/s44319-024-00352-x)
Supplement: Supplementary file 4 — Source data Fig. 1 [file 44319_2024_352_MOESM4_ESM.zip › Figure 1/1A/Figure 1A IFN-β.xlsx]

## Sheet: Sheet1
SAMPLE-001	5755778	10184100
SAMPLE-002	5733087	9091576
SAMPLE-003	5762142	8848513
SAMPLE-004	246758912	9160121
SAMPLE-005	202547328	7518803
SAMPLE-006	224676832	9155535
SAMPLE-007	4253833	9682316
SAMPLE-008	3858773	7908278
SAMPLE-009	3789810	9067794
SAMPLE-010	193913920	5844364
SAMPLE-011	205431654	5998004
SAMPLE-012	221456752	6305716
SAMPLE-013	2680458	5555055
SAMPLE-014	2484101	4723797
SAMPLE-015	2540572	5281074
SAMPLE-016	141045264	3156422
SAMPLE-017	157302592	3387445
SAMPLE-018	162354674	3589535
SAMPLE-019	2137506	3754240
SAMPLE-020	2057006	3483819
SAMPLE-021	2045578	3125913
SAMPLE-022	108169488	2213004
SAMPLE-023	106863368	2076176
SAMPLE-024	112465317	2073093
