# Supplementary material for: DYRK4 upregulates antiviral innate immunity by promoting IRF3 activation
Source: EMBO Rep. 2024 Dec 19;26(3):690–719. doi: 10.1038/s44319-024-00352-x (PMC11811199; doi:10.1038/s44319-024-00352-x)
Supplement: Supplementary file 4 — Source data Fig. 1 [file 44319_2024_352_MOESM4_ESM.zip › Figure 1/1A/Figure 1A ISRE.xlsx]

## Sheet: Sheet1
SAMPLE-001	160199	11360516
SAMPLE-002	152585	11121177
SAMPLE-003	163211	11922145
SAMPLE-004	12844211	10992328
SAMPLE-005	13103952	11505407
SAMPLE-006	11850003	9927677
SAMPLE-007	113111	8830062
SAMPLE-008	116305	9265862
SAMPLE-009	120285	9699748
SAMPLE-010	12355151	9616301
SAMPLE-011	11201327	8826878
SAMPLE-012	11479238	8707037
SAMPLE-013	90481	3689922
SAMPLE-014	86946	3894796
SAMPLE-015	87681	3770862
SAMPLE-016	8114507	3659778
SAMPLE-017	8037881	3701144
SAMPLE-018	8181148	3670924
SAMPLE-019	73644	1698092
SAMPLE-020	82278	1833542
SAMPLE-021	78316	1805457
SAMPLE-022	6425677	1587628
SAMPLE-023	6699567	1641583
SAMPLE-024	6982278	1786208
