# Supplementary material for: DYRK4 upregulates antiviral innate immunity by promoting IRF3 activation
Source: EMBO Rep. 2024 Dec 19;26(3):690–719. doi: 10.1038/s44319-024-00352-x (PMC11811199; doi:10.1038/s44319-024-00352-x)
Supplement: Supplementary file 4 — Source data Fig. 1 [file 44319_2024_352_MOESM4_ESM.zip › Figure 1/1A/Figure 1A NF-kB.xlsx]

## Sheet: Sheet1
SAMPLE-001	1915715	5370933
SAMPLE-002	2268011	6353373
SAMPLE-003	2450543	6067449
SAMPLE-004	23102274	5729948
SAMPLE-005	20698142	5256551
SAMPLE-006	22573876	5149293
SAMPLE-007	2311749	4583642
SAMPLE-008	2059399	4543047
SAMPLE-009	1968768	4457215
SAMPLE-010	20998990	3912034
SAMPLE-011	19717342	3716833
SAMPLE-012	19354850	3312874
SAMPLE-013	2038951	1534224
SAMPLE-014	1953044	1554513
SAMPLE-015	1883714	1573056
SAMPLE-016	14722328	1338931
SAMPLE-017	14001704	1357902
SAMPLE-018	13982213	1490363
SAMPLE-019	1774564	796364
SAMPLE-020	2064916	890175
SAMPLE-021	1868233	784708
SAMPLE-022	10465268	707896
SAMPLE-023	10835526	736109
SAMPLE-024	10249193	688542
