# Supplementary material for: DYRK4 upregulates antiviral innate immunity by promoting IRF3 activation
Source: EMBO Rep. 2024 Dec 19;26(3):690–719. doi: 10.1038/s44319-024-00352-x (PMC11811199; doi:10.1038/s44319-024-00352-x)
Supplement: Supplementary file 4 — Source data Fig. 1 [file 44319_2024_352_MOESM4_ESM.zip › Figure 1/1B/Figure 1B IFN-β.xlsx]

## Sheet: Sheet1
SAMPLE-001	24086588	767674
SAMPLE-002	21260740	668003
SAMPLE-003	23107478	743745
SAMPLE-004	143016032	728618
SAMPLE-005	135911568	707370
SAMPLE-006	124396656	644487
SAMPLE-007	14614499	574540
SAMPLE-008	15591461	566026
SAMPLE-009	13943718	493784
SAMPLE-010	32822210	500398
SAMPLE-011	34281584	541062
SAMPLE-012	32850114	526566
