# Supplementary material for: DYRK4 upregulates antiviral innate immunity by promoting IRF3 activation
Source: EMBO Rep. 2024 Dec 19;26(3):690–719. doi: 10.1038/s44319-024-00352-x (PMC11811199; doi:10.1038/s44319-024-00352-x)
Supplement: Supplementary file 4 — Source data Fig. 1 [file 44319_2024_352_MOESM4_ESM.zip › Figure 1/1C/Figure 1C.xlsx]

## Sheet: Sheet1
F08	SYBR	IFNB	Unkn-23	2-9+mock	26
F09	SYBR	IFNB	Unkn-23	2-9+mock	25.7
F07	SYBR	IFNB	Unkn-23	2-9+mock	25.78
G09	SYBR	IFNB	Unkn-27	2-9+sev	22.52
G08	SYBR	IFNB	Unkn-27	2-9+sev	22.87
G07	SYBR	IFNB	Unkn-27	2-9+sev	22.36
C03	SYBR	IFNB	Unkn-09	WT+mock	25.75
C02	SYBR	IFNB	Unkn-09	WT+mock	25.84
C01	SYBR	IFNB	Unkn-09	WT+mock	25.68
C04	SYBR	IFNB	Unkn-10	WT+sev	19.51
C06	SYBR	IFNB	Unkn-10	WT+sev	19.57
C05	SYBR	IFNB	Unkn-10	WT+sev	20.04
F01	SYBR	GAPDH	Unkn-21	2-9+mock	15.33
F02	SYBR	GAPDH	Unkn-21	2-9+mock	15.61
F03	SYBR	GAPDH	Unkn-21	2-9+mock	15.74
G02	SYBR	GAPDH	Unkn-25	2-9+sev	15.16
G01	SYBR	GAPDH	Unkn-25	2-9+sev	15
G03	SYBR	GAPDH	Unkn-25	2-9+sev	15.02
A03	SYBR	GAPDH	Unkn-01	WT+mock	15.22
A01	SYBR	GAPDH	Unkn-01	WT+mock	15.2
A02	SYBR	GAPDH	Unkn-01	WT+mock	15.62
A05	SYBR	GAPDH	Unkn-02	WT+sev	15.78
A06	SYBR	GAPDH	Unkn-02	WT+sev	15.04
A04	SYBR	GAPDH	Unkn-02	WT+sev	14.67
F06	SYBR	CXCL10	Unkn-11	2-9+mock	31.19
F05	SYBR	CXCL10	Unkn-11	2-9+mock	31.06
F04	SYBR	CXCL10	Unkn-11	2-9+mock	30.67
G06	SYBR	CXCL10	Unkn-12	2-9+sev	25.15
G05	SYBR	CXCL10	Unkn-12	2-9+sev	25.09
G04	SYBR	CXCL10	Unkn-12	2-9+sev	25.18
B01	SYBR	CXCL10	Unkn-03	WT+mock	34.29
B03	SYBR	CXCL10	Unkn-03	WT+mock	33.49
B02	SYBR	CXCL10	Unkn-03	WT+mock	34.56
B04	SYBR	CXCL10	Unkn-04	WT+sev	23.97
B05	SYBR	CXCL10	Unkn-04	WT+sev	24.22
B06	SYBR	CXCL10	Unkn-04	WT+sev	23.9
F12	SYBR	IL-6	Unkn-24	2-9+mock	32.08
F11	SYBR	IL-6	Unkn-24	2-9+mock	30.91
F10	SYBR	IL-6	Unkn-24	2-9+mock	31.39
G11	SYBR	IL-6	Unkn-28	2-9+sev	31.9
G10	SYBR	IL-6	Unkn-28	2-9+sev	31.37
G12	SYBR	IL-6	Unkn-28	2-9+sev	31.87
D03	SYBR	IL-6	Unkn-13	WT+mock	31.06
D02	SYBR	IL-6	Unkn-13	WT+mock	32.26
D01	SYBR	IL-6	Unkn-13	WT+mock	30.92
D05	SYBR	IL-6	Unkn-14	WT+sev	30.07
D06	SYBR	IL-6	Unkn-14	WT+sev	29.81
D04	SYBR	IL-6	Unkn-14	WT+sev	28.75
H01	SYBR	ISG15	Unkn-29	2-9+mock	25.64
H03	SYBR	ISG15	Unkn-29	2-9+mock	25.44
H02	SYBR	ISG15	Unkn-29	2-9+mock	25.74
H04	SYBR	ISG15	Unkn-30	2-9+sev	21.11
H05	SYBR	ISG15	Unkn-30	2-9+sev	21.58
H06	SYBR	ISG15	Unkn-30	2-9+sev	21.23
E01	SYBR	ISG15	Unkn-17	WT+mock	25.41
E02	SYBR	ISG15	Unkn-17	WT+mock	25.74
E03	SYBR	ISG15	Unkn-17	WT+mock	25.31
E06	SYBR	ISG15	Unkn-18	WT+sev	17.65
E04	SYBR	ISG15	Unkn-18	WT+sev	17.65
E05	SYBR	ISG15	Unkn-18	WT+sev	17.63
