# Supplementary material for: DYRK4 upregulates antiviral innate immunity by promoting IRF3 activation
Source: EMBO Rep. 2024 Dec 19;26(3):690–719. doi: 10.1038/s44319-024-00352-x (PMC11811199; doi:10.1038/s44319-024-00352-x)
Supplement: Supplementary file 4 — Source data Fig. 1 [file 44319_2024_352_MOESM4_ESM.zip › Figure 1/1D/Figure 1D.xlsx]

## Sheet: Sheet1
A03	SYBR	GAPDH	Unkn-01	WT+HSV-1-0h	16.28
A02	SYBR	GAPDH	Unkn-01	WT+HSV-1-0h	16.12
A01	SYBR	GAPDH	Unkn-01	WT+HSV-1-0h	16.22
A07	SYBR	GAPDH	Unkn-03	WT+HSV-1-8h	19.43
A08	SYBR	GAPDH	Unkn-03	WT+HSV-1-8h	19.37
A09	SYBR	GAPDH	Unkn-03	WT+HSV-1-8h	19.12
C04	SYBR	GAPDH	Unkn-08	A40+HSV-1-0h	16.07
C05	SYBR	GAPDH	Unkn-08	A40+HSV-1-0h	16.19
C06	SYBR	GAPDH	Unkn-08	A40+HSV-1-0h	15.95
E02	SYBR	GAPDH	Unkn-13	A40+HSV-1-8h	19.09
E01	SYBR	GAPDH	Unkn-13	A40+HSV-1-8h	19.17
E03	SYBR	GAPDH	Unkn-13	A40+HSV-1-8h	19.14
D05	SYBR	IFNB	Unkn-11	A40+HSV-1-0h	34.67
D04	SYBR	IFNB	Unkn-11	A40+HSV-1-0h	34.79
D06	SYBR	IFNB	Unkn-11	A40+HSV-1-0h	34.98
F03	SYBR	IFNB	Unkn-16	A40+HSV-1-8h	36.1
F02	SYBR	IFNB	Unkn-16	A40+HSV-1-8h	34.03
F01	SYBR	IFNB	Unkn-16	A40+HSV-1-8h	36.03
B02	SYBR	IFNB	Unkn-04	WT+HSV-1-0h	33.93
B01	SYBR	IFNB	Unkn-04	WT+HSV-1-0h	34.51
B03	SYBR	IFNB	Unkn-04	WT+HSV-1-0h	35.53
B07	SYBR	IFNB	Unkn-06	WT+HSV-1-8h	33.43
B08	SYBR	IFNB	Unkn-06	WT+HSV-1-8h	33.63
B09	SYBR	IFNB	Unkn-06	WT+HSV-1-8h	34.24
