# Supplementary material for: DYRK4 upregulates antiviral innate immunity by promoting IRF3 activation
Source: EMBO Rep. 2024 Dec 19;26(3):690–719. doi: 10.1038/s44319-024-00352-x (PMC11811199; doi:10.1038/s44319-024-00352-x)
Supplement: Supplementary file 5 — Source data Fig. 2 [file 44319_2024_352_MOESM5_ESM.zip]

Archive with 44 entries (30 files):
- Figure 2/
- Figure 2/2A/
- Figure 2/2A/1A.xlsx
- Figure 2/2B/
- Figure 2/2B/1B.xlsx
- Figure 2/2C/
- Figure 2/2C/1C.xlsx
- Figure 2/2D/
- Figure 2/2D/1D.xlsx
- Figure 2/2E/
- Figure 2/2E/SeV/
- Figure 2/2E/SeV/western  IRF3.tif
- Figure 2/2E/SeV/western GAPDH.tif
- Figure 2/2E/SeV/western p-IRF3.tif
- Figure 2/2E/VSV/
- Figure 2/2E/VSV/western  GAPDH.tif
- Figure 2/2E/VSV/western  IRF3.tif
- Figure 2/2E/VSV/western  p-IRF3.tif
- Figure 2/2F/
- Figure 2/2F/western  GAPDH.tif
- Figure 2/2F/western  IRF3.tif
- Figure 2/2F/western  p-IRF3.tif
- Figure 2/2G/
- Figure 2/2G/SeV/
- Figure 2/2G/SeV/westren GAPDH.tif
- Figure 2/2G/SeV/westren IRF3.tif
- Figure 2/2G/SeV/westren P65.tif
- Figure 2/2G/SeV/westren p-IRF3.tif
- Figure 2/2G/SeV/westren p-P65.tif
- Figure 2/2G/VSV/
- Figure 2/2G/VSV/western GAPDH.tif
- Figure 2/2G/VSV/western IRF3.tif
- Figure 2/2G/VSV/western P65.tif
- Figure 2/2G/VSV/western p-IRF3.tif
- Figure 2/2G/VSV/western p-P65.tif
- Figure 2/2H/
- Figure 2/2H/western GAPDH.tif
- Figure 2/2H/western IRF3.tif
- Figure 2/2H/western p-IRF3.tif
- Figure 2/2I/
- Figure 2/2I/western GAPDH.tif
- Figure 2/2I/western IRF3.tif
- Figure 2/2I/western p-IRF3.tif
- Figure 2/Figure 2.tif
