# Supplementary material for: DYRK4 upregulates antiviral innate immunity by promoting IRF3 activation
Source: EMBO Rep. 2024 Dec 19;26(3):690–719. doi: 10.1038/s44319-024-00352-x (PMC11811199; doi:10.1038/s44319-024-00352-x)
Supplement: Supplementary file 5 — Source data Fig. 2 [file 44319_2024_352_MOESM5_ESM.zip › Figure 2/2A/1A.xlsx]

## Sheet: Sheet1
C09	SYBR	Actin	Unkn-09	BMDC--/--mock	16.16
C07	SYBR	Actin	Unkn-09	BMDC--/--mock	16.14
C08	SYBR	Actin	Unkn-09	BMDC--/--mock	16.22
E01	SYBR	Actin	Unkn-13	BMDC--/--sev	15.62
E02	SYBR	Actin	Unkn-13	BMDC--/--sev	15.56
E03	SYBR	Actin	Unkn-13	BMDC--/--sev	15.7
A02	SYBR	Actin	Unkn-01	BMDC-WT-mock	16.79
A03	SYBR	Actin	Unkn-01	BMDC-WT-mock	17.13
A01	SYBR	Actin	Unkn-01	BMDC-WT-mock	17
A04	SYBR	Actin	Unkn-02	BMDC-WT-sev	16.1
A05	SYBR	Actin	Unkn-02	BMDC-WT-sev	16.08
A06	SYBR	Actin	Unkn-02	BMDC-WT-sev	15.98
D07	SYBR	IfnB	Unkn-12	BMDC--/--mock	34.55
D08	SYBR	IfnB	Unkn-12	BMDC--/--mock	34.86
D09	SYBR	IfnB	Unkn-12	BMDC--/--mock	33.76
F03	SYBR	IfnB	Unkn-16	BMDC--/--sev	21.8
F02	SYBR	IfnB	Unkn-16	BMDC--/--sev	21.64
F01	SYBR	IfnB	Unkn-16	BMDC--/--sev	21.59
B03	SYBR	IfnB	Unkn-04	BMDC-WT-mock	36.12
B02	SYBR	IfnB	Unkn-04	BMDC-WT-mock	35.51
B01	SYBR	IfnB	Unkn-04	BMDC-WT-mock	34.73
B06	SYBR	IfnB	Unkn-05	BMDC-WT-sev	21.37
B04	SYBR	IfnB	Unkn-05	BMDC-WT-sev	21.45
B05	SYBR	IfnB	Unkn-05	BMDC-WT-sev	21.18
D03	SYBR	GAPDH	Unkn-07	MLF--/--mock	13.47
D02	SYBR	GAPDH	Unkn-07	MLF--/--mock	13.65
D01	SYBR	GAPDH	Unkn-07	MLF--/--mock	13.38
E03	SYBR	GAPDH	Unkn-09	MLF--/--sev	13.58
E02	SYBR	GAPDH	Unkn-09	MLF--/--sev	13.27
E01	SYBR	GAPDH	Unkn-09	MLF--/--sev	13.61
A01	SYBR	GAPDH	Unkn-01	MLF-WT-mock	13.52
A03	SYBR	GAPDH	Unkn-01	MLF-WT-mock	13.98
A02	SYBR	GAPDH	Unkn-01	MLF-WT-mock	14.19
B01	SYBR	GAPDH	Unkn-03	MLF-WT-sev	13.5
B02	SYBR	GAPDH	Unkn-03	MLF-WT-sev	13.9
B03	SYBR	GAPDH	Unkn-03	MLF-WT-sev	13.97
D04	SYBR	Ifnb	Unkn-08	MLF--/--mock	34.71
D06	SYBR	Ifnb	Unkn-08	MLF--/--mock	34.69
D05	SYBR	Ifnb	Unkn-08	MLF--/--mock	33.97
E05	SYBR	Ifnb	Unkn-10	MLF--/--sev	25.6
E04	SYBR	Ifnb	Unkn-10	MLF--/--sev	25.83
E06	SYBR	Ifnb	Unkn-10	MLF--/--sev	25.87
A06	SYBR	Ifnb	Unkn-02	MLF-WT-mock	36.26
A05	SYBR	Ifnb	Unkn-02	MLF-WT-mock	36.26
A04	SYBR	Ifnb	Unkn-02	MLF-WT-mock	36.26
B04	SYBR	Ifnb	Unkn-04	MLF-WT-sev	24.06
B06	SYBR	Ifnb	Unkn-04	MLF-WT-sev	24.33
B05	SYBR	Ifnb	Unkn-04	MLF-WT-sev	24.45
