# Supplementary material for: DYRK4 upregulates antiviral innate immunity by promoting IRF3 activation
Source: EMBO Rep. 2024 Dec 19;26(3):690–719. doi: 10.1038/s44319-024-00352-x (PMC11811199; doi:10.1038/s44319-024-00352-x)
Supplement: Supplementary file 5 — Source data Fig. 2 [file 44319_2024_352_MOESM5_ESM.zip › Figure 2/2B/1B.xlsx]

## Sheet: Sheet1
F01	SYBR	Actin	Unkn-16	BMDC--/--mock	16.86
F03	SYBR	Actin	Unkn-16	BMDC--/--mock	16.8
F02	SYBR	Actin	Unkn-16	BMDC--/--mock	16.74
F08	SYBR	Actin	Unkn-18	BMDC--/--vsv	16.72
F09	SYBR	Actin	Unkn-18	BMDC--/--vsv	16.65
F07	SYBR	Actin	Unkn-18	BMDC--/--vsv	16.73
E01	SYBR	Actin	Unkn-13	BMDC-WT-mock	17.18
E02	SYBR	Actin	Unkn-13	BMDC-WT-mock	17.13
E03	SYBR	Actin	Unkn-13	BMDC-WT-mock	17.13
E07	SYBR	Actin	Unkn-15	BMDC-WT-vsv	16.65
E09	SYBR	Actin	Unkn-15	BMDC-WT-vsv	16.73
E08	SYBR	Actin	Unkn-15	BMDC-WT-vsv	16.75
H02	SYBR	Ifnb	Unkn-22	BMDC--/--mock	31.46
H01	SYBR	Ifnb	Unkn-22	BMDC--/--mock	31.49
H03	SYBR	Ifnb	Unkn-22	BMDC--/--mock	31.52
H07	SYBR	Ifnb	Unkn-24	BMDC--/--vsv	22.75
H08	SYBR	Ifnb	Unkn-24	BMDC--/--vsv	22.82
H09	SYBR	Ifnb	Unkn-24	BMDC--/--vsv	22.8
G03	SYBR	Ifnb	Unkn-19	BMDC-WT-mock	34.79
G02	SYBR	Ifnb	Unkn-19	BMDC-WT-mock	35.24
G01	SYBR	Ifnb	Unkn-19	BMDC-WT-mock	35.25
G07	SYBR	Ifnb	Unkn-21	BMDC-WT-vsv	19.27
G09	SYBR	Ifnb	Unkn-21	BMDC-WT-vsv	19.35
G08	SYBR	Ifnb	Unkn-21	BMDC-WT-vsv	19.39
D03	SYBR	GAPDH	Unkn-07	MLF--/--mock	13.47
D02	SYBR	GAPDH	Unkn-07	MLF--/--mock	13.65
D01	SYBR	GAPDH	Unkn-07	MLF--/--mock	13.38
F01	SYBR	GAPDH	Unkn-11	MLF--/--VSV	13.62
F02	SYBR	GAPDH	Unkn-11	MLF--/--VSV	13.72
F03	SYBR	GAPDH	Unkn-11	MLF--/--VSV	13.65
A01	SYBR	GAPDH	Unkn-01	MLF-WT-mock	13.52
A03	SYBR	GAPDH	Unkn-01	MLF-WT-mock	13.98
A02	SYBR	GAPDH	Unkn-01	MLF-WT-mock	14.19
C01	SYBR	GAPDH	Unkn-05	MLF-WT-VSV	14.06
C03	SYBR	GAPDH	Unkn-05	MLF-WT-VSV	14.02
C02	SYBR	GAPDH	Unkn-05	MLF-WT-VSV	13.87
D04	SYBR	Ifnb	Unkn-08	MLF--/--mock	34.71
D06	SYBR	Ifnb	Unkn-08	MLF--/--mock	34.69
D05	SYBR	Ifnb	Unkn-08	MLF--/--mock	33.97
F05	SYBR	Ifnb	Unkn-12	MLF--/--VSV	25.93
F04	SYBR	Ifnb	Unkn-12	MLF--/--VSV	25.39
F06	SYBR	Ifnb	Unkn-12	MLF--/--VSV	26
A06	SYBR	Ifnb	Unkn-02	MLF-WT-mock	36.26
A05	SYBR	Ifnb	Unkn-02	MLF-WT-mock	36.26
A04	SYBR	Ifnb	Unkn-02	MLF-WT-mock	36.26
C06	SYBR	Ifnb	Unkn-06	MLF-WT-VSV	23.87
C05	SYBR	Ifnb	Unkn-06	MLF-WT-VSV	23.66
C04	SYBR	Ifnb	Unkn-06	MLF-WT-VSV	23.42
C05	SYBR	GAPDH	Unkn-08	BMDM-/--mock	15.91
C06	SYBR	GAPDH	Unkn-08	BMDM-/--mock	16.24
C04	SYBR	GAPDH	Unkn-08	BMDM-/--mock	15.5
G09	SYBR	GAPDH	Unkn-21	BMDM-/--vsv	16.13
G08	SYBR	GAPDH	Unkn-21	BMDM-/--vsv	16.07
G07	SYBR	GAPDH	Unkn-21	BMDM-/--vsv	16.56
A01	SYBR	GAPDH	Unkn-01	BMDM-WT-mock	15.59
A03	SYBR	GAPDH	Unkn-01	BMDM-WT-mock	15.42
A02	SYBR	GAPDH	Unkn-01	BMDM-WT-mock	15.3
G01	SYBR	GAPDH	Unkn-19	BMDM-WT-vsv	16.74
G03	SYBR	GAPDH	Unkn-19	BMDM-WT-vsv	16.69
G02	SYBR	GAPDH	Unkn-19	BMDM-WT-vsv	16.62
D05	SYBR	Ifnb	Unkn-11	BMDM-/--mock	34.37
D04	SYBR	Ifnb	Unkn-11	BMDM-/--mock	34.14
D06	SYBR	Ifnb	Unkn-11	BMDM-/--mock	36
H09	SYBR	Ifnb	Unkn-24	BMDM-/--vsv	24.92
H07	SYBR	Ifnb	Unkn-24	BMDM-/--vsv	25.22
H08	SYBR	Ifnb	Unkn-24	BMDM-/--vsv	24.47
B02	SYBR	Ifnb	Unkn-04	BMDM-WT-mock	33.83
B03	SYBR	Ifnb	Unkn-04	BMDM-WT-mock	32.51
B01	SYBR	Ifnb	Unkn-04	BMDM-WT-mock	33.2
H01	SYBR	Ifnb	Unkn-22	BMDM-WT-vsv	24.11
H02	SYBR	Ifnb	Unkn-22	BMDM-WT-vsv	24.03
H03	SYBR	Ifnb	Unkn-22	BMDM-WT-vsv	24.25
