# Supplementary material for: DYRK4 upregulates antiviral innate immunity by promoting IRF3 activation
Source: EMBO Rep. 2024 Dec 19;26(3):690–719. doi: 10.1038/s44319-024-00352-x (PMC11811199; doi:10.1038/s44319-024-00352-x)
Supplement: Supplementary file 5 — Source data Fig. 2 [file 44319_2024_352_MOESM5_ESM.zip › Figure 2/2C/1C.xlsx]

## Sheet: Sheet1
C10	SYBR	Actin	Unkn-12	MLF--/--HSV	14.24
C12	SYBR	Actin	Unkn-12	MLF--/--HSV	14.16
C11	SYBR	Actin	Unkn-12	MLF--/--HSV	14.28
C04	SYBR	Actin	Unkn-10	MLF--/--mock	14.11
C05	SYBR	Actin	Unkn-10	MLF--/--mock	14.1
C06	SYBR	Actin	Unkn-10	MLF--/--mock	14.01
A12	SYBR	Actin	Unkn-04	MLF-WT-HSV	14.59
A10	SYBR	Actin	Unkn-04	MLF-WT-HSV	14.94
A11	SYBR	Actin	Unkn-04	MLF-WT-HSV	14.6
A06	SYBR	Actin	Unkn-02	MLF-WT-mock	14.09
A05	SYBR	Actin	Unkn-02	MLF-WT-mock	14.27
A04	SYBR	Actin	Unkn-02	MLF-WT-mock	14.18
D12	SYBR	ifnb	Unkn-16	MLF--/--HSV	24.77
D11	SYBR	ifnb	Unkn-16	MLF--/--HSV	25.01
D10	SYBR	ifnb	Unkn-16	MLF--/--HSV	24.57
D06	SYBR	ifnb	Unkn-14	MLF--/--mock	32.44
D04	SYBR	ifnb	Unkn-14	MLF--/--mock	32.44
D05	SYBR	ifnb	Unkn-14	MLF--/--mock	32.7
B12	SYBR	ifnb	Unkn-08	MLF-WT-HSV	23.5
B11	SYBR	ifnb	Unkn-08	MLF-WT-HSV	23.57
B10	SYBR	ifnb	Unkn-08	MLF-WT-HSV	23.45
B04	SYBR	ifnb	Unkn-06	MLF-WT-mock	32.95
B05	SYBR	ifnb	Unkn-06	MLF-WT-mock	32.2
B06	SYBR	ifnb	Unkn-06	MLF-WT-mock	31.99
