# Supplementary material for: DYRK4 upregulates antiviral innate immunity by promoting IRF3 activation
Source: EMBO Rep. 2024 Dec 19;26(3):690–719. doi: 10.1038/s44319-024-00352-x (PMC11811199; doi:10.1038/s44319-024-00352-x)
Supplement: Supplementary file 5 — Source data Fig. 2 [file 44319_2024_352_MOESM5_ESM.zip › Figure 2/2D/1D.xlsx]

## Sheet: Sheet1
A01	SYBR	Actin	Unkn-01	BMDM-WT+mock	17.11
A02	SYBR	Actin	Unkn-01	BMDM-WT+mock	16.75
A03	SYBR	Actin	Unkn-01	BMDM-WT+mock	16.85
A04	SYBR	Actin	Unkn-02	BMDM-WT+sev	15.84
A05	SYBR	Actin	Unkn-02	BMDM-WT+sev	16.02
A06	SYBR	Actin	Unkn-02	BMDM-WT+sev	16.02
A07	SYBR	Actin	Unkn-03	BMDM--/-+mock	14.94
A08	SYBR	Actin	Unkn-03	BMDM--/-+mock	14.74
A09	SYBR	Actin	Unkn-03	BMDM--/-+mock	15.17
A10	SYBR	Actin	Unkn-04	BMDM--/-+sev	14.38
A11	SYBR	Actin	Unkn-04	BMDM--/-+sev	14.36
A12	SYBR	Actin	Unkn-04	BMDM--/-+sev	14.34
B01	SYBR	Cxcl10	Unkn-05	BMDM-WT+mock	27.39
B02	SYBR	Cxcl10	Unkn-05	BMDM-WT+mock	27.45
B03	SYBR	Cxcl10	Unkn-05	BMDM-WT+mock	27.47
B04	SYBR	Cxcl10	Unkn-06	BMDM-WT+sev	16.11
B05	SYBR	Cxcl10	Unkn-06	BMDM-WT+sev	16.11
B06	SYBR	Cxcl10	Unkn-06	BMDM-WT+sev	16.29
B07	SYBR	Cxcl10	Unkn-07	BMDM--/-+mock	27.56
B08	SYBR	Cxcl10	Unkn-07	BMDM--/-+mock	27.65
B09	SYBR	Cxcl10	Unkn-07	BMDM--/-+mock	27.71
B10	SYBR	Cxcl10	Unkn-08	BMDM--/-+sev	17.14
B11	SYBR	Cxcl10	Unkn-08	BMDM--/-+sev	17.12
B12	SYBR	Cxcl10	Unkn-08	BMDM--/-+sev	17.17
C01	SYBR	Actin	Unkn-09	BMDM-WT-mock	16.24
C02	SYBR	Actin	Unkn-09	BMDM-WT-mock	16.1
C03	SYBR	Actin	Unkn-09	BMDM-WT-mock	16.1
C04	SYBR	Actin	Unkn-10	BMDM-WT-sev	15.09
C05	SYBR	Actin	Unkn-10	BMDM-WT-sev	15.15
C06	SYBR	Actin	Unkn-10	BMDM-WT-sev	15.02
C07	SYBR	Actin	Unkn-11	BMDM--/--mock	14.02
C08	SYBR	Actin	Unkn-11	BMDM--/--mock	13.94
C09	SYBR	Actin	Unkn-11	BMDM--/--mock	13.93
C10	SYBR	Actin	Unkn-12	BMDM--/--sev	13.66
C11	SYBR	Actin	Unkn-12	BMDM--/--sev	13.54
C12	SYBR	Actin	Unkn-12	BMDM--/--sev	13.61
D01	SYBR	IFNB	Unkn-13	BMDM-WT-mock	29.74
D02	SYBR	IFNB	Unkn-13	BMDM-WT-mock	29.78
D03	SYBR	IFNB	Unkn-13	BMDM-WT-mock	30.06
D04	SYBR	IFNB	Unkn-14	BMDM-WT-sev	16.11
D05	SYBR	IFNB	Unkn-14	BMDM-WT-sev	16.07
D06	SYBR	IFNB	Unkn-14	BMDM-WT-sev	16.08
D07	SYBR	IFNB	Unkn-15	BMDM--/--mock	29.45
D08	SYBR	IFNB	Unkn-15	BMDM--/--mock	29.22
D09	SYBR	IFNB	Unkn-15	BMDM--/--mock	29.23
D10	SYBR	IFNB	Unkn-16	BMDM--/--sev	16.8
D11	SYBR	IFNB	Unkn-16	BMDM--/--sev	16.48
D12	SYBR	IFNB	Unkn-16	BMDM--/--sev	16.46
C03	SYBR	Actin	Unkn-09	BMDM--/--mock	17.09
C01	SYBR	Actin	Unkn-09	BMDM--/--mock	17.09
C02	SYBR	Actin	Unkn-09	BMDM--/--mock	17.06
D01	SYBR	Actin	Unkn-13	BMDM--/--sev	16.28
D02	SYBR	Actin	Unkn-13	BMDM--/--sev	16.26
D03	SYBR	Actin	Unkn-13	BMDM--/--sev	16.16
A01	SYBR	Actin	Unkn-01	BMDM-WT+mock	16.79
A03	SYBR	Actin	Unkn-01	BMDM-WT+mock	16.93
A02	SYBR	Actin	Unkn-01	BMDM-WT+mock	16.92
B02	SYBR	Actin	Unkn-05	BMDM-WT-sev	19.17
B01	SYBR	Actin	Unkn-05	BMDM-WT-sev	19.07
B03	SYBR	Actin	Unkn-05	BMDM-WT-sev	19.24
C06	SYBR	Isg15	Unkn-10	BMDM--/--mock	25.1
C05	SYBR	Isg15	Unkn-10	BMDM--/--mock	25.13
C04	SYBR	Isg15	Unkn-10	BMDM--/--mock	25.16
D05	SYBR	Isg15	Unkn-14	BMDM--/--sev	18.7
D06	SYBR	Isg15	Unkn-14	BMDM--/--sev	18.4
D04	SYBR	Isg15	Unkn-14	BMDM--/--sev	18.61
A06	SYBR	Isg15	Unkn-02	BMDM-WT+mock	25.05
A04	SYBR	Isg15	Unkn-02	BMDM-WT+mock	25.1
A05	SYBR	Isg15	Unkn-02	BMDM-WT+mock	25.22
B04	SYBR	Isg15	Unkn-06	BMDM-WT-sev	20.01
B05	SYBR	Isg15	Unkn-06	BMDM-WT-sev	20.09
B06	SYBR	Isg15	Unkn-06	BMDM-WT-sev	20.01
C07	SYBR	il-6	Unkn-11	BMDM--/--mock	18.47
C08	SYBR	il-6	Unkn-11	BMDM--/--mock	18.44
C09	SYBR	il-6	Unkn-11	BMDM--/--mock	18.4
D08	SYBR	il-6	Unkn-15	BMDM--/--sev	18.53
D09	SYBR	il-6	Unkn-15	BMDM--/--sev	18.48
D07	SYBR	il-6	Unkn-15	BMDM--/--sev	18.76
A08	SYBR	il-6	Unkn-03	BMDM-WT+mock	18.41
A07	SYBR	il-6	Unkn-03	BMDM-WT+mock	18.48
A09	SYBR	il-6	Unkn-03	BMDM-WT+mock	18.77
B07	SYBR	il-6	Unkn-07	BMDM-WT-sev	18.63
B09	SYBR	il-6	Unkn-07	BMDM-WT-sev	18.68
B08	SYBR	il-6	Unkn-07	BMDM-WT-sev	18.72
C03	SYBR	Actin	Unkn-09	BMDM--/--mock	17.09
C01	SYBR	Actin	Unkn-09	BMDM--/--mock	17.09
C02	SYBR	Actin	Unkn-09	BMDM--/--mock	17.06
D01	SYBR	Actin	Unkn-13	BMDM--/--sev	16.28
D02	SYBR	Actin	Unkn-13	BMDM--/--sev	16.26
D03	SYBR	Actin	Unkn-13	BMDM--/--sev	16.16
A01	SYBR	Actin	Unkn-01	BMDM-WT+mock	16.79
A03	SYBR	Actin	Unkn-01	BMDM-WT+mock	16.93
A02	SYBR	Actin	Unkn-01	BMDM-WT+mock	16.92
B02	SYBR	Actin	Unkn-05	BMDM-WT-sev	19.17
B01	SYBR	Actin	Unkn-05	BMDM-WT-sev	19.07
B03	SYBR	Actin	Unkn-05	BMDM-WT-sev	19.24
