# Supplementary material for: DYRK4 upregulates antiviral innate immunity by promoting IRF3 activation
Source: EMBO Rep. 2024 Dec 19;26(3):690–719. doi: 10.1038/s44319-024-00352-x (PMC11811199; doi:10.1038/s44319-024-00352-x)
Supplement: Supplementary file 6 — Source data Fig. 3 [file 44319_2024_352_MOESM6_ESM.zip]

Archive with 17 entries (11 files):
- Figure 3/
- Figure 3/3A/
- Figure 3/3A/3A.xlsx
- Figure 3/3B/
- Figure 3/3B/liver.xlsx
- Figure 3/3B/lung.xlsx
- Figure 3/3B/spleen.xlsx
- Figure 3/3C/
- Figure 3/3C/3C.xlsx
- Figure 3/3D/
- Figure 3/3D/3D.xlsx
- Figure 3/3E/
- Figure 3/3E/KO+PBS.jpg
- Figure 3/3E/KO+VSV.jpg
- Figure 3/3E/WT+PBS.jpg
- Figure 3/3E/WT+VSV.jpg
- Figure 3/Figure 3.tif
