# Supplementary material for: DYRK4 upregulates antiviral innate immunity by promoting IRF3 activation
Source: EMBO Rep. 2024 Dec 19;26(3):690–719. doi: 10.1038/s44319-024-00352-x (PMC11811199; doi:10.1038/s44319-024-00352-x)
Supplement: Supplementary file 6 — Source data Fig. 3 [file 44319_2024_352_MOESM6_ESM.zip › Figure 3/3A/3A.xlsx]

## Sheet: Sheet1
14天
Days	WT	KO			1代表死亡		Dyrk4敲除小鼠对VSV致死实验更加易感
5	1
7	1
7	1
9	1
14	0
14	0
14	0
14	0
2		1
3		1
3		1
3		1
4		1
8		1
8		1
10		1
