# Supplementary material for: DYRK4 upregulates antiviral innate immunity by promoting IRF3 activation
Source: EMBO Rep. 2024 Dec 19;26(3):690–719. doi: 10.1038/s44319-024-00352-x (PMC11811199; doi:10.1038/s44319-024-00352-x)
Supplement: Supplementary file 6 — Source data Fig. 3 [file 44319_2024_352_MOESM6_ESM.zip › Figure 3/3B/liver.xlsx]

## Sheet: Sheet1
A03	SYBR	GAPDH	Unkn-01	1WT+VSV	19.01
A02	SYBR	GAPDH	Unkn-01	1WT+VSV	19.05
A01	SYBR	GAPDH	Unkn-01	1WT+VSV	19.02
E02	SYBR	GAPDH	Unkn-13	2WT+VSV	18.31
E03	SYBR	GAPDH	Unkn-13	2WT+VSV	18.12
E01	SYBR	GAPDH	Unkn-13	2WT+VSV	18.19
C06	SYBR	GAPDH	Unkn-08	6WT+VSV	19.22
C04	SYBR	GAPDH	Unkn-08	6WT+VSV	19.13
C05	SYBR	GAPDH	Unkn-08	6WT+VSV	19.2
B03	SYBR	IFNB	Unkn-04	1WT+VSV	24.44
B02	SYBR	IFNB	Unkn-04	1WT+VSV	24.57
B01	SYBR	IFNB	Unkn-04	1WT+VSV	24.44
F02	SYBR	IFNB	Unkn-16	2WT+VSV	24.11
F01	SYBR	IFNB	Unkn-16	2WT+VSV	24
F03	SYBR	IFNB	Unkn-16	2WT+VSV	24.06
D06	SYBR	IFNB	Unkn-11	6WT+VSV	24.15
D05	SYBR	IFNB	Unkn-11	6WT+VSV	24.16
D04	SYBR	IFNB	Unkn-11	6WT+VSV	24.05
E06	SYBR	GAPDH	Unkn-14	11-/-+VSV	17.5
E05	SYBR	GAPDH	Unkn-14	11-/-+VSV	17.93
E04	SYBR	GAPDH	Unkn-14	11-/-+VSV	17.58
A09	SYBR	GAPDH	Unkn-03	9-/-+VSV	17.8
A08	SYBR	GAPDH	Unkn-03	9-/-+VSV	17.56
A07	SYBR	GAPDH	Unkn-03	9-/-+VSV	17.54
C08	SYBR	GAPDH	Unkn-09	10-/-+VSV	17.56
C07	SYBR	GAPDH	Unkn-09	10-/-+VSV	17.49
C09	SYBR	GAPDH	Unkn-09	10-/-+VSV	17.71
F06	SYBR	IFNB	Unkn-17	11-/-+VSV	25.82
F04	SYBR	IFNB	Unkn-17	11-/-+VSV	25.88
F05	SYBR	IFNB	Unkn-17	11-/-+VSV	25.86
B07	SYBR	IFNB	Unkn-06	9-/-+VSV	23.92
B08	SYBR	IFNB	Unkn-06	9-/-+VSV	23.85
B09	SYBR	IFNB	Unkn-06	9-/-+VSV	23.88
D07	SYBR	IFNB	Unkn-12	10-/-+VSV	24.62
D08	SYBR	IFNB	Unkn-12	10-/-+VSV	24.58
D09	SYBR	IFNB	Unkn-12	10-/-+VSV	24.75
A03	SYBR	GAPDH	Unkn-01	1WT+VSV	19.42
A02	SYBR	GAPDH	Unkn-01	1WT+VSV	19.29
A01	SYBR	GAPDH	Unkn-01	1WT+VSV	19.46
E02	SYBR	GAPDH	Unkn-13	2WT+VSV	19.17
E03	SYBR	GAPDH	Unkn-13	2WT+VSV	18.42
E01	SYBR	GAPDH	Unkn-13	2WT+VSV	18.58
C06	SYBR	GAPDH	Unkn-08	6WT+VSV	19.46
C04	SYBR	GAPDH	Unkn-08	6WT+VSV	19.35
C05	SYBR	GAPDH	Unkn-08	6WT+VSV	19.42
B03	SYBR	CXCL10	Unkn-04	1WT+VSV	23.2
B02	SYBR	CXCL10	Unkn-04	1WT+VSV	23.1
B01	SYBR	CXCL10	Unkn-04	1WT+VSV	23.26
F03	SYBR	CXCL10	Unkn-16	2WT+VSV	22.34
F01	SYBR	CXCL10	Unkn-16	2WT+VSV	22.45
F02	SYBR	CXCL10	Unkn-16	2WT+VSV	22.37
D06	SYBR	CXCL10	Unkn-11	6WT+VSV	23.08
D04	SYBR	CXCL10	Unkn-11	6WT+VSV	23.03
D05	SYBR	CXCL10	Unkn-11	6WT+VSV	23.04
E05	SYBR	GAPDH	Unkn-14	11-/-+VSV	17.58
E04	SYBR	GAPDH	Unkn-14	11-/-+VSV	17.53
E06	SYBR	GAPDH	Unkn-14	11-/-+VSV	17.74
A08	SYBR	GAPDH	Unkn-03	9-/-+VSV	17.98
A07	SYBR	GAPDH	Unkn-03	9-/-+VSV	18.09
A09	SYBR	GAPDH	Unkn-03	9-/-+VSV	18.08
E08	SYBR	GAPDH	Unkn-15	10-/-+VSV	18.17
E07	SYBR	GAPDH	Unkn-15	10-/-+VSV	18.27
E09	SYBR	GAPDH	Unkn-15	10-/-+VSV	18.23
F04	SYBR	CXCL10	Unkn-17	11-/-+VSV	23.39
F05	SYBR	CXCL10	Unkn-17	11-/-+VSV	23.31
F06	SYBR	CXCL10	Unkn-17	11-/-+VSV	23.32
B07	SYBR	CXCL10	Unkn-06	9-/-+VSV	23.68
B08	SYBR	CXCL10	Unkn-06	9-/-+VSV	23.51
B09	SYBR	CXCL10	Unkn-06	9-/-+VSV	23.89
F08	SYBR	CXCL10	Unkn-18	10-/-+VSV	23.58
F07	SYBR	CXCL10	Unkn-18	10-/-+VSV	23.74
F09	SYBR	CXCL10	Unkn-18	10-/-+VSV	23.75
A03	SYBR	GAPDH	Unkn-01	1WT+VSV	19.21
A02	SYBR	GAPDH	Unkn-01	1WT+VSV	19.09
A01	SYBR	GAPDH	Unkn-01	1WT+VSV	19.13
C03	SYBR	GAPDH	Unkn-07	2WT+VSV	19.15
C02	SYBR	GAPDH	Unkn-07	2WT+VSV	19.04
C01	SYBR	GAPDH	Unkn-07	2WT+VSV	19.15
C06	SYBR	GAPDH	Unkn-08	6WT+VSV	19.31
C04	SYBR	GAPDH	Unkn-08	6WT+VSV	19.32
C05	SYBR	GAPDH	Unkn-08	6WT+VSV	19.28
B03	SYBR	ISG15	Unkn-04	1WT+VSV	19.31
B02	SYBR	ISG15	Unkn-04	1WT+VSV	19.37
B01	SYBR	ISG15	Unkn-04	1WT+VSV	19.6
D03	SYBR	ISG15	Unkn-10	2WT+VSV	19.4
D01	SYBR	ISG15	Unkn-10	2WT+VSV	19.38
D02	SYBR	ISG15	Unkn-10	2WT+VSV	19.35
D06	SYBR	ISG15	Unkn-11	6WT+VSV	19.48
D05	SYBR	ISG15	Unkn-11	6WT+VSV	19.37
D04	SYBR	ISG15	Unkn-11	6WT+VSV	19.43
C08	SYBR	GAPDH	Unkn-09	10-/-+VSV	17.87
C07	SYBR	GAPDH	Unkn-09	10-/-+VSV	17.59
C09	SYBR	GAPDH	Unkn-09	10-/-+VSV	17.85
E07	SYBR	GAPDH	Unkn-15	11-/-+VSV	18.04
E09	SYBR	GAPDH	Unkn-15	11-/-+VSV	18.18
E08	SYBR	GAPDH	Unkn-15	11-/-+VSV	18.22
A09	SYBR	GAPDH	Unkn-03	9-/-+VSV	17.8
A08	SYBR	GAPDH	Unkn-03	9-/-+VSV	17.77
A07	SYBR	GAPDH	Unkn-03	9-/-+VSV	17.72
D07	SYBR	ISG15	Unkn-12	10-/-+VSV	19.77
D08	SYBR	ISG15	Unkn-12	10-/-+VSV	19.77
D09	SYBR	ISG15	Unkn-12	10-/-+VSV	19.92
F07	SYBR	ISG15	Unkn-18	11-/-+VSV	20.28
F08	SYBR	ISG15	Unkn-18	11-/-+VSV	20.19
F09	SYBR	ISG15	Unkn-18	11-/-+VSV	20.46
B07	SYBR	ISG15	Unkn-06	9-/-+VSV	19.86
B08	SYBR	ISG15	Unkn-06	9-/-+VSV	20
B09	SYBR	ISG15	Unkn-06	9-/-+VSV	20.02
A03	SYBR	GAPDH	Unkn-01	1WT+VSV	18.61
A02	SYBR	GAPDH	Unkn-01	1WT+VSV	18.4
A01	SYBR	GAPDH	Unkn-01	1WT+VSV	18.65
C03	SYBR	GAPDH	Unkn-07	2WT+VSV	18.52
C02	SYBR	GAPDH	Unkn-07	2WT+VSV	18.47
C01	SYBR	GAPDH	Unkn-07	2WT+VSV	18.51
C06	SYBR	GAPDH	Unkn-08	6WT+VSV	18.47
C04	SYBR	GAPDH	Unkn-08	6WT+VSV	18.59
C05	SYBR	GAPDH	Unkn-08	6WT+VSV	18.47
B03	SYBR	IL-6	Unkn-04	1WT+VSV	32.62
B02	SYBR	IL-6	Unkn-04	1WT+VSV	31.61
B01	SYBR	IL-6	Unkn-04	1WT+VSV	31.96
D03	SYBR	IL-6	Unkn-10	2WT+VSV	32.37
D01	SYBR	IL-6	Unkn-10	2WT+VSV	33.33
D02	SYBR	IL-6	Unkn-10	2WT+VSV	31.53
D06	SYBR	IL-6	Unkn-11	6WT+VSV	31.39
D05	SYBR	IL-6	Unkn-11	6WT+VSV	32.09
D04	SYBR	IL-6	Unkn-11	6WT+VSV	32.08
E06	SYBR	GAPDH	Unkn-14	10-/-+VSV	16.93
E05	SYBR	GAPDH	Unkn-14	10-/-+VSV	16.8
E04	SYBR	GAPDH	Unkn-14	10-/-+VSV	16.84
A09	SYBR	GAPDH	Unkn-03	9-/-+VSV	17.34
A08	SYBR	GAPDH	Unkn-03	9-/-+VSV	17.27
A07	SYBR	GAPDH	Unkn-03	9-/-+VSV	17.18
E07	SYBR	GAPDH	Unkn-15	11-/-+VSV	17.32
E09	SYBR	GAPDH	Unkn-15	11-/-+VSV	17.4
E08	SYBR	GAPDH	Unkn-15	11-/-+VSV	17.41
F06	SYBR	IL-6	Unkn-17	10-/-+VSV	32.17
F04	SYBR	IL-6	Unkn-17	10-/-+VSV	32.01
F05	SYBR	IL-6	Unkn-17	10-/-+VSV	32.26
B07	SYBR	IL-6	Unkn-06	9-/-+VSV	33.54
B08	SYBR	IL-6	Unkn-06	9-/-+VSV	33.02
B09	SYBR	IL-6	Unkn-06	9-/-+VSV	33.69
F07	SYBR	IL-6	Unkn-18	11-/-+VSV	34.02
F08	SYBR	IL-6	Unkn-18	11-/-+VSV	32.08
F09	SYBR	IL-6	Unkn-18	11-/-+VSV	32.73
