# Supplementary material for: DYRK4 upregulates antiviral innate immunity by promoting IRF3 activation
Source: EMBO Rep. 2024 Dec 19;26(3):690–719. doi: 10.1038/s44319-024-00352-x (PMC11811199; doi:10.1038/s44319-024-00352-x)
Supplement: Supplementary file 6 — Source data Fig. 3 [file 44319_2024_352_MOESM6_ESM.zip › Figure 3/3B/lung.xlsx]

## Sheet: Sheet1
A09	SYBR	Actin	Unkn-03	WT-1+VSV	14.02
A08	SYBR	Actin	Unkn-03	WT-1+VSV	12.9
A07	SYBR	Actin	Unkn-03	WT-1+VSV	13.73
C04	SYBR	Actin	Unkn-08	WT-2+VSV	11.98
C06	SYBR	Actin	Unkn-08	WT-2+VSV	12.61
C05	SYBR	Actin	Unkn-08	WT-2+VSV	12.69
C07	SYBR	Actin	Unkn-09	WT-6+VSV	13.49
C09	SYBR	Actin	Unkn-09	WT-6+VSV	13.75
C08	SYBR	Actin	Unkn-09	WT-6+VSV	13.04
B07	SYBR	ifnb	Unkn-06	WT-1+VSV	23.3
B08	SYBR	ifnb	Unkn-06	WT-1+VSV	22.78
B09	SYBR	ifnb	Unkn-06	WT-1+VSV	23.94
D06	SYBR	ifnb	Unkn-11	WT-2+VSV	22.83
D05	SYBR	ifnb	Unkn-11	WT-2+VSV	22.73
D04	SYBR	ifnb	Unkn-11	WT-2+VSV	22.39
D09	SYBR	ifnb	Unkn-12	WT-6+VSV	24.16
D08	SYBR	ifnb	Unkn-12	WT-6+VSV	23.43
D07	SYBR	ifnb	Unkn-12	WT-6+VSV	23.6
G02	SYBR	Actin	Unkn-19	-/-10+VSV	13.05
G03	SYBR	Actin	Unkn-19	-/-10+VSV	13.26
G01	SYBR	Actin	Unkn-19	-/-10+VSV	14.5
G06	SYBR	Actin	Unkn-20	-/-11+VSV	13.05
G05	SYBR	Actin	Unkn-20	-/-11+VSV	12.98
G04	SYBR	Actin	Unkn-20	-/-11+VSV	12.58
E07	SYBR	Actin	Unkn-15	-/-9+VSV	13.35
E09	SYBR	Actin	Unkn-15	-/-9+VSV	13.76
E08	SYBR	Actin	Unkn-15	-/-9+VSV	12.96
H03	SYBR	ifnb	Unkn-22	-/-10+VSV	25.15
H02	SYBR	ifnb	Unkn-22	-/-10+VSV	25.46
H05	SYBR	ifnb	Unkn-23	-/-11+VSV	25.31
H06	SYBR	ifnb	Unkn-23	-/-11+VSV	25.77
H04	SYBR	ifnb	Unkn-23	-/-11+VSV	25.14
F09	SYBR	ifnb	Unkn-18	-/-9+VSV	25.84
F08	SYBR	ifnb	Unkn-18	-/-9+VSV	25.32
F07	SYBR	ifnb	Unkn-18	-/-9+VSV	25.58
C02	SYBR	cxcl10	Unkn-09	WT-1+VSV	16.43
C03	SYBR	cxcl10	Unkn-09	WT-1+VSV	16.36
C01	SYBR	cxcl10	Unkn-09	WT-1+VSV	16.74
C06	SYBR	cxcl10	Unkn-10	WT-2+VSV	16.44
C05	SYBR	cxcl10	Unkn-10	WT-2+VSV	16.14
C04	SYBR	cxcl10	Unkn-10	WT-2+VSV	16.68
C07	SYBR	cxcl10	Unkn-11	WT-6+VSV	16.94
C09	SYBR	cxcl10	Unkn-11	WT-6+VSV	16.92
C08	SYBR	cxcl10	Unkn-11	WT-6+VSV	17.18
A01	SYBR	GAPDH	Unkn-01	WT-1+VSV	14.67
A02	SYBR	GAPDH	Unkn-01	WT-1+VSV	14.41
A03	SYBR	GAPDH	Unkn-01	WT-1+VSV	14.62
A05	SYBR	GAPDH	Unkn-02	WT-2+VSV	15.21
A04	SYBR	GAPDH	Unkn-02	WT-2+VSV	15.27
A06	SYBR	GAPDH	Unkn-02	WT-2+VSV	15.7
A08	SYBR	GAPDH	Unkn-03	WT-6+VSV	15.79
A07	SYBR	GAPDH	Unkn-03	WT-6+VSV	15.08
A09	SYBR	GAPDH	Unkn-03	WT-6+VSV	15.03
H02	SYBR	cxcl10	Unkn-29	-/-10+VSV	18.46
H01	SYBR	cxcl10	Unkn-29	-/-10+VSV	18.22
H03	SYBR	cxcl10	Unkn-29	-/-10+VSV	19.28
H06	SYBR	cxcl10	Unkn-30	-/-11+VSV	17.73
H05	SYBR	cxcl10	Unkn-30	-/-11+VSV	18.33
H04	SYBR	cxcl10	Unkn-30	-/-11+VSV	18.69
C10	SYBR	cxcl10	Unkn-12	-/-9+VSV	18.17
C11	SYBR	cxcl10	Unkn-12	-/-9+VSV	18.48
C12	SYBR	cxcl10	Unkn-12	-/-9+VSV	18.07
F02	SYBR	GAPDH	Unkn-21	-/-10+VSV	14.32
F01	SYBR	GAPDH	Unkn-21	-/-10+VSV	14.73
F03	SYBR	GAPDH	Unkn-21	-/-10+VSV	14.54
F04	SYBR	GAPDH	Unkn-22	-/-11+VSV	15.65
F05	SYBR	GAPDH	Unkn-22	-/-11+VSV	15.64
F06	SYBR	GAPDH	Unkn-22	-/-11+VSV	15.4
A12	SYBR	GAPDH	Unkn-04	-/-9+VSV	15.2
A11	SYBR	GAPDH	Unkn-04	-/-9+VSV	15.46
A10	SYBR	GAPDH	Unkn-04	-/-9+VSV	15.26
A01	SYBR	Actin	Unkn-01	WT-1+VSV	13.58
A02	SYBR	Actin	Unkn-01	WT-1+VSV	13.8
A03	SYBR	Actin	Unkn-01	WT-1+VSV	13.67
A06	SYBR	Actin	Unkn-02	WT-2+VSV	14.38
A05	SYBR	Actin	Unkn-02	WT-2+VSV	13.64
A04	SYBR	Actin	Unkn-02	WT-2+VSV	13.36
D01	SYBR	Actin	Unkn-07	WT-6+VSV	14.16
D02	SYBR	Actin	Unkn-07	WT-6+VSV	13.86
D03	SYBR	Actin	Unkn-07	WT-6+VSV	14.03
C01	SYBR	isg15	Unkn-05	WT-1+VSV	15.93
C03	SYBR	isg15	Unkn-05	WT-1+VSV	15.68
C02	SYBR	isg15	Unkn-05	WT-1+VSV	15.86
C04	SYBR	isg15	Unkn-06	WT-2+VSV	15.6
C06	SYBR	isg15	Unkn-06	WT-2+VSV	16.5
C05	SYBR	isg15	Unkn-06	WT-2+VSV	15.61
F03	SYBR	isg15	Unkn-11	WT-6+VSV	15.88
F02	SYBR	isg15	Unkn-11	WT-6+VSV	15.88
F01	SYBR	isg15	Unkn-11	WT-6+VSV	16.01
G02	SYBR	Actin	Unkn-13	-/-10+VSV	13.74
G01	SYBR	Actin	Unkn-13	-/-10+VSV	13.79
G03	SYBR	Actin	Unkn-13	-/-10+VSV	13.78
G04	SYBR	Actin	Unkn-14	-/-11+VSV	13.94
G06	SYBR	Actin	Unkn-14	-/-11+VSV	14.77
G05	SYBR	Actin	Unkn-14	-/-11+VSV	13.62
D05	SYBR	Actin	Unkn-08	-/-9+VSV	14.05
D04	SYBR	Actin	Unkn-08	-/-9+VSV	13.49
D06	SYBR	Actin	Unkn-08	-/-9+VSV	14.76
A07	SYBR	isg15	Unkn-17	-/-10+VSV	18.09
C07	SYBR	isg15	Unkn-17	-/-10+VSV	17.05
B07	SYBR	isg15	Unkn-17	-/-10+VSV	17.33
F07	SYBR	isg15	Unkn-18	-/-11+VSV	16.89
D07	SYBR	isg15	Unkn-18	-/-11+VSV	17.11
E07	SYBR	isg15	Unkn-18	-/-11+VSV	16.83
F06	SYBR	isg15	Unkn-12	-/-9+VSV	17.18
F04	SYBR	isg15	Unkn-12	-/-9+VSV	16.33
F05	SYBR	isg15	Unkn-12	-/-9+VSV	16.32
C03	SYBR	GAPDH	Unkn-07	WT-1+VSV	17.17
C02	SYBR	GAPDH	Unkn-07	WT-1+VSV	17.12
C01	SYBR	GAPDH	Unkn-07	WT-1+VSV	17.35
E02	SYBR	GAPDH	Unkn-13	WT-2+VSV	17.75
E03	SYBR	GAPDH	Unkn-13	WT-2+VSV	17.77
E01	SYBR	GAPDH	Unkn-13	WT-2+VSV	17.82
A05	SYBR	GAPDH	Unkn-02	WT-6+VSV	17.7
A04	SYBR	GAPDH	Unkn-02	WT-6+VSV	17.56
A06	SYBR	GAPDH	Unkn-02	WT-6+VSV	17.91
D03	SYBR	IL-6	Unkn-10	WT-1+VSV	22.5
D01	SYBR	IL-6	Unkn-10	WT-1+VSV	22.66
D02	SYBR	IL-6	Unkn-10	WT-1+VSV	22.54
F02	SYBR	IL-6	Unkn-16	WT-2+VSV	23.87
F01	SYBR	IL-6	Unkn-16	WT-2+VSV	23.81
F03	SYBR	IL-6	Unkn-16	WT-2+VSV	23.98
B04	SYBR	IL-6	Unkn-05	WT-6+VSV	22.3
B05	SYBR	IL-6	Unkn-05	WT-6+VSV	23.35
B06	SYBR	IL-6	Unkn-05	WT-6+VSV	22.86
A09	SYBR	GAPDH	Unkn-03	9-/-+VSV	18.14
A08	SYBR	GAPDH	Unkn-03	9-/-+VSV	18.02
A07	SYBR	GAPDH	Unkn-03	9-/-+VSV	18.12
C08	SYBR	GAPDH	Unkn-09	10-/-+VSV	18.16
C07	SYBR	GAPDH	Unkn-09	10-/-+VSV	18.43
C09	SYBR	GAPDH	Unkn-09	10-/-+VSV	18.25
G09	SYBR	GAPDH	Unkn-21	11-/-+VSV	18.22
G07	SYBR	GAPDH	Unkn-21	11-/-+VSV	18.36
G08	SYBR	GAPDH	Unkn-21	11-/-+VSV	18.28
B07	SYBR	IL-6	Unkn-06	9-/-+VSV	26.86
B08	SYBR	IL-6	Unkn-06	9-/-+VSV	27.19
B09	SYBR	IL-6	Unkn-06	9-/-+VSV	26.65
D07	SYBR	IL-6	Unkn-12	10-/-+VSV	26.43
D08	SYBR	IL-6	Unkn-12	10-/-+VSV	26.37
D09	SYBR	IL-6	Unkn-12	10-/-+VSV	26.29
H07	SYBR	IL-6	Unkn-24	11-/-+VSV	26.92
H08	SYBR	IL-6	Unkn-24	11-/-+VSV	26.44
H09	SYBR	IL-6	Unkn-24	11-/-+VSV	26.47
