# Supplementary material for: DYRK4 upregulates antiviral innate immunity by promoting IRF3 activation
Source: EMBO Rep. 2024 Dec 19;26(3):690–719. doi: 10.1038/s44319-024-00352-x (PMC11811199; doi:10.1038/s44319-024-00352-x)
Supplement: Supplementary file 6 — Source data Fig. 3 [file 44319_2024_352_MOESM6_ESM.zip › Figure 3/3B/spleen.xlsx]

## Sheet: Sheet1
A03	SYBR	GAPDH	Unkn-01	1WT+VSV	16.85
A02	SYBR	GAPDH	Unkn-01	1WT+VSV	16.79
A01	SYBR	GAPDH	Unkn-01	1WT+VSV	16.8
C03	SYBR	GAPDH	Unkn-07	2WT+VSV	16.01
C02	SYBR	GAPDH	Unkn-07	2WT+VSV	15.94
C01	SYBR	GAPDH	Unkn-07	2WT+VSV	16.02
C06	SYBR	GAPDH	Unkn-08	6WT+VSV	16.29
C04	SYBR	GAPDH	Unkn-08	6WT+VSV	16.29
C05	SYBR	GAPDH	Unkn-08	6WT+VSV	16.44
B03	SYBR	ifnb	Unkn-04	1WT+VSV	21.87
B02	SYBR	ifnb	Unkn-04	1WT+VSV	21.97
B01	SYBR	ifnb	Unkn-04	1WT+VSV	21.95
D03	SYBR	ifnb	Unkn-10	2WT+VSV	21.92
D01	SYBR	ifnb	Unkn-10	2WT+VSV	22.21
D02	SYBR	ifnb	Unkn-10	2WT+VSV	22.11
D06	SYBR	ifnb	Unkn-11	6WT+VSV	21.98
D05	SYBR	ifnb	Unkn-11	6WT+VSV	22.06
D04	SYBR	ifnb	Unkn-11	6WT+VSV	21.93
C08	SYBR	GAPDH	Unkn-09	10-/-+VSV	16.92
C07	SYBR	GAPDH	Unkn-09	10-/-+VSV	16.89
C09	SYBR	GAPDH	Unkn-09	10-/-+VSV	17.14
E07	SYBR	GAPDH	Unkn-15	11-/-+VSV	19.66
E09	SYBR	GAPDH	Unkn-15	11-/-+VSV	19.73
E08	SYBR	GAPDH	Unkn-15	11-/-+VSV	19.68
A09	SYBR	GAPDH	Unkn-03	9-/-+VSV	16.94
A08	SYBR	GAPDH	Unkn-03	9-/-+VSV	17.01
A07	SYBR	GAPDH	Unkn-03	9-/-+VSV	16.88
B07	SYBR	ifnb	Unkn-06	9-/-+VSV	25.11
B08	SYBR	ifnb	Unkn-06	9-/-+VSV	25.04
B09	SYBR	ifnb	Unkn-06	9-/-+VSV	25.01
D07	SYBR	ifnb	Unkn-12	10-/-+VSV	24.89
D08	SYBR	ifnb	Unkn-12	10-/-+VSV	24.84
D09	SYBR	ifnb	Unkn-12	10-/-+VSV	24.97
F07	SYBR	ifnb	Unkn-18	11-/-+VSV	27.29
F08	SYBR	ifnb	Unkn-18	11-/-+VSV	27.12
F09	SYBR	ifnb	Unkn-18	11-/-+VSV	27.3
A03	SYBR	GAPDH	Unkn-01	1WT+VSV	16.92
A02	SYBR	GAPDH	Unkn-01	1WT+VSV	16.53
A01	SYBR	GAPDH	Unkn-01	1WT+VSV	16.59
C03	SYBR	GAPDH	Unkn-07	2WT+VSV	15.96
C02	SYBR	GAPDH	Unkn-07	2WT+VSV	15.97
C01	SYBR	GAPDH	Unkn-07	2WT+VSV	16.05
C06	SYBR	GAPDH	Unkn-08	6WT+VSV	16.24
C04	SYBR	GAPDH	Unkn-08	6WT+VSV	16.43
C05	SYBR	GAPDH	Unkn-08	6WT+VSV	16.59
B03	SYBR	Cxcl10	Unkn-04	1WT+VSV	17.71
B02	SYBR	Cxcl10	Unkn-04	1WT+VSV	17.29
B01	SYBR	Cxcl10	Unkn-04	1WT+VSV	17.34
D01	SYBR	Cxcl10	Unkn-10	2WT+VSV	16.54
D02	SYBR	Cxcl10	Unkn-10	2WT+VSV	16.76
D03	SYBR	Cxcl10	Unkn-10	2WT+VSV	16.6
D06	SYBR	Cxcl10	Unkn-11	6WT+VSV	16.73
D04	SYBR	Cxcl10	Unkn-11	6WT+VSV	16.93
D05	SYBR	Cxcl10	Unkn-11	6WT+VSV	17.04
E05	SYBR	GAPDH	Unkn-14	10-/-+VSV	16.23
E04	SYBR	GAPDH	Unkn-14	10-/-+VSV	16.38
E06	SYBR	GAPDH	Unkn-14	10-/-+VSV	16
A08	SYBR	GAPDH	Unkn-03	10-/-+VSV	16.88
A07	SYBR	GAPDH	Unkn-03	9-/-+VSV	16.98
A09	SYBR	GAPDH	Unkn-03	9-/-+VSV	17
E08	SYBR	GAPDH	Unkn-15	11-/-+VSV	19.7
E07	SYBR	GAPDH	Unkn-15	11-/-+VSV	19.78
E09	SYBR	GAPDH	Unkn-15	11-/-+VSV	19.82
F04	SYBR	Cxcl10	Unkn-17	10-/-+VSV	18.24
F05	SYBR	Cxcl10	Unkn-17	10-/-+VSV	18.4
F06	SYBR	Cxcl10	Unkn-17	10-/-+VSV	18.06
B07	SYBR	Cxcl10	Unkn-06	9-/-+VSV	18.98
B08	SYBR	Cxcl10	Unkn-06	9-/-+VSV	18.96
B09	SYBR	Cxcl10	Unkn-06	9-/-+VSV	18.86
F08	SYBR	Cxcl10	Unkn-18	11-/-+VSV	21.57
F07	SYBR	Cxcl10	Unkn-18	11-/-+VSV	21.71
F09	SYBR	Cxcl10	Unkn-18	11-/-+VSV	21.56
E06	SYBR	GAPDH	Unkn-21	1WT+VSV	16.17
E04	SYBR	GAPDH	Unkn-21	1WT+VSV	16.09
E05	SYBR	GAPDH	Unkn-21	1WT+VSV	16.17
A07	SYBR	GAPDH	Unkn-10	2WT+VSV	16.34
A08	SYBR	GAPDH	Unkn-10	2WT+VSV	16.32
A09	SYBR	GAPDH	Unkn-10	2WT+VSV	16.38
C09	SYBR	GAPDH	Unkn-16	6WT+VSV	16.43
C08	SYBR	GAPDH	Unkn-16	6WT+VSV	16.5
C07	SYBR	GAPDH	Unkn-16	6WT+VSV	16.36
F05	SYBR	Isg15	Unkn-24	1WT+VSV	18.82
F04	SYBR	Isg15	Unkn-24	1WT+VSV	18.64
F06	SYBR	Isg15	Unkn-24	1WT+VSV	18.68
B07	SYBR	Isg15	Unkn-13	2WT+VSV	18.54
B08	SYBR	Isg15	Unkn-13	2WT+VSV	18.46
B09	SYBR	Isg15	Unkn-13	2WT+VSV	18.41
D07	SYBR	Isg15	Unkn-19	6WT+VSV	18.22
D08	SYBR	Isg15	Unkn-19	6WT+VSV	18.12
D09	SYBR	Isg15	Unkn-19	6WT+VSV	18.27
G10	SYBR	GAPDH	Unkn-29	10-/-+VSV	16.34
G11	SYBR	GAPDH	Unkn-29	10-/-+VSV	16.24
G12	SYBR	GAPDH	Unkn-29	10-/-+VSV	16.31
E09	SYBR	GAPDH	Unkn-22	9-/-+VSV	16.25
E08	SYBR	GAPDH	Unkn-22	9-/-+VSV	16.1
E07	SYBR	GAPDH	Unkn-22	9-/-+VSV	16.27
G08	SYBR	GAPDH	Unkn-28	11-/-+VSV	19.19
G07	SYBR	GAPDH	Unkn-28	11-/-+VSV	19.23
G09	SYBR	GAPDH	Unkn-28	11-/-+VSV	19.2
H10	SYBR	Isg15	Unkn-32	10-/-+VSV	19.77
H11	SYBR	Isg15	Unkn-32	10-/-+VSV	19.73
H12	SYBR	Isg15	Unkn-32	10-/-+VSV	19.74
F07	SYBR	Isg15	Unkn-25	9-/-+VSV	19.56
F08	SYBR	Isg15	Unkn-25	9-/-+VSV	19.43
F09	SYBR	Isg15	Unkn-25	9-/-+VSV	19.43
H09	SYBR	Isg15	Unkn-31	11-/-+VSV	21.88
H08	SYBR	Isg15	Unkn-31	11-/-+VSV	22.03
H07	SYBR	Isg15	Unkn-31	11-/-+VSV	22.03
A04	SYBR	GAPDH	Unkn-09	1WT+VSV	16.99
A05	SYBR	GAPDH	Unkn-09	1WT+VSV	16.59
A06	SYBR	GAPDH	Unkn-09	1WT+VSV	16.82
C06	SYBR	GAPDH	Unkn-15	2WT+VSV	15.89
C05	SYBR	GAPDH	Unkn-15	2WT+VSV	15.88
C04	SYBR	GAPDH	Unkn-15	2WT+VSV	15.99
C09	SYBR	GAPDH	Unkn-16	6WT+VSV	16.29
C08	SYBR	GAPDH	Unkn-16	6WT+VSV	16.27
C07	SYBR	GAPDH	Unkn-16	6WT+VSV	16.32
B04	SYBR	IL-6	Unkn-12	1WT+VSV	23.63
B06	SYBR	IL-6	Unkn-12	1WT+VSV	23.39
B05	SYBR	IL-6	Unkn-12	1WT+VSV	23.45
D05	SYBR	IL-6	Unkn-18	2WT+VSV	22.67
D06	SYBR	IL-6	Unkn-18	2WT+VSV	22.78
D04	SYBR	IL-6	Unkn-18	2WT+VSV	22.9
D09	SYBR	IL-6	Unkn-19	6WT+VSV	23.31
D07	SYBR	IL-6	Unkn-19	6WT+VSV	23.24
D08	SYBR	IL-6	Unkn-19	6WT+VSV	23.21
C12	SYBR	GAPDH	Unkn-17	10-/-+VSV	17.01
C11	SYBR	GAPDH	Unkn-17	10-/-+VSV	16.65
C10	SYBR	GAPDH	Unkn-17	10-/-+VSV	16.82
E12	SYBR	GAPDH	Unkn-23	11-/-+VSV	19.68
E11	SYBR	GAPDH	Unkn-23	11-/-+VSV	19.56
E10	SYBR	GAPDH	Unkn-23	11-/-+VSV	19.7
A12	SYBR	GAPDH	Unkn-11	9-/-+VSV	16.97
A10	SYBR	GAPDH	Unkn-11	9-/-+VSV	17.16
A11	SYBR	GAPDH	Unkn-11	9-/-+VSV	16.93
D11	SYBR	IL-6	Unkn-20	10-/-+VSV	26.03
D12	SYBR	IL-6	Unkn-20	10-/-+VSV	26.32
D10	SYBR	IL-6	Unkn-20	10-/-+VSV	26.12
F12	SYBR	IL-6	Unkn-26	11-/-+VSV	30
F11	SYBR	IL-6	Unkn-26	11-/-+VSV	29.37
F10	SYBR	IL-6	Unkn-26	11-/-+VSV	29.97
B12	SYBR	IL-6	Unkn-14	9-/-+VSV	26.29
B11	SYBR	IL-6	Unkn-14	9-/-+VSV	26.09
B10	SYBR	IL-6	Unkn-14	9-/-+VSV	26.16
