# Supplementary material for: DYRK4 upregulates antiviral innate immunity by promoting IRF3 activation
Source: EMBO Rep. 2024 Dec 19;26(3):690–719. doi: 10.1038/s44319-024-00352-x (PMC11811199; doi:10.1038/s44319-024-00352-x)
Supplement: Supplementary file 6 — Source data Fig. 3 [file 44319_2024_352_MOESM6_ESM.zip › Figure 3/3C/3C.xlsx]

## Sheet: Sheet1
IFNB
0.245	7.77778	38.8889	WT	141号
0.306	9.71429	48.5714	WT	142号
0.259	8.22222	41.1111	WT	143号
0.311	9.87302	49.3651	WT	144号
0.278	8.8254	44.127	WT	145号
0.142	4.50794	22.5397	WT	146号
0.15	4.7619	23.8095	纯合敲除Dyrk4	147号
0.194	6.15873	30.7937	纯合	148号
0.184	5.84127	29.2063	纯合	149号
0.103	3.26984	16.3492	纯合	150号
0.095	3.01587	15.0794	纯合	151号
0.112	3.55556	17.7778	纯合	152号
CXCL-10
0.286	35.75	178.75	WT	141号
0.707	88.375	441.875	WT	142号
0.553	69.125	345.625	WT	143号
0.67	83.75	418.75	WT	144号
0.731	91.375	456.875	WT	145号
0.399	49.875	249.375	WT	146号
0.511	63.875	319.375	纯合敲除Dyrk4	147号
0.358	44.75	223.75	纯合	148号
0.246	30.75	153.75	纯合	149号
0.231	28.875	144.375	纯合	150号
0.224	28	140	纯合	151号
0.382	47.75	238.75	纯合	152号
y-OD	X-c	X-c
