# Supplementary material for: DYRK4 upregulates antiviral innate immunity by promoting IRF3 activation
Source: EMBO Rep. 2024 Dec 19;26(3):690–719. doi: 10.1038/s44319-024-00352-x (PMC11811199; doi:10.1038/s44319-024-00352-x)
Supplement: Supplementary file 6 — Source data Fig. 3 [file 44319_2024_352_MOESM6_ESM.zip › Figure 3/3D/3D.xlsx]

## Sheet: Sheet1
C03	SYBR	GAPDH	Unkn-07	1WT+VSV	19.36
C02	SYBR	GAPDH	Unkn-07	1WT+VSV	19.29
C01	SYBR	GAPDH	Unkn-07	1WT+VSV	19.45
G01	SYBR	GAPDH	Unkn-19	2WT+VSV	18.09
G03	SYBR	GAPDH	Unkn-19	2WT+VSV	18.22
G02	SYBR	GAPDH	Unkn-19	2WT+VSV	18.31
A05	SYBR	GAPDH	Unkn-02	6WT+VSV	18.83
A04	SYBR	GAPDH	Unkn-02	6WT+VSV	18.96
A06	SYBR	GAPDH	Unkn-02	6WT+VSV	18.71
D03	SYBR	VSV	Unkn-10	1WT+VSV	21.49
D01	SYBR	VSV	Unkn-10	1WT+VSV	21.49
D02	SYBR	VSV	Unkn-10	1WT+VSV	21.43
H02	SYBR	VSV	Unkn-22	2WT+VSV	21.26
H01	SYBR	VSV	Unkn-22	2WT+VSV	21.2
H03	SYBR	VSV	Unkn-22	2WT+VSV	21.24		liver
B04	SYBR	VSV	Unkn-05	6WT+VSV	19.58
B05	SYBR	VSV	Unkn-05	6WT+VSV	19.46
B06	SYBR	VSV	Unkn-05	6WT+VSV	19.81
E07	SYBR	GAPDH	Unkn-15	11-/-+VSV	18.15
E09	SYBR	GAPDH	Unkn-15	11-/-+VSV	18.18
E08	SYBR	GAPDH	Unkn-15	11-/-+VSV	18.12
G09	SYBR	GAPDH	Unkn-21	9-/-+VSV	18.37
G07	SYBR	GAPDH	Unkn-21	9-/-+VSV	18.26
G08	SYBR	GAPDH	Unkn-21	9-/-+VSV	18.31
G04	SYBR	GAPDH	Unkn-20	10-/-+VSV	17.94
G06	SYBR	GAPDH	Unkn-20	10-/-+VSV	18.02
G05	SYBR	GAPDH	Unkn-20	10-/-+VSV	17.99
F07	SYBR	VSV	Unkn-18	11-/-+VSV	18.48
F08	SYBR	VSV	Unkn-18	11-/-+VSV	18.32
F09	SYBR	VSV	Unkn-18	11-/-+VSV	18.45
H07	SYBR	VSV	Unkn-24	9-/-+VSV	18.42
H08	SYBR	VSV	Unkn-24	9-/-+VSV	18.63
H09	SYBR	VSV	Unkn-24	9-/-+VSV	18.79
H06	SYBR	VSV	Unkn-23	10-/-+VSV	18.24
H05	SYBR	VSV	Unkn-23	10-/-+VSV	18.09
H04	SYBR	VSV	Unkn-23	10-/-+VSV	18.37
C03	SYBR	GAPDH	Unkn-07	1WT+VSV	16.66
C02	SYBR	GAPDH	Unkn-07	1WT+VSV	16.31
C01	SYBR	GAPDH	Unkn-07	1WT+VSV	16.53
G01	SYBR	GAPDH	Unkn-19	2WT+VSV	16.59
G03	SYBR	GAPDH	Unkn-19	2WT+VSV	16.75
G02	SYBR	GAPDH	Unkn-19	2WT+VSV	16.56
C06	SYBR	GAPDH	Unkn-08	6WT+VSV	17.45
C04	SYBR	GAPDH	Unkn-08	6WT+VSV	17.79
C05	SYBR	GAPDH	Unkn-08	6WT+VSV	17.46
D03	SYBR	VSV	Unkn-10	1WT+VSV	18.1
D01	SYBR	VSV	Unkn-10	1WT+VSV	17.99
D02	SYBR	VSV	Unkn-10	1WT+VSV	18.02
H02	SYBR	VSV	Unkn-22	2WT+VSV	19.92
H01	SYBR	VSV	Unkn-22	2WT+VSV	19.75
H03	SYBR	VSV	Unkn-22	2WT+VSV	19.85
D06	SYBR	VSV	Unkn-11	6WT+VSV	18.12
D05	SYBR	VSV	Unkn-11	6WT+VSV	18.27
D04	SYBR	VSV	Unkn-11	6WT+VSV	18.19
G09	SYBR	GAPDH	Unkn-21	11-/-+VSV	17.76
G07	SYBR	GAPDH	Unkn-21	11-/-+VSV	17.8
G08	SYBR	GAPDH	Unkn-21	11-/-+VSV	17.67		lung
E06	SYBR	GAPDH	Unkn-14	9-/-+VSV	17.88
E05	SYBR	GAPDH	Unkn-14	9-/-+VSV	17.9
E04	SYBR	GAPDH	Unkn-14	9-/-+VSV	18.14
G04	SYBR	GAPDH	Unkn-20	10-/-+VSV	17.65
G06	SYBR	GAPDH	Unkn-20	10-/-+VSV	17.44
G05	SYBR	GAPDH	Unkn-20	10-/-+VSV	17.65
H07	SYBR	VSV	Unkn-24	11-/-+VSV	18.12
H08	SYBR	VSV	Unkn-24	11-/-+VSV	18.15
H09	SYBR	VSV	Unkn-24	11-/-+VSV	18.21
F06	SYBR	VSV	Unkn-17	9-/-+VSV	18.23
F04	SYBR	VSV	Unkn-17	9-/-+VSV	18.19
F05	SYBR	VSV	Unkn-17	9-/-+VSV	18.11
H06	SYBR	VSV	Unkn-23	10-/-+VSV	17.38
H05	SYBR	VSV	Unkn-23	10-/-+VSV	17.41
H04	SYBR	VSV	Unkn-23	10-/-+VSV	17.58
