# Supplementary material for: DYRK4 upregulates antiviral innate immunity by promoting IRF3 activation
Source: EMBO Rep. 2024 Dec 19;26(3):690–719. doi: 10.1038/s44319-024-00352-x (PMC11811199; doi:10.1038/s44319-024-00352-x)
Supplement: Supplementary file 7 — Source data Fig. 4 [file 44319_2024_352_MOESM7_ESM.zip]

Archive with 94 entries (75 files):
- Figure 4/
- Figure 4/4A/
- Figure 4/4A/4A.xlsx
- Figure 4/4B/
- Figure 4/4B/IRF3/
- Figure 4/4B/IRF3/western Flag-IRF3.tif
- Figure 4/4B/IRF3/western GAPDH.tif
- Figure 4/4B/IRF3/western IRF3.tif
- Figure 4/4B/IRF3/western myc-DYRK4-.tif
- Figure 4/4B/IRF3/western p-IRF3.tif
- Figure 4/4B/MAVS/
- Figure 4/4B/MAVS/western  p-IRF3.tif
- Figure 4/4B/MAVS/western Falg-MAVS.tif
- Figure 4/4B/MAVS/western GAPDH.tif
- Figure 4/4B/MAVS/western IRF3.tif
- Figure 4/4B/MAVS/western myc- DYRK4.tif
- Figure 4/4B/RIG-I/
- Figure 4/4B/RIG-I/western Flag-RIG-I.tif
- Figure 4/4B/RIG-I/western GAPDH.tif
- Figure 4/4B/RIG-I/western IRF3.tif
- Figure 4/4B/RIG-I/western myc-DYRK4.tif
- Figure 4/4B/RIG-I/western p-IRF3.tif
- Figure 4/4B/TBK1/
- Figure 4/4B/TBK1/western Falg-TBK1.tif
- Figure 4/4B/TBK1/western GAPDH.tif
- Figure 4/4B/TBK1/western IRF3.tif
- Figure 4/4B/TBK1/western myc-DYRK4.tif
- Figure 4/4B/TBK1/western p-IRF3.tif
- Figure 4/4C/
- Figure 4/4C/western Flag  Input-IP.tif
- Figure 4/4C/western GAPDH.tif
- Figure 4/4C/western myc  IP.tif
- Figure 4/4C/western myc  Input.tif
- Figure 4/4D/
- Figure 4/4D/Micr.image DY4-GFP+IRF3-mcherry_Series017.tif
- Figure 4/4D/Micr.image DY4-GFP+IRF3-mcherry_Series017_ch00.tif
- Figure 4/4D/Micr.image DY4-GFP+IRF3-mcherry_Series017_ch01.tif
- Figure 4/4D/Micr.image DY4-GFP+IRF3-mcherry_Series017_ch02.tif
- Figure 4/4E/
- Figure 4/4E/western DYRK4   IP.tif
- Figure 4/4E/western DYRK4 Input.tif
- Figure 4/4E/western GAPDH   Input.tif
- Figure 4/4E/western IRF3  IP.tif
- Figure 4/4E/western IRF3  Input.tif
- Figure 4/4F/
- Figure 4/4F/western    Input GST-IRF3.tif
- Figure 4/4F/western DYRK4 IP.tif
- Figure 4/4F/western DYRK4.tif
- Figure 4/4F/western GST   IP  GST-IRF3.tif
- Figure 4/4F/western IRF3-GST.jpg
- Figure 4/4G/
- Figure 4/4G/4G-1/
- Figure 4/4G/4G-1/western Flag IP.tif
- Figure 4/4G/4G-1/western Flag Input.tif
- Figure 4/4G/4G-1/western GAPDH.tif
- Figure 4/4G/4G-1/western HA  Input.tif
- Figure 4/4G/4G-1/western HA IP.tif
- Figure 4/4G/4G-1/western myc  Input.tif
- Figure 4/4G/4G-2/
- Figure 4/4G/4G-2/western  Flag Input.tif
- Figure 4/4G/4G-2/western DYRK4.tif
- Figure 4/4G/4G-2/western Flag IP.tif
- Figure 4/4G/4G-2/western GAPDH  Input.tif
- Figure 4/4G/4G-2/western HA  IP.tif
- Figure 4/4G/4G-2/western HA Input.tif
- Figure 4/4H/
- Figure 4/4H/4H-1/
- Figure 4/4H/4H-1/western Flag  IP.tif
- Figure 4/4H/4H-1/western Flag Input.tif
- Figure 4/4H/4H-1/western GAPDH.tif
- Figure 4/4H/4H-1/western HA  Input.tif
- Figure 4/4H/4H-1/western HA IP.tif
- Figure 4/4H/4H-1/western myc  Input.tif
- Figure 4/4H/4H-2/
- Figure 4/4H/4H-2/western Flag    Input.tif
- Figure 4/4H/4H-2/western Flag   IP.tif
- Figure 4/4H/4H-2/western GAPDH.tif
- Figure 4/4H/4H-2/western HA  IP.tif
- Figure 4/4H/4H-2/western HA  Input.tif
- Figure 4/4H/4H-2/western myc   Input.tif
- Figure 4/4I/
- Figure 4/4I/western DYRK4.tif
- Figure 4/4I/western Flag IP.tif
- Figure 4/4I/western Flag Input.tif
- Figure 4/4I/western GAPDH  Input.tif
- Figure 4/4I/western HA Input.tif
- Figure 4/4I/western TBK1  IP.tif
- Figure 4/4J/
- Figure 4/4J/western Flag  IP.tif
- Figure 4/4J/western Flag.tif
- Figure 4/4J/western HA  IP.tif
- Figure 4/4J/western HA  Input.tif
- Figure 4/4J/western actin.tif
- Figure 4/Figure 3.tif
