# Supplementary material for: DYRK4 upregulates antiviral innate immunity by promoting IRF3 activation
Source: EMBO Rep. 2024 Dec 19;26(3):690–719. doi: 10.1038/s44319-024-00352-x (PMC11811199; doi:10.1038/s44319-024-00352-x)
Supplement: Supplementary file 7 — Source data Fig. 4 [file 44319_2024_352_MOESM7_ESM.zip › Figure 4/4A/4A.xlsx]

## Sheet: Sheet1
SAMPLE-001	18953	94059
SAMPLE-002	16603	77008
SAMPLE-003	17778	85245
SAMPLE-004	14873	658162
SAMPLE-005	12096	607540
SAMPLE-006	13484	632851
SAMPLE-007	295848	67475
SAMPLE-008	411464	67714
SAMPLE-009	353656	67594
SAMPLE-010	44359	28344
SAMPLE-011	40967	30483
SAMPLE-012	42663	29413
SAMPLE-013	828078	27923
SAMPLE-014	955822	30241
SAMPLE-015	891950	29082
SAMPLE-016	256121	21778
SAMPLE-017	232907	22327
SAMPLE-018	244514	22052
SAMPLE-019	1756669	33060
SAMPLE-020	1914382	27917
SAMPLE-021	1835525	30488
SAMPLE-022	728602	24640
SAMPLE-023	637564	24725
SAMPLE-024	683083	24682
SAMPLE-025	1866428	77901
SAMPLE-026	2251727	76560
SAMPLE-027	2059077	77230
SAMPLE-028	309750	40289
SAMPLE-029	261407	37069
SAMPLE-030	285578	38679
SAMPLE-031	25566188	58271
SAMPLE-032	27888112	65205
SAMPLE-033	26727150	61738
SAMPLE-034	7143202	37765
SAMPLE-035	5521980	37859
SAMPLE-036	6332591	37812
SAMPLE-049	2139734	243026
SAMPLE-050	2646028	225897
SAMPLE-051	2455779	224561
SAMPLE-052	2048636	96692
SAMPLE-053	1839585	99032
SAMPLE-054	1543165	99899
SAMPLE-055	2811607	164346
SAMPLE-056	3246614	182501
SAMPLE-057	2996675	187405
SAMPLE-058	3179683	82085
SAMPLE-059	2867352	82185
SAMPLE-060	2275192	80046
SAMPLE-001	28403	1501288
SAMPLE-002	22666	1303769
SAMPLE-003	25534.5	1.40253e+06
SAMPLE-004	26698	786813
SAMPLE-005	26295	718322
SAMPLE-006	26496.5	752568
SAMPLE-007	4805563	2821366
SAMPLE-008	4291827	2736171
SAMPLE-009	4548695	2.77877e+06
SAMPLE-010	3525358	564185
SAMPLE-011	3810991	553798
SAMPLE-012	3.66817e+06	558992
SAMPLE-013	141717	44128
SAMPLE-014	131256	30955
SAMPLE-015	124955	30445
SAMPLE-016	182557	24196
SAMPLE-017	201604	27620
SAMPLE-018	188704	28119
SAMPLE-019	11030678	570521
SAMPLE-020	10724632	551072
SAMPLE-021	10877655	560796
SAMPLE-022	8026490	251511
SAMPLE-023	7625988	249588
SAMPLE-024	7826239	250550
SAMPLE-025	4884623	210292
SAMPLE-026	5067486	225804
SAMPLE-027	4.97605e+06	218048
SAMPLE-028	6395408	162543
SAMPLE-029	7005644	166159
SAMPLE-030	6700526	164351
