# Supplementary material for: DYRK4 upregulates antiviral innate immunity by promoting IRF3 activation
Source: EMBO Rep. 2024 Dec 19;26(3):690–719. doi: 10.1038/s44319-024-00352-x (PMC11811199; doi:10.1038/s44319-024-00352-x)
Supplement: Supplementary file 8 — Source data Fig. 5 [file 44319_2024_352_MOESM8_ESM.zip]

Archive with 37 entries (28 files):
- Figure 5/
- Figure 5/5A/
- Figure 5/5A/western Flag.tif
- Figure 5/5A/western GAPDH.tif
- Figure 5/5A/western GFP.tif
- Figure 5/5B/
- Figure 5/5B/5B-MT/
- Figure 5/5B/5B-MT/western Actin.tif
- Figure 5/5B/5B-MT/western IRF3.tif
- Figure 5/5B/5B-MT/western TRIM71.tif
- Figure 5/5B/5B-MT/western myc.tif
- Figure 5/5B/5B-WT/
- Figure 5/5B/5B-WT/western ACTIN.tif
- Figure 5/5B/5B-WT/western IRF3.tif
- Figure 5/5B/5B-WT/western TRIM71.tif
- Figure 5/5B/5B-WT/western myc.tif
- Figure 5/5C/
- Figure 5/5C/western Flag.tif
- Figure 5/5C/western GAPDH.tif
- Figure 5/5C/western GFP.tif
- Figure 5/5D/
- Figure 5/5D/5D rel. Expression.xlsx
- Figure 5/5E/
- Figure 5/5E/western Flag  IP.tif
- Figure 5/5E/western Flag  Input.tif
- Figure 5/5E/western HA   Input.tif
- Figure 5/5E/western HA IP.tif
- Figure 5/5E/western actin.tif
- Figure 5/5E/western myc  Input.tif
- Figure 5/5F/
- Figure 5/5F/western DYRK4.tif
- Figure 5/5F/western Flag  IP.tif
- Figure 5/5F/western Flag  Input.tif
- Figure 5/5F/western HA IP.tif
- Figure 5/5F/western HA Input.tif
- Figure 5/5F/western actin.tif
- Figure 5/Figure 5.tif
