# Supplementary material for: DYRK4 upregulates antiviral innate immunity by promoting IRF3 activation
Source: EMBO Rep. 2024 Dec 19;26(3):690–719. doi: 10.1038/s44319-024-00352-x (PMC11811199; doi:10.1038/s44319-024-00352-x)
Supplement: Supplementary file 8 — Source data Fig. 5 [file 44319_2024_352_MOESM8_ESM.zip › Figure 5/5D/5D rel. Expression.xlsx]

## Sheet: Sheet1
C01	SYBR	DYRK4	Unkn-05	con+mock	28.56
C02	SYBR	DYRK4	Unkn-05	con+mock	27.08
C03	SYBR	DYRK4	Unkn-05	con+mock	28.03
C04	SYBR	DYRK4	Unkn-06	con+sev	27.74
C05	SYBR	DYRK4	Unkn-06	con+sev	28.12
C06	SYBR	DYRK4	Unkn-06	con+sev	28.09
F03	SYBR	DYRK4	Unkn-11	DY4+mock	20.92
F02	SYBR	DYRK4	Unkn-11	DY4+mock	21.2
F01	SYBR	DYRK4	Unkn-11	DY4+mock	20.5
F04	SYBR	DYRK4	Unkn-12	DY4+sev	20.92
F05	SYBR	DYRK4	Unkn-12	DY4+sev	20.53
F06	SYBR	DYRK4	Unkn-12	DY4+sev	20.41
A03	SYBR	GAPDH	Unkn-01	con+mock	17.81
A01	SYBR	GAPDH	Unkn-01	con+mock	17.66
A02	SYBR	GAPDH	Unkn-01	con+mock	17.51
A04	SYBR	GAPDH	Unkn-02	con+sev	17.39
A06	SYBR	GAPDH	Unkn-02	con+sev	17.63
A05	SYBR	GAPDH	Unkn-02	con+sev	17.62
D01	SYBR	GAPDH	Unkn-07	DY4+mock	17.59
D02	SYBR	GAPDH	Unkn-07	DY4+mock	17.59
D03	SYBR	GAPDH	Unkn-07	DY4+mock	17.69
D05	SYBR	GAPDH	Unkn-08	DY4+sev	17.62
D06	SYBR	GAPDH	Unkn-08	DY4+sev	17.38
D04	SYBR	GAPDH	Unkn-08	DY4+sev	17.14
B02	SYBR	IRF3	Unkn-03	con+mock	24.75
B01	SYBR	IRF3	Unkn-03	con+mock	24.85
B03	SYBR	IRF3	Unkn-03	con+mock	25.11
B04	SYBR	IRF3	Unkn-04	con+sev	24.71
B06	SYBR	IRF3	Unkn-04	con+sev	25
B05	SYBR	IRF3	Unkn-04	con+sev	24.57
E03	SYBR	IRF3	Unkn-09	DY4+mock	24.45
E01	SYBR	IRF3	Unkn-09	DY4+mock	24.58
E02	SYBR	IRF3	Unkn-09	DY4+mock	24.91
E06	SYBR	IRF3	Unkn-10	DY4+sev	24.24
E05	SYBR	IRF3	Unkn-10	DY4+sev	24.61
E04	SYBR	IRF3	Unkn-10	DY4+sev	24.19
