# Supplementary material for: DYRK4 upregulates antiviral innate immunity by promoting IRF3 activation
Source: EMBO Rep. 2024 Dec 19;26(3):690–719. doi: 10.1038/s44319-024-00352-x (PMC11811199; doi:10.1038/s44319-024-00352-x)
Supplement: Supplementary file 9 — Source data Fig. 6 [file 44319_2024_352_MOESM9_ESM.zip]

Archive with 44 entries (34 files):
- Figure 6/
- Figure 6/6A/
- Figure 6/6A/6A rel. Expression.xlsx
- Figure 6/6A/MS.xlsx
- Figure 6/6B/
- Figure 6/6B/6B.xlsx
- Figure 6/6C/
- Figure 6/6C/western Flag TRIM71  Input.tif
- Figure 6/6C/western Flag-TRIM71  IP.tif
- Figure 6/6C/western GAPDH.tif
- Figure 6/6C/western myc   Input.tif
- Figure 6/6C/western myc IP.tif
- Figure 6/6D/
- Figure 6/6D/western  GAPDH.tif
- Figure 6/6D/western Flag IP.tif
- Figure 6/6D/western Flag Input.tif
- Figure 6/6D/western HA  IP.tif
- Figure 6/6D/western HA  Input.tif
- Figure 6/6E/
- Figure 6/6E/western Flag  IP.tif
- Figure 6/6E/western Flag  Input.tif
- Figure 6/6E/western GAPDH.tif
- Figure 6/6E/western HA  IP  -2.tif
- Figure 6/6E/western HA  Input.tif
- Figure 6/6E/western myc   Input.tif
- Figure 6/6F/
- Figure 6/6F/western  IP  Flag.tif
- Figure 6/6F/western  myc  Input.tif
- Figure 6/6F/western ACTIN  Input.tif
- Figure 6/6F/western Flag Input.tif
- Figure 6/6F/western HA   Input.tif
- Figure 6/6F/western HA  IP.tif
- Figure 6/6G/
- Figure 6/6G/western DYRK4  Input.tif
- Figure 6/6G/western Flag  IP.tif
- Figure 6/6G/western Flag Input.tif
- Figure 6/6G/western GAPDH.tif
- Figure 6/6G/western HA  IP.tif
- Figure 6/6G/western HA Input.tif
- Figure 6/6H/
- Figure 6/6H/6H.xlsx
- Figure 6/6I/
- Figure 6/6I/6I rel. Expression.xlsx
- Figure 6/Figure 6.tif
