# Supplementary material for: DYRK4 upregulates antiviral innate immunity by promoting IRF3 activation
Source: EMBO Rep. 2024 Dec 19;26(3):690–719. doi: 10.1038/s44319-024-00352-x (PMC11811199; doi:10.1038/s44319-024-00352-x)
Supplement: Supplementary file 9 — Source data Fig. 6 [file 44319_2024_352_MOESM9_ESM.zip › Figure 6/6A/6A rel. Expression.xlsx]

## Sheet: Sheet1
SAMPLE-027	33526	275315
SAMPLE-028	35320	277910
SAMPLE-029	41049	294750
SAMPLE-030	435567	172130
SAMPLE-031	402341	178733
SAMPLE-032	355882	164589
SAMPLE-033	589359	122029
SAMPLE-034	591833	143685
SAMPLE-035	510843	137196
SAMPLE-036	527476	99649
SAMPLE-037	568379	93351
SAMPLE-038	474971	77946
SAMPLE-039	453636	116735
SAMPLE-040	442900	139257
SAMPLE-041	399402	124352
SAMPLE-042	296201	249018
SAMPLE-043	299564	233353
SAMPLE-044	287219	210025
SAMPLE-045	477930	152614
SAMPLE-046	481817	152811
SAMPLE-047	452146	152498
SAMPLE-048	540836	99403
SAMPLE-049	520469	107353
SAMPLE-050	461988	89443
