# Supplementary material for: DYRK4 upregulates antiviral innate immunity by promoting IRF3 activation
Source: EMBO Rep. 2024 Dec 19;26(3):690–719. doi: 10.1038/s44319-024-00352-x (PMC11811199; doi:10.1038/s44319-024-00352-x)
Supplement: Supplementary file 9 — Source data Fig. 6 [file 44319_2024_352_MOESM9_ESM.zip › Figure 6/6A/MS.xlsx]

## Sheet: Proteins
Checked	Protein FDR Confidence	Master	Accession	Description	Exp. q-value	Sum PEP Score	Coverage	# Peptides	# PSMs	# Unique Peptides	# Protein Groups	# AAs	MW [kDa]	calc. pI	Found in Sample: [S1] F1: Sample	Modifications	Score Sequest HT	# Peptides Sequest HT
FALSE	High	Master Protein	Q9NR20	Dual specificity tyrosine-phosphorylation-regulated kinase 4 OS=Homo sapiens GN=DYRK4 PE=1 SV=2	0	723.923	74.4231	60	405	60	1	520	59.571	8.9	High		1155.3	60
	Checked	Confidence	Annotated Sequence	Modifications	Modifications in Master Proteins	Qvality PEP	Qvality q-value	# Protein Groups	# Proteins	# PSMs	Master Protein Accessions	Positions in Master Proteins	# Missed Cleavages	Theo. MH+ [Da]	Found in Sample: [S1] F1: Sample	XCorr Sequest HT	Confidence Sequest HT	Percolator q-Value Sequest HT	Percolator PEP Sequest HT
	FALSE	High	[K].TSFDDEHGFYLK.[V]			2.68395e-09	0	1	1	13	Q9NR20	Q9NR20 [83-94]	0	1458.65	High	3.95289	High	0	9.163e-10
	FALSE	High	[K].VLHDHIAYRYEVLETIGK.[G]			3.61282e-10	0	1	1	9	Q9NR20	Q9NR20 [95-112]	1	2156.15	High	5.11517	High	0	1.105e-10
	FALSE	High	[K].IIHCDLKPENIVLYQK.[G]	1xCarbamidomethyl [C4]		5.59183e-10	0	1	1	11	Q9NR20	Q9NR20 [226-241]	0	1983.07	High	5.86602	High	0	1.754e-10
	FALSE	High	[K].HVQHSGDQQDCLQHGADTVQLPQLVDAPK.[K]	1xCarbamidomethyl [C11]		1.68716e-21	0	1	1	9	Q9NR20	Q9NR20 [459-487]	0	3221.54	High	9.34199	High	0	1.184e-22
	FALSE	High	[R].YPDSKDLTMVLK.[T]			4.18174e-09	0	1	1	6	Q9NR20	Q9NR20 [356-367]	1	1409.73	High	3.55774	High	0	2.957e-08
	FALSE	High	[R].YPDSKDLTMVLK.[T]	1xOxidation [M9]		5.94628e-07	0	1	1	4	Q9NR20	Q9NR20 [356-367]	1	1425.73	High	2.83796	High	0	2.751e-07
	FALSE	High	[K].NQLSPYEQSEILGYAELWFLGLEAK.[K]			2.16484e-14	0	1	1	2	Q9NR20	Q9NR20 [47-71]	0	2898.46	High	6.53247	High	0	3.426e-13
	FALSE	High	[K].DKDNTYNVVHMKDFFYFR.[N]			1.54954e-09	0	1	1	1	Q9NR20	Q9NR20 [159-176]	2	2339.09	High	5.00703	High	0	5.149e-10
	FALSE	High	[K].DKDNTYNVVHMKDFFYFR.[N]	1xOxidation [M11]		5.03313e-09	0	1	1	3	Q9NR20	Q9NR20 [159-176]	2	2355.09	High	4.17211	High	0	1.132e-08
	FALSE	High	[R].YEVLETIGKGSFGQVAK.[C]			1.00907e-07	0	1	1	1	Q9NR20	Q9NR20 [104-120]	1	1825.97	High	3.41626	High	0	4.217e-08
	FALSE	High	[K].KSEAAVGAEVSMTSPGQSKNFSLK.[N]	1xOxidation [M12]		6.51536e-09	0	1	1	1	Q9NR20	Q9NR20 [488-511]	2	2469.23	High	3.83672	High	0	2.341e-09
	FALSE	High	[R].MTPDQALKHAWIHQSR.[N]			9.20349e-07	0	1	1	2	Q9NR20	Q9NR20 [389-404]	1	1918.97	High	4.08835	High	0	4.357e-07
	FALSE	High	[R].MTPDQALKHAWIHQSR.[N]	1xOxidation [M1]		1.39384e-09	0	1	1	2	Q9NR20	Q9NR20 [389-404]	1	1934.97	High	3.92177	High	0	3.596e-09
	FALSE	High	[K].VIDFGSSCYEHQK.[V]	1xCarbamidomethyl [C8]		1.42359e-07	0	1	1	7	Q9NR20	Q9NR20 [248-260]	0	1569.7	High	3.76203	High	0	6.075e-08
	FALSE	High	[K].FSKTSFDDEHGFYLK.[V]			1.78903e-12	0	1	1	2	Q9NR20	Q9NR20 [80-94]	1	1820.85	High	4.90395	High	0	4.046e-13
	FALSE	High	[K].GQASVKVIDFGSSCYEHQK.[V]	1xCarbamidomethyl [C14]		3.06381e-09	0	1	1	1	Q9NR20	Q9NR20 [242-260]	1	2140.01	High	3.13538	High	0	1.052e-09
	FALSE	High	[K].VTLTAAEALKLFK.[N]			4.97322e-07	0	1	1	1	Q9NR20	Q9NR20 [34-46]	1	1404.85	High	3.7335	High	0	2.277e-07
	FALSE	High	[K].TYDTSFLDFLR.[R]			2.85408e-06	0	1	1	6	Q9NR20	Q9NR20 [368-378]	0	1377.67	High	2.96763	High	0	1.445e-06
	FALSE	High	[K].DNTYNVVHMKDFFYFR.[N]	1xOxidation [M9]		1.42359e-07	0	1	1	4	Q9NR20	Q9NR20 [161-176]	1	2111.96	High	3.96335	High	0	5.597e-07
	FALSE	High	[K].TYDTSFLDFLRR.[C]			6.74307e-07	0	1	1	4	Q9NR20	Q9NR20 [368-379]	1	1533.77	High	3.13911	High	0.0002308	2.259e-05
	FALSE	High	[K].NNNFQGFSLSIVR.[R]			2.44953e-07	0	1	1	9	Q9NR20	Q9NR20 [196-208]	0	1495.77	High	3.85554	High	0	4.205e-07
	FALSE	High	[R].FHQQALMELK.[I]			7.20898e-06	0	1	1	6	Q9NR20	Q9NR20 [141-150]	0	1244.65	High	3.84692	High	0.0001729	3.834e-06
	FALSE	High	[K].ADEITKETTEK.[T]			2.37129e-06	0	1	1	2	Q9NR20	Q9NR20 [441-451]	1	1264.63	High	3.75091	High	0.0002308	2.436e-05
	FALSE	High	[R].KSNSFFPSETRK.[D]			7.89893e-08	0	1	1	2	Q9NR20	Q9NR20 [417-428]	2	1427.73	High	4.17355	High	0	3.264e-08
	FALSE	High	[K].TQDPKAEEKSPK.[K]			6.35713e-06	0	1	1	1	Q9NR20	Q9NR20 [19-30]	2	1357.7	High	3.82784	High	0	3.359e-06
	FALSE	High	[K].SEAAVGAEVSMTSPGQSK.[N]	1xOxidation [M11]		3.51843e-10	0	1	1	3	Q9NR20	Q9NR20 [489-506]	0	1751.81	High	4.3807	High	0	1.071e-10
	FALSE	High	[K].SEAAVGAEVSMTSPGQSK.[N]			1.74449e-10	0	1	1	1	Q9NR20	Q9NR20 [489-506]	0	1735.82	High	4.21318	High	0	5.126e-11
	FALSE	High	[K].DKDNTYNVVHMK.[D]			1.22258e-07	0	1	1	6	Q9NR20	Q9NR20 [159-170]	1	1463.69	High	3.87891	High	0	5.179e-08
	FALSE	High	[K].RFHQQALMELK.[I]			3.61967e-07	0	1	1	4	Q9NR20	Q9NR20 [140-150]	1	1400.75	High	3.78954	High	0	1.629e-07
	FALSE	High	[R].KADEITKETTEK.[T]			1.35743e-09	0	1	1	12	Q9NR20	Q9NR20 [440-451]	2	1392.72	High	4.70712	High	0	4.452e-10
	FALSE	High	[R].KSNSFFPSETR.[K]			1.07167e-06	0	1	1	3	Q9NR20	Q9NR20 [417-427]	1	1299.63	High	3.34447	High	0	5.112e-07
	FALSE	High	[K].KDKDNTYNVVHMK.[D]			2.18472e-10	0	1	1	3	Q9NR20	Q9NR20 [158-170]	2	1591.79	High	5.64362	High	0	6.489e-11
	FALSE	High	[K].KDKDNTYNVVHMK.[D]	1xOxidation [M12]		3.86003e-10	0	1	1	3	Q9NR20	Q9NR20 [158-170]	2	1607.78	High	4.88671	High	0	4.59e-07
	FALSE	High	[K].KLDTAPEKFSK.[T]			1.16796e-06	0	1	1	2	Q9NR20	Q9NR20 [72-82]	2	1263.69	High	4.34721	High	0	5.628e-07
	FALSE	High	[K].KSEAAVGAEVSMTSPGQSK.[N]			9.51007e-18	0	1	1	10	Q9NR20	Q9NR20 [488-506]	1	1863.91	High	6.67074	High	0	3.347e-17
	FALSE	High	[K].CLDHKNNELVALK.[I]	1xCarbamidomethyl [C1]		4.41468e-07	0	1	1	6	Q9NR20	Q9NR20 [121-133]	1	1553.81	High	4.10357	High	0	1.206e-06
	FALSE	High	[K].KSEAAVGAEVSMTSPGQSK.[N]	1xOxidation [M12]		5.83485e-16	0	1	1	51	Q9NR20	Q9NR20 [488-506]	1	1879.91	High	6.39046	High	0	8.407e-17
	FALSE	High	[R].RCLVWEPSLR.[M]	1xCarbamidomethyl [C2]		2.42046e-05	0.000225973	1	1	3	Q9NR20	Q9NR20 [379-388]	1	1315.69	High	3.22379	High	0.0002602	0.002185
	FALSE	High	[R].FHQQALMELK.[I]	1xOxidation [M7]		1.53304e-05	0.000225973	1	1	9	Q9NR20	Q9NR20 [141-150]	0	1260.64	High	3.32976	High	0.0001729	1.07e-05
	FALSE	High	[K].QKVTLTAAEALK.[L]			2.26543e-05	0.000225973	1	1	6	Q9NR20	Q9NR20 [32-43]	1	1272.75	High	3.27631	High	0.0002308	2.248e-05
	FALSE	High	[K].RFHQQALMELK.[I]	1xOxidation [M8]		9.20925e-06	0.000225973	1	1	4	Q9NR20	Q9NR20 [140-150]	1	1416.74	High	3.94758	High	0.0001729	8.416e-06
	FALSE	High	[K].DKDNTYNVVHMK.[D]	1xOxidation [M11]		0.000378515	0.000302146	1	1	2	Q9NR20	Q9NR20 [159-170]	1	1479.69	High	3.70168	High	0.0002308	0.0002513
	FALSE	High	[R].CLVWEPSLR.[M]	1xCarbamidomethyl [C1]		0.000113221	0.000302146	1	1	5	Q9NR20	Q9NR20 [380-388]	0	1159.59	High	2.3804	High	0.0002308	7.049e-05
	FALSE	High	[K].DNTYNVVHMK.[D]			0.000356566	0.000302146	1	1	3	Q9NR20	Q9NR20 [161-170]	0	1220.57	High	2.71012	High	0.0002602	0.0002782
	FALSE	High	[K].DNTYNVVHMK.[D]	1xOxidation [M9]		0.000219686	0.000302146	1	1	2	Q9NR20	Q9NR20 [161-170]	0	1236.57	High	2.35204	High	0.0002602	0.0007116
	FALSE	High	[K].VLHDHIAYR.[Y]			3.57692e-05	0.000302146	1	1	5	Q9NR20	Q9NR20 [95-103]	0	1123.6	High	2.78769	High	0.0002308	2.086e-05
	FALSE	High	[K].CLQMLSVEK.[I]	1xCarbamidomethyl [C1]; 1xOxidation [M4]		0.000107376	0.000302146	1	1	2	Q9NR20	Q9NR20 [217-225]	0	1123.55	High	2.69745	High	0.0002308	6.645e-05
	FALSE	High	[K].CLQMLSVEK.[I]	1xCarbamidomethyl [C1]		7.45909e-05	0.000302146	1	1	3	Q9NR20	Q9NR20 [217-225]	0	1107.55	High	2.99396	High	0.0002308	4.527e-05
	FALSE	High	[K].RYPDSKDLTMVLK.[T]			0.00015055	0.000302146	1	1	4	Q9NR20	Q9NR20 [355-367]	2	1565.84	High	3.35733	High	0.0002308	9.54e-05
	FALSE	High	[K].VTLTAAEALK.[L]			0.000391289	0.000302146	1	1	5	Q9NR20	Q9NR20 [34-43]	0	1016.6	High	2.71515	High	0.0002602	0.0003204
	FALSE	High	[K].SNSFFPSETR.[K]			0.000349536	0.000302146	1	1	5	Q9NR20	Q9NR20 [418-427]	0	1171.54	High	2.90987	High	0.0002602	0.000488
	FALSE	High	[K].HAWIHQSR.[N]			0.000108808	0.000302146	1	1	24	Q9NR20	Q9NR20 [397-404]	0	1034.53	High	3.20705	High	0.0003258	0.003203
	FALSE	High	[K].NNELVALKIIR.[N]			0.000161937	0.000302146	1	1	1	Q9NR20	Q9NR20 [126-136]	1	1282.78	High	3.0526	High	0.0002308	0.0001029
	FALSE	High	[K].ASEIPFHPSIK.[T]			2.89411e-05	0.000302146	1	1	22	Q9NR20	Q9NR20 [8-18]	0	1225.66	High	3.10508	High	0.0002308	0.000165
	FALSE	High	[K].DNTYNVVHMKDFFYFR.[N]			0.000998801	0.000343174	1	1	1	Q9NR20	Q9NR20 [161-176]	1	2095.97	High	1.76572	High	0.0002602	0.0007002
	FALSE	High	[K].LDTAPEKFSK.[T]			0.000586731	0.000343174	1	1	2	Q9NR20	Q9NR20 [73-82]	1	1135.6	High	2.42982	High	0.0002602	0.0004001
	FALSE	High	[R].RQTFFDSK.[G]			0.0016243	0.000343174	1	1	3	Q9NR20	Q9NR20 [334-341]	1	1028.52	High	2.92062	High	0.005325	0.09771
	FALSE	High	[RK].VYTYIQSR.[F]			0.00320891	0.000343174	1	2	1	Q9NR20	Q9NR20 [261-268]	0	1029.54	High	2.09007	High	0.0002602	0.002388
	FALSE	High	[K].RYPDSKDLTMVLK.[T]	1xOxidation [M10]		0.000953339	0.000343174	1	1	4	Q9NR20	Q9NR20 [355-367]	2	1581.83	High	2.85792	High	0.0002602	0.0006682
	FALSE	High	[K].KLDTAPEK.[F]			0.000812654	0.000343174	1	1	23	Q9NR20	Q9NR20 [72-79]	1	901.499	High	3.20469	High	0.0003258	0.003371
	FALSE	High	[R].YEVLETIGK.[G]			0.000840134	0.000343174	1	1	3	Q9NR20	Q9NR20 [104-112]	0	1051.57	High	2.41757	High	0.0002602	0.00101
	FALSE	High	[R].QTFFDSKGFPK.[N]			0.00074041	0.000343174	1	1	3	Q9NR20	Q9NR20 [335-345]	1	1301.65	High	2.53705	High	0.0007401	0.01133
	FALSE	High	[K].NNELVALK.[I]			0.00786248	0.000627194	1	1	5	Q9NR20	Q9NR20 [126-133]	0	900.515	High	2.62615	High	0.0006145	0.008761
	FALSE	High	[K].SNSFFPSETRK.[D]			0.00711178	0.000627194	1	1	5	Q9NR20	Q9NR20 [418-428]	1	1299.63	High	3.08011	High	0.0004756	0.005534
	FALSE	High	[K].IIHCDLKPENIVLYQKGQASVK.[V]	1xCarbamidomethyl [C4]		0.00740306	0.000627194	1	1	1	Q9NR20	Q9NR20 [226-247]	1	2553.39	High	2.24992	High	0.0004756	0.00575
	FALSE	High	[R].NLKPQPRPQTLR.[K]			0.00941868	0.000718777	1	1	2	Q9NR20	Q9NR20 [405-416]	0	1447.85	High	2.48163	High	0.0007401	0.01356
	FALSE	High	[R].MTPDQALK.[H]			0.0104124	0.000809838	1	1	2	Q9NR20	Q9NR20 [389-396]	0	903.46	High	1.93957	High	0.0006145	0.008285
	FALSE	High	[R].MTPDQALK.[H]	1xOxidation [M1]		0.0181232	0.000953544	1	1	3	Q9NR20	Q9NR20 [389-396]	0	919.455	High	2.19348	High	0.0007963	0.01482
	FALSE	High	[K].DLTMVLK.[T]	1xOxidation [M4]		0.0256137	0.0011009	1	1	4	Q9NR20	Q9NR20 [361-367]	0	835.459	High	1.84829	High	0.0009066	0.02128
	FALSE	High	[R].FTLSVLK.[C]			0.0451578	0.0023061	1	1	7	Q9NR20	Q9NR20 [210-216]	0	807.497	High	1.90137	High	0.002894	0.04955
	FALSE	High	[R].QTFFDSK.[G]			0.051781	0.00306386	1	1	4	Q9NR20	Q9NR20 [335-341]	0	872.415	High	1.87997	High	0.002462	0.0446
	FALSE	High	[K].DFFYFR.[N]			0.0645057	0.00385438	1	1	2	Q9NR20	Q9NR20 [171-176]	0	894.414	High	1.56158	High	0.003059	0.05616
	FALSE	High	[K].DLTMVLK.[T]			0.0719263	0.00415718	1	1	3	Q9NR20	Q9NR20 [361-367]	0	819.464	High	1.68947	High	0.003288	0.06269
	FALSE	High	[K].GFPKNITNNR.[G]			0.0827191	0.00477738	1	1	1	Q9NR20	Q9NR20 [342-351]	1	1160.62	High	1.95837	High	0.00382	0.07263
	FALSE	High	[K].GSFGQVAK.[C]			0.0832438	0.00485613	1	1	8	Q9NR20	Q9NR20 [113-120]	0	793.42	High	2.13875	High	0.006876	0.1311
FALSE	High	Master Protein	P08238	Heat shock protein HSP 90-beta OS=Homo sapiens GN=HSP90AB1 PE=1 SV=4	0	565.704	68.232	58	168	35	1	724	83.212	5.03	High		505.487	58
	Checked	Confidence	Annotated Sequence	Modifications	Modifications in Master Proteins	Qvality PEP	Qvality q-value	# Protein Groups	# Proteins	# PSMs	Master Protein Accessions	Positions in Master Proteins	# Missed Cleavages	Theo. MH+ [Da]	Found in Sample: [S1] F1: Sample	XCorr Sequest HT	Confidence Sequest HT	Percolator q-Value Sequest HT	Percolator PEP Sequest HT
	FALSE	High	[R].APFDLFENKK.[K]			9.76836e-07	0	1	4	4	P08238	P08238 [339-348]	1	1208.63	High	2.8523	High	0	4.654e-07
	FALSE	High	[K].HFSVEGQLEFR.[A]			4.24281e-07	0	2	13	2	P07900; P08238	P07900 [328-338]; P08238 [320-330]	0	1348.66	High	3.56069	High	0.0002602	0.000729
	FALSE	High	[R].TLTLVDTGIGMTK.[A]			7.49631e-07	0	2	8	8	P07900; P08238	P07900 [88-100]; P08238 [83-95]	0	1349.73	High	3.67147	High	0	4.327e-07
	FALSE	High	[K].HLEINPDHPIVETLR.[Q]			5.40299e-12	0	1	3	6	P08238	P08238 [625-639]	0	1782.95	High	5.22514	High	0	1.301e-12
	FALSE	High	[R].TLTLVDTGIGMTK.[A]	1xOxidation [M11]		2.16144e-06	0	2	8	8	P07900; P08238	P07900 [88-100]; P08238 [83-95]	0	1365.73	High	3.0585	High	0	1.079e-06
	FALSE	High	[R].ELISNASDALDKIR.[LY]			1.01513e-08	0	2	6	3	P14625; P08238	P14625 [103-116]; P08238 [42-55]	1	1544.83	High	3.91133	High	0	3.743e-09
	FALSE	High	[K].HNDDEQYAWESSAGGSFTVR.[TA]			2.74554e-15	0	2	8	9	P07900; P08238	P07900 [154-173]; P08238 [149-168]	0	2255.96	High	6.43469	High	0	4.32e-16
	FALSE	High	[R].NPDDITQEEYGEFYK.[S]			4.23478e-10	0	1	3	4	P08238	P08238 [292-306]	0	1847.8	High	4.53339	High	0	1.529e-10
	FALSE	High	[K].SIYYITGESKEQVANSAFVER.[V]			5.41665e-08	0	1	3	1	P08238	P08238 [482-502]	1	2391.18	High	4.52087	High	0	2.193e-08
	FALSE	High	[R].YHTSQSGDEMTSLSEYVSR.[M]	1xOxidation [M10]		9.52208e-16	0	1	3	7	P08238	P08238 [457-475]	0	2192.94	High	5.09374	High	0	2.745e-09
	FALSE	High	[R].YESLTDPSKLDSGKELK.[I]			2.41732e-07	0	1	5	4	P08238	P08238 [56-72]	2	1909.98	High	3.88485	High	0	1.065e-07
	FALSE	High	[R].YHTSQSGDEMTSLSEYVSR.[M]			1.16281e-13	0	1	3	2	P08238	P08238 [457-475]	0	2176.95	High	4.57596	High	0	2.264e-14
	FALSE	High	[R].YESLTDPSKLDSGK.[E]			6.96116e-09	0	2	9	4	P07900; P08238	P07900 [61-74]; P08238 [56-69]	1	1539.75	High	3.83814	High	0	8.889e-09
	FALSE	High	[K].VILHLKEDQTEYLEER.[RW]			3.04168e-10	0	2	7	6	P07900; P08238	P07900 [186-201]; P08238 [181-196]	1	2015.04	High	3.82687	High	0	2.761e-08
	FALSE	High	[K].SLTNDWEDHLAVK.[H]			7.05837e-08	0	2	6	7	P07900; P08238	P07900 [315-327]; P08238 [307-319]	0	1527.74	High	3.53412	High	0	3.483e-06
	FALSE	High	[K].VILHLKEDQTEYLEERR.[IV]			5.78727e-08	0	2	6	2	P07900; P08238	P07900 [186-202]; P08238 [181-197]	2	2171.15	High	5.24336	High	0	2.355e-08
	FALSE	High	[K].KHLEINPDHPIVETLR.[Q]			7.32579e-12	0	1	3	3	P08238	P08238 [624-639]	1	1911.04	High	5.64786	High	0	1.795e-12
	FALSE	High	[K].HSQFIGYPITLYIEK.[EQ]			1.67657e-10	0	1	6	9	P08238	P08238 [205-219]	0	1808.96	High	5.86172	High	0	4.888e-11
	FALSE	High	[R].GFEVVYMTEPIDEYCVQQLK.[E]	1xCarbamidomethyl [C15]; 1xOxidation [M7]		5.27846e-07	0	1	3	2	P08238	P08238 [507-526]	0	2464.14	High	3.81189	High	0	2.428e-07
	FALSE	High	[R].GFEVVYMTEPIDEYCVQQLK.[E]	1xCarbamidomethyl [C15]		1.18278e-07	0	1	3	1	P08238	P08238 [507-526]	0	2448.15	High	3.42298	High	0	5.01e-08
	FALSE	High	[R].VFIMDSCDELIPEYLNFIR.[G]	1xCarbamidomethyl [C7]; 1xOxidation [M4]		6.34113e-10	0	1	3	1	P08238	P08238 [360-378]	0	2390.14	High	3.49814	High	0	2.003e-10
	FALSE	High	[K].LGLGIDEDEVAAEEPNAAVPDEIPPLEGDEDASR.[M]			1.25458e-08	0	1	1	1	P08238	P08238 [686-719]	0	3532.64	High	2.83827	High	0	4.672e-09
	FALSE	High	[RK].GVVDSEDIPLNLSR.[E]			6.22039e-09	0	3	11	12	P07900; P08238; Q12931	P07900 [387-400]; P08238 [379-392]; Q12931 [389-402]	0	1513.79	High	3.77068	High	0	2.236e-09
	FALSE	High	[K].CLELFSELAEDKENYKK.[F]	1xCarbamidomethyl [C1]		2.45107e-06	0	1	3	2	P08238	P08238 [412-428]	2	2116.03	High	2.9247	High	0	1.232e-06
	FALSE	High	[K].HSQFIGYPITLYLEKER.[E]			2.11094e-12	0	1	4	4	P08238	P08238 [205-221]	1	2094.1	High	5.69032	High	0	4.811e-13
	FALSE	High	[R].LVSSPCCIVTSTYGWTANMER.[I]	2xCarbamidomethyl [C6; C7]; 1xOxidation [M19]		6.51947e-08	0	1	4	2	P08238	P08238 [584-604]	0	2448.1	High	3.54648	High	0	2.657e-08
	FALSE	High	[K].CLELFSELAEDKENYK.[K]	1xCarbamidomethyl [C1]		7.39774e-07	0	1	3	1	P08238	P08238 [412-427]	1	1987.93	High	3.00757	High	0	3.459e-07
	FALSE	High	[K].KHSQFIGYPITLYLEK.[EQ]			5.90705e-07	0	1	5	8	P08238	P08238 [204-219]	1	1937.05	High	4.5378	High	0	9.344e-07
	FALSE	High	[K].RGFEVVYMTEPIDEYCVQQLK.[E]	1xCarbamidomethyl [C16]; 1xOxidation [M8]		6.26565e-08	0	1	3	1	P08238	P08238 [506-526]	1	2620.24	High	3.47159	High	0	2.556e-08
	FALSE	High	[K].IEDVGSDEEDDSGKDKK.[K]			1.33958e-09	0	1	4	1	P08238	P08238 [250-266]	2	1865.82	High	4.62512	High	0	4.406e-10
	FALSE	High	[K].EGLELPEDEEEKKK.[QM]			3.97109e-07	0	2	9	3	P07900; P08238	P07900 [547-560]; P08238 [539-552]	2	1672.83	High	3.79552	High	0.0002308	0.000154
	FALSE	High	[K].EKYIDQEELNK.[T]			2.95011e-06	0	2	8	2	P07900; P08238	P07900 [282-292]; P08238 [274-284]	1	1408.7	High	3.37493	High	0	1.492e-06
	FALSE	High	[K].GEKEEEDKDDEEKPK.[I]			2.48217e-07	0	1	2	3	P08238	P08238 [235-249]	2	1804.81	High	3.88759	High	0	1.093e-07
	FALSE	High	[K].EDQTEYLEERR.[IV]			2.76307e-05	0.000225973	2	8	2	P07900; P08238	P07900 [192-202]; P08238 [187-197]	1	1467.67	High	2.50249	High	0.0002308	1.59e-05
	FALSE	High	[K].ELKIDIIPNPQER.[T]			2.4854e-05	0.000225973	1	3	4	P08238	P08238 [70-82]	1	1564.87	High	3.05034	High	0.0002308	0.0001201
	FALSE	High	[K].EGLELPEDEEEK.[K]			1.94552e-05	0.000225973	2	10	2	P07900; P08238	P07900 [547-558]; P08238 [539-550]	0	1416.64	High	2.95417	High	0.0001729	1.094e-05
	FALSE	High	[K].ADLINNLGTIAK.[SF]			1.54322e-05	0.000225973	2	10	4	P07900; P08238	P07900 [101-112]; P08238 [96-107]	0	1242.71	High	2.86843	High	0.0001729	8.584e-06
	FALSE	High	[K].EGLELPEDEEEKK.[KI]			1.56378e-05	0.000225973	2	10	2	P07900; P08238	P07900 [547-559]; P08238 [539-551]	1	1544.73	High	2.80112	High	0.0001729	8.682e-06
	FALSE	High	[R].APFDLFENK.[K]			0.000177686	0.000302146	1	4	1	P08238	P08238 [339-347]	0	1080.54	High	2.59887	High	0.0002308	0.0001131
	FALSE	High	[R].RAPFDLFENK.[K]			0.000333669	0.000302146	1	4	5	P08238	P08238 [338-347]	1	1236.64	High	3.1609	High	0.0002308	0.0002208
	FALSE	High	[R].DNSTMGYMMAK.[K]			0.00028644	0.000302146	1	4	1	P08238	P08238 [613-623]	0	1248.51	High	3.12636	High	0.0002308	0.0001872
	FALSE	High	[R].DNSTMGYMMAK.[K]	3xOxidation [M5; M8; M9]		0.0003887	0.000302146	1	4	1	P08238	P08238 [613-623]	0	1296.49	High	2.96504	High	0.0002308	0.0002582
	FALSE	High	[R].DNSTMGYMMAK.[K]	2xOxidation [M8; M]		0.000257594	0.000302146	1	4	2	P08238	P08238 [613-623]	0	1280.5	High	2.57443	High	0.0002308	0.0001683
	FALSE	High	[R].GTKVILHLKEDQTEYLEER.[R]			0.00014468	0.000302146	2	6	1	P07900; P08238	P07900 [183-201]; P08238 [178-196]	2	2301.21	High	2.87366	High	0.0002308	9.135e-05
	FALSE	High	[K].IRYESLTDPSKLDSGK.[E]			0.000140895	0.000302146	2	9	1	P07900; P08238	P07900 [59-74]; P08238 [54-69]	2	1808.94	High	2.45132	High	0.0002308	8.846e-05
	FALSE	High	[K].IRYESLTDPSK.[L]			0.0003887	0.000302146	2	11	2	P07900; P08238	P07900 [59-69]; P08238 [54-64]	1	1308.68	High	3.12574	High	0.0002308	0.0002595
	FALSE	High	[R].RAPFDLFENKK.[K]			6.93503e-05	0.000302146	1	4	6	P08238	P08238 [338-348]	2	1364.73	High	3.41808	High	0.0002602	0.0003497
	FALSE	High	[R].ELISNASDALDK.[IL]			3.46046e-05	0.000302146	2	9	2	P14625; P08238	P14625 [103-114]; P08238 [42-53]	0	1275.64	High	3.34422	High	0.0002308	3.674e-05
	FALSE	High	[K].SIYYITGESK.[E]			0.00117184	0.000343174	1	4	2	P08238	P08238 [482-491]	0	1160.58	High	2.5018	High	0.0002602	0.000828
	FALSE	High	[R].ADHGEPIGR.[G]			0.000556359	0.000343174	1	3	1	P08238	P08238 [169-177]	0	951.464	High	2.28592	High	0.0002602	0.0003792
	FALSE	High	[K].EQVANSAFVER.[V]			0.00222245	0.000343174	1	4	1	P08238	P08238 [492-502]	0	1249.62	High	2.69538	High	0.0002602	0.001629
	FALSE	High	[K].EDQTEYLEER.[RW]			0.00345369	0.000343174	2	9	2	P07900; P08238	P07900 [192-201]; P08238 [187-196]	0	1311.57	High	2.67157	High	0.0002602	0.002724
	FALSE	High	[K].LGIHEDSTNR.[R]			0.000775689	0.000343174	1	3	1	P08238	P08238 [439-448]	0	1141.56	High	2.84069	High	0.0002602	0.0005375
	FALSE	High	[R].YESLTDPSK.[L]			0.000688195	0.000343174	2	11	1	P07900; P08238	P07900 [61-69]; P08238 [56-64]	0	1039.49	High	2.05564	High	0.0002602	0.0004722
	FALSE	High	[K].IDIIPNPQER.[T]			0.00121152	0.000343174	1	3	3	P08238	P08238 [73-82]	0	1194.65	High	2.95163	High	0.0002602	0.001333
	FALSE	High	[R].DNSTMGYMMAK.[K]	1xOxidation [M]		0.000471235	0.000343174	1	4	2	P08238	P08238 [613-623]	0	1264.5	High	2.47275	High	0.0002602	0.0003173
	FALSE	High	[K].YIDQEELNK.[T]			0.000692786	0.000343174	2	8	2	P07900; P08238	P07900 [284-292]; P08238 [276-284]	0	1151.56	High	2.14401	High	0.0002602	0.0004762
	FALSE	High	[K].AKFENLCK.[LF]	1xCarbamidomethyl [C7]		0.00781006	0.000627194	1	4	1	P08238	P08238 [558-565]	1	1009.51	High	2.26722	High	0.0004756	0.006118
	FALSE	High	[KR].LMKEILDK.[K]	1xOxidation [M2]		0.0102741	0.000809838	1	5	2	P08238	P08238 [566-573]	1	1005.56	High	2.49657	High	0.0006145	0.008134
	FALSE	High	[R].ALLFIPR.[R]			0.0208441	0.000953544	1	3	3	P08238	P08238 [331-337]	0	829.529	High	2.02975	High	0.0007963	0.01715
	FALSE	High	[K].FYEAFSK.[N]			0.0271895	0.0011009	1	3	2	P08238	P08238 [429-435]	0	891.425	High	1.81263	High	0.001175	0.02874
	FALSE	High	[R].RLSELLR.[Y]			0.0422972	0.0021408	1	3	1	P08238	P08238 [450-456]	1	886.547	High	2.68749	High	0.001764	0.03599
	FALSE	High	[R].EMLQQSK.[I]			0.0848364	0.00492577	2	9	2	P07900; P08238	P07900 [401-407]; P08238 [393-399]	0	863.429	High	2.07695	High	0.004834	0.08596
	FALSE	High	[K].SLVSVTK.[E]			0.0944053	0.00588112	1	5	1	P08238	P08238 [532-538]	0	733.445	High	2.18221	High	0.004661	0.08337
FALSE	High	Master Protein	P07437	Tubulin beta chain OS=Homo sapiens GN=TUBB PE=1 SV=2	0	559.133	75.6757	32	205	6	1	444	49.639	4.89	High		630.127	32
	Checked	Confidence	Annotated Sequence	Modifications	Modifications in Master Proteins	Qvality PEP	Qvality q-value	# Protein Groups	# Proteins	# PSMs	Master Protein Accessions	Positions in Master Proteins	# Missed Cleavages	Theo. MH+ [Da]	Found in Sample: [S1] F1: Sample	XCorr Sequest HT	Confidence Sequest HT	Percolator q-Value Sequest HT	Percolator PEP Sequest HT
	FALSE	High	[K].IREEYPDRIMNTFSVVPSPK.[V]	1xOxidation [M10]		2.66793e-08	0	2	2	7	P07437; P68371	P07437 [155-174]; P68371 [155-174]	2	2394.21	High	4.8875	High	0	7.835e-08
	FALSE	High	[R].IMNTFSVVPSPK.[V]			1.00304e-06	0	4	5	5	Q13509; P04350; P07437; P68371	Q13509 [163-174]; P04350 [163-174]; P07437 [163-174]; P68371 [163-174]	0	1319.7	High	2.95331	High	0	4.781e-07
	FALSE	High	[R].IMNTFSVVPSPK.[V]	1xOxidation [M2]		1.60471e-06	0	4	5	3	Q13509; P04350; P07437; P68371	Q13509 [163-174]; P04350 [163-174]; P07437 [163-174]; P68371 [163-174]	0	1335.7	High	2.88294	High	0.0001729	1e-05
	FALSE	High	[K].GHYTEGAELVDSVLDVVRK.[E]			7.11191e-17	0	4	6	6	Q13509; P07437; P68371; Q9BVA1	Q13509 [104-122]; P07437 [104-122]; P68371 [104-122]; Q9BVA1 [104-122]	1	2087.08	High	6.51449	High	0	9.081e-18
	FALSE	High	[R].AILVDLEPGTMDSVR.[S]			1.79355e-08	0	3	5	5	Q13509; P07437; Q9BVA1	Q13509 [63-77]; P07437 [63-77]; Q9BVA1 [63-77]	0	1615.84	High	3.43256	High	0	8.726e-09
	FALSE	High	[R].AILVDLEPGTMDSVR.[S]	1xOxidation [M11]		5.82203e-09	0	3	5	8	Q13509; P07437; Q9BVA1	Q13509 [63-77]; P07437 [63-77]; Q9BVA1 [63-77]	0	1631.83	High	3.64511	High	0	1.274e-06
	FALSE	High	[R].ISVYYNEATGGK.[Y]			7.5962e-07	0	1	1	4	P07437	P07437 [47-58]	0	1301.64	High	3.31737	High	0.0001729	4.136e-06
	FALSE	High	[R].FPGQLNADLRK.[L]			4.07505e-08	0	7	11	9	Q13509; Q9H4B7; P04350; Q9BUF5; P07437; P68371; Q9BVA1	Q13509 [242-252]; Q9H4B7 [242-252]; P04350 [242-252]; Q9BUF5 [242-252]; P07437 [242-252]; P68371 [242-252]; Q9BVA1 [242-252]	1	1258.69	High	3.72065	High	0	1.559e-07
	FALSE	High	[R].EIVHLQAGQCGNQIGAK.[F]	1xCarbamidomethyl [C10]		1.19476e-12	0	5	8	8	Q13509; P04350; P07437; P68371; Q9BVA1	Q13509 [3-19]; P04350 [3-19]; P07437 [3-19]; P68371 [3-19]; Q9BVA1 [3-19]	0	1822.92	High	4.47188	High	0	1.366e-09
	FALSE	High	[R].KLAVNMVPFPR.[L]			2.11761e-07	0	7	12	4	Q13509; Q9H4B7; P04350; Q9BUF5; P07437; P68371; Q9BVA1	Q13509 [252-262]; Q9H4B7 [252-262]; P04350 [252-262]; Q9BUF5 [252-262]; P07437 [252-262]; P68371 [252-262]; Q9BVA1 [252-262]	1	1271.73	High	3.75379	High	0	2.021e-06
	FALSE	High	[R].KLAVNMVPFPR.[L]	1xOxidation [M6]		5.63963e-07	0	7	12	4	Q13509; Q9H4B7; P04350; Q9BUF5; P07437; P68371; Q9BVA1	Q13509 [252-262]; Q9H4B7 [252-262]; P04350 [252-262]; Q9BUF5 [252-262]; P07437 [252-262]; P68371 [252-262]; Q9BVA1 [252-262]	1	1287.72	High	3.69858	High	0	2.603e-07
	FALSE	High	[R].ISVYYNEATGGKYVPR.[A]			3.25596e-07	0	1	1	2	P07437	P07437 [47-62]	1	1816.92	High	2.64734	High	0	1.458e-07
	FALSE	High	[K].LTTPTYGDLNHLVSATMSGVTTCLR.[F]	1xCarbamidomethyl [C23]		3.76393e-08	0	4	5	2	P04350; P07437; P68371; Q9BVA1	P04350 [217-241]; P07437 [217-241]; P68371 [217-241]; Q9BVA1 [217-241]	0	2708.34	High	4.05714	High	0	5.075e-07
	FALSE	High	[K].MAVTFIGNSTAIQELFKR.[I]			2.07075e-11	0	1	1	1	P07437	P07437 [363-380]	1	2026.08	High	4.69934	High	0	5.377e-12
	FALSE	High	[K].MAVTFIGNSTAIQELFKR.[I]	1xOxidation [M1]		1.88631e-12	0	1	1	3	P07437	P07437 [363-380]	1	2042.07	High	6.36936	High	0	4.296e-13
	FALSE	High	[K].NSSYFVEWIPNNVK.[TV]			1.49016e-08	0	6	8	6	Q13509; P04350; Q9BUF5; P07437; P68371; Q9BVA1	Q13509 [337-350]; P04350 [337-350]; Q9BUF5 [337-350]; P07437 [337-350]; P68371 [337-350]; Q9BVA1 [337-350]	0	1696.83	High	3.57168	High	0	7.437e-09
	FALSE	High	[R].ALTVPELTQQVFDAK.[N]			9.6978e-08	0	1	1	7	P07437	P07437 [283-297]	0	1659.9	High	3.41513	High	0	1.379e-06
	FALSE	High	[K].MAVTFIGNSTAIQELFK.[R]			3.12328e-10	0	1	1	2	P07437	P07437 [363-379]	0	1869.98	High	4.41772	High	0	9.423e-11
	FALSE	High	[K].MAVTFIGNSTAIQELFK.[R]	1xOxidation [M1]		1.73298e-10	0	1	1	3	P07437	P07437 [363-379]	0	1885.97	High	5.26789	High	0	5.777e-08
	FALSE	High	[R].SGPFGQIFRPDNFVFGQSGAGNNWAK.[G]			2.35935e-14	0	4	5	2	P04350; P07437; P68371; Q9BVA1	P04350 [78-103]; P07437 [78-103]; P68371 [78-103]; Q9BVA1 [78-103]	0	2798.34	High	5.56773	High	0	4.179e-15
	FALSE	High	[K].GHYTEGAELVDSVLDVVR.[RK]			1.40797e-14	0	4	7	6	Q13509; P07437; P68371; Q9BVA1	Q13509 [104-121]; P07437 [104-121]; P68371 [104-121]; Q9BVA1 [104-121]	0	1958.98	High	6.2732	High	0	2.429e-15
	FALSE	High	[R].LHFFMPGFAPLTSR.[G]			7.01623e-07	0	5	8	5	P04350; Q9BUF5; P07437; P68371; Q9BVA1	P04350 [263-276]; Q9BUF5 [263-276]; P07437 [263-276]; P68371 [263-276]; Q9BVA1 [263-276]	0	1620.84	High	4.74951	High	0	3.289e-07
	FALSE	High	[R].LHFFMPGFAPLTSR.[G]	1xOxidation [M5]		8.60865e-08	0	5	8	10	P04350; Q9BUF5; P07437; P68371; Q9BVA1	P04350 [263-276]; Q9BUF5 [263-276]; P07437 [263-276]; P68371 [263-276]; Q9BVA1 [263-276]	0	1636.83	High	4.63183	High	0	1.385e-06
	FALSE	High	[K].FWEVISDEHGIDPTGTYHGDSDLQLDR.[I]			4.49753e-09	0	1	1	3	P07437	P07437 [20-46]	0	3102.41	High	4.93305	High	0	1.583e-09
	FALSE	High	[K].EVDEQMLNVQNK.[N]	1xOxidation [M6]		2.5673e-06	0	3	5	4	P07437; P68371; Q9BVA1	P07437 [325-336]; P68371 [325-336]; Q9BVA1 [325-336]	0	1462.68	High	3.35705	High	0	1.287e-06
	FALSE	High	[K].EVDEQMLNVQNK.[N]			9.45039e-07	0	3	5	2	P07437; P68371; Q9BVA1	P07437 [325-336]; P68371 [325-336]; Q9BVA1 [325-336]	0	1446.69	High	3.11857	High	0	7.361e-07
	FALSE	High	[R].MSMKEVDEQMLNVQNK.[N]			5.49573e-06	0	3	4	1	P07437; P68371; Q9BVA1	P07437 [321-336]; P68371 [321-336]; Q9BVA1 [321-336]	1	1923.9	High	3.31989	High	0	2.878e-06
	FALSE	High	[R].MSMKEVDEQMLNVQNK.[N]	1xOxidation [M]		4.82803e-12	0	3	4	12	P07437; P68371; Q9BVA1	P07437 [321-336]; P68371 [321-336]; Q9BVA1 [321-336]	1	1939.89	High	5.19197	High	0	1.406e-10
	FALSE	High	[R].MSMKEVDEQMLNVQNK.[N]	3xOxidation [M1; M3; M10]		7.83198e-11	0	3	4	5	P07437; P68371; Q9BVA1	P07437 [321-336]; P68371 [321-336]; Q9BVA1 [321-336]	1	1971.88	High	5.46183	High	0	1.155e-08
	FALSE	High	[R].MSMKEVDEQMLNVQNK.[N]	2xOxidation [M3; M]		7.0918e-11	0	3	4	8	P07437; P68371; Q9BVA1	P07437 [321-336]; P68371 [321-336]; Q9BVA1 [321-336]	1	1955.89	High	5.64049	High	0	1.979e-11
	FALSE	High	[-].MREIVHIQAGQCGNQIGAK.[F]	1xCarbamidomethyl [C12]; 1xOxidation [M1]		2.01665e-11	0	5	8	12	Q13509; P04350; P07437; P68371; Q9BVA1	Q13509 [1-19]; P04350 [1-19]; P07437 [1-19]; P68371 [1-19]; Q9BVA1 [1-19]	1	2126.06	High	5.39706	High	0	5.247e-12
	FALSE	High	[-].MREIVHLQAGQCGNQIGAK.[F]	1xCarbamidomethyl [C12]		2.28543e-12	0	5	8	8	Q13509; P04350; P07437; P68371; Q9BVA1	Q13509 [1-19]; P04350 [1-19]; P07437 [1-19]; P68371 [1-19]; Q9BVA1 [1-19]	1	2110.06	High	4.8977	High	0	1.352e-12
	FALSE	High	[K].LTTPTYGDLNHLVSATMSGVTTCLR.[F]	1xCarbamidomethyl [C23]; 1xOxidation [M17]		2.55208e-05	0.000225973	4	5	1	P04350; P07437; P68371; Q9BVA1	P04350 [217-241]; P07437 [217-241]; P68371 [217-241]; Q9BVA1 [217-241]	0	2724.33	High	2.35286	High	0.0001729	1.464e-05
	FALSE	High	[K].LAVNMVPFPR.[L]	1xOxidation [M5]		1.95844e-05	0.000225973	7	12	9	Q13509; Q9H4B7; P04350; Q9BUF5; P07437; P68371; Q9BVA1	Q13509 [253-262]; Q9H4B7 [253-262]; P04350 [253-262]; Q9BUF5 [253-262]; P07437 [253-262]; P68371 [253-262]; Q9BVA1 [253-262]	0	1159.63	High	2.72876	High	0.0001729	1.107e-05
	FALSE	High	[R].ISEQFTAMFR.[R]	1xOxidation [M8]		1.85744e-05	0.000225973	5	7	5	Q13509; P04350; P07437; P68371; Q9BVA1	Q13509 [381-390]; P04350 [381-390]; P07437 [381-390]; P68371 [381-390]; Q9BVA1 [381-390]	0	1245.59	High	2.8779	High	0.0002308	1.969e-05
	FALSE	High	[R].ISEQFTAMFR.[R]			1.1232e-05	0.000225973	5	7	2	Q13509; P04350; P07437; P68371; Q9BVA1	Q13509 [381-390]; P04350 [381-390]; P07437 [381-390]; P68371 [381-390]; Q9BVA1 [381-390]	0	1229.6	High	3.21421	High	0.0001729	6.152e-06
	FALSE	High	[R].EEYPDRIMNTFSVVPSPK.[V]	1xOxidation [M8]		1.01704e-05	0.000225973	3	4	3	Q13509; P07437; P68371	Q13509 [157-174]; P07437 [157-174]; P68371 [157-174]	1	2125.03	High	3.57518	High	0.0001729	5.525e-06
	FALSE	High	[R].FPGQLNADLR.[K]			2.78142e-05	0.000302146	7	11	7	Q13509; Q9H4B7; P04350; Q9BUF5; P07437; P68371; Q9BVA1	Q13509 [242-251]; Q9H4B7 [242-251]; P04350 [242-251]; Q9BUF5 [242-251]; P07437 [242-251]; P68371 [242-251]; Q9BVA1 [242-251]	0	1130.6	High	3.06566	High	0.0002308	1.858e-05
	FALSE	High	[K].LAVNMVPFPR.[L]			2.95215e-05	0.000302146	7	12	4	Q13509; Q9H4B7; P04350; Q9BUF5; P07437; P68371; Q9BVA1	Q13509 [253-262]; Q9H4B7 [253-262]; P04350 [253-262]; Q9BUF5 [253-262]; P07437 [253-262]; P68371 [253-262]; Q9BVA1 [253-262]	0	1143.63	High	2.88816	High	0.0002308	2.179e-05
	FALSE	High	[K].EAESCDCLQGFQLTHSLGGGTGSGMGTLLISK.[I]	2xCarbamidomethyl [C5; C7]; 1xOxidation [M25]		0.000366159	0.000302146	3	5	4	P04350; P07437; P68371	P04350 [123-154]; P07437 [123-154]; P68371 [123-154]	0	3327.53	High	1.94711	High	0.0002308	0.0002433
	FALSE	High	[R].YLTVAAVFR.[G]			0.00128637	0.000343174	3	3	2	P04350; P07437; P68371	P04350 [310-318]; P07437 [310-318]; P68371 [310-318]	0	1039.59	High	2.01424	High	0.0002602	0.001777
	FALSE	High	[KR].NMMAACDPR.[H]	1xCarbamidomethyl [C6]		0.00364339	0.000343174	6	10	1	Q13509; P04350; Q9BUF5; P07437; P68371; Q9BVA1	Q13509 [298-306]; P04350 [298-306]; Q9BUF5 [298-306]; P07437 [298-306]; P68371 [298-306]; Q9BVA1 [298-306]	0	1065.43	High	2.06768	High	0.0002602	0.002735
	FALSE	High	[K].RISEQFTAMFR.[R]			0.000652556	0.000343174	5	7	2	Q13509; P04350; P07437; P68371; Q9BVA1	Q13509 [380-390]; P04350 [380-390]; P07437 [380-390]; P68371 [380-390]; Q9BVA1 [380-390]	1	1385.7	High	3.40573	High	0.0002602	0.0004469
	FALSE	High	[K].TAVCDIPPR.[G]	1xCarbamidomethyl [C4]		0.000452828	0.000343174	4	7	9	P04350; P07437; P68371; Q9BVA1	P04350 [351-359]; P07437 [351-359]; P68371 [351-359]; Q9BVA1 [351-359]	0	1028.52	High	2.60676	High	0.0006145	0.00878
	FALSE	High	[R].YLTVAAVFRGR.[M]			0.00577973	0.000429636	3	3	1	P04350; P07437; P68371	P04350 [310-320]; P07437 [310-320]; P68371 [310-320]	1	1252.72	High	2.20086	High	0.0003258	0.004439
	FALSE	High	[KR].NMMAACDPR.[H]	1xCarbamidomethyl [C6]; 1xOxidation [M3]		0.00796838	0.000627194	6	10	1	Q13509; P04350; Q9BUF5; P07437; P68371; Q9BVA1	Q13509 [298-306]; P04350 [298-306]; Q9BUF5 [298-306]; P07437 [298-306]; P68371 [298-306]; Q9BVA1 [298-306]	0	1081.42	High	2.44161	High	0.0004756	0.006248
	FALSE	High	[K].RISEQFTAMFR.[R]	1xOxidation [M9]		0.0100029	0.000718777	5	7	1	Q13509; P04350; P07437; P68371; Q9BVA1	Q13509 [380-390]; P04350 [380-390]; P07437 [380-390]; P68371 [380-390]; Q9BVA1 [380-390]	1	1401.69	High	2.66412	High	0.0005455	0.00794
	FALSE	High	[KR].NMMAACDPR.[H]	1xCarbamidomethyl [C6]; 2xOxidation [M2; M3]		0.0368481	0.00144684	6	10	1	Q13509; P04350; Q9BUF5; P07437; P68371; Q9BVA1	Q13509 [298-306]; P04350 [298-306]; Q9BUF5 [298-306]; P07437 [298-306]; P68371 [298-306]; Q9BVA1 [298-306]	0	1097.42	High	2.48032	High	0.001238	0.03111
	FALSE	High	[K].IREEYPDR.[IM]			0.0388387	0.00162109	4	9	1	Q9H4B7; P07437; P68371; Q9BVA1	Q9H4B7 [155-162]; P07437 [155-162]; P68371 [155-162]; Q9BVA1 [155-162]	1	1077.53	High	2.43211	High	0.00137	0.03291
FALSE	High	Master Protein	Q9BVA1	Tubulin beta-2B chain OS=Homo sapiens GN=TUBB2B PE=1 SV=1	0	554.705	74.1573	29	186	6	1	445	49.921	4.89	High		570.856	29
	Checked	Confidence	Annotated Sequence	Modifications	Modifications in Master Proteins	Qvality PEP	Qvality q-value	# Protein Groups	# Proteins	# PSMs	Master Protein Accessions	Positions in Master Proteins	# Missed Cleavages	Theo. MH+ [Da]	Found in Sample: [S1] F1: Sample	XCorr Sequest HT	Confidence Sequest HT	Percolator q-Value Sequest HT	Percolator PEP Sequest HT
	FALSE	High	[K].GHYTEGAELVDSVLDVVRK.[E]			7.11191e-17	0	4	6	6	Q13509; P07437; P68371; Q9BVA1	Q13509 [104-122]; P07437 [104-122]; P68371 [104-122]; Q9BVA1 [104-122]	1	2087.08	High	6.51449	High	0	9.081e-18
	FALSE	High	[R].AILVDLEPGTMDSVR.[S]			1.79355e-08	0	3	5	5	Q13509; P07437; Q9BVA1	Q13509 [63-77]; P07437 [63-77]; Q9BVA1 [63-77]	0	1615.84	High	3.43256	High	0	8.726e-09
	FALSE	High	[R].AILVDLEPGTMDSVR.[S]	1xOxidation [M11]		5.82203e-09	0	3	5	8	Q13509; P07437; Q9BVA1	Q13509 [63-77]; P07437 [63-77]; Q9BVA1 [63-77]	0	1631.83	High	3.64511	High	0	1.274e-06
	FALSE	High	[R].IMNTFSVMPSPK.[V]			1.1993e-06	0	2	3	2	Q9BUF5; Q9BVA1	Q9BUF5 [163-174]; Q9BVA1 [163-174]	0	1351.67	High	2.78735	High	0	9.233e-07
	FALSE	High	[R].IMNTFSVMPSPK.[V]	1xOxidation [M8]		1.65871e-06	0	2	3	1	Q9BUF5; Q9BVA1	Q9BUF5 [163-174]; Q9BVA1 [163-174]	0	1367.67	High	2.74373	High	0	8.127e-07
	FALSE	High	[R].FPGQLNADLRK.[L]			4.07505e-08	0	7	11	9	Q13509; Q9H4B7; P04350; Q9BUF5; P07437; P68371; Q9BVA1	Q13509 [242-252]; Q9H4B7 [242-252]; P04350 [242-252]; Q9BUF5 [242-252]; P07437 [242-252]; P68371 [242-252]; Q9BVA1 [242-252]	1	1258.69	High	3.72065	High	0	1.559e-07
	FALSE	High	[R].EIVHLQAGQCGNQIGAK.[F]	1xCarbamidomethyl [C10]		1.19476e-12	0	5	8	8	Q13509; P04350; P07437; P68371; Q9BVA1	Q13509 [3-19]; P04350 [3-19]; P07437 [3-19]; P68371 [3-19]; Q9BVA1 [3-19]	0	1822.92	High	4.47188	High	0	1.366e-09
	FALSE	High	[R].INVYYNEATGNK.[Y]			2.87122e-07	0	1	1	1	Q9BVA1	Q9BVA1 [47-58]	0	1385.67	High	3.14455	High	0	1.277e-07
	FALSE	High	[R].KLAVNMVPFPR.[L]			2.11761e-07	0	7	12	4	Q13509; Q9H4B7; P04350; Q9BUF5; P07437; P68371; Q9BVA1	Q13509 [252-262]; Q9H4B7 [252-262]; P04350 [252-262]; Q9BUF5 [252-262]; P07437 [252-262]; P68371 [252-262]; Q9BVA1 [252-262]	1	1271.73	High	3.75379	High	0	2.021e-06
	FALSE	High	[R].KLAVNMVPFPR.[L]	1xOxidation [M6]		5.63963e-07	0	7	12	4	Q13509; Q9H4B7; P04350; Q9BUF5; P07437; P68371; Q9BVA1	Q13509 [252-262]; Q9H4B7 [252-262]; P04350 [252-262]; Q9BUF5 [252-262]; P07437 [252-262]; P68371 [252-262]; Q9BVA1 [252-262]	1	1287.72	High	3.69858	High	0	2.603e-07
	FALSE	High	[K].IREEYPDRIMNTFSVMPSPK.[V]	1xOxidation [M10]		1.30623e-07	0	1	2	1	Q9BVA1	Q9BVA1 [155-174]	2	2426.18	High	4.40545	High	0	5.567e-08
	FALSE	High	[K].IREEYPDRIMNTFSVMPSPK.[V]	2xOxidation [M10; M16]		2.56568e-07	0	1	2	2	Q9BVA1	Q9BVA1 [155-174]	2	2442.18	High	4.75466	High	0	1.137e-07
	FALSE	High	[K].LTTPTYGDLNHLVSATMSGVTTCLR.[F]	1xCarbamidomethyl [C23]		3.76393e-08	0	4	5	2	P04350; P07437; P68371; Q9BVA1	P04350 [217-241]; P07437 [217-241]; P68371 [217-241]; Q9BVA1 [217-241]	0	2708.34	High	4.05714	High	0	5.075e-07
	FALSE	High	[K].ESESCDCLQGFQLTHSLGGGTGSGMGTLLISK.[I]	2xCarbamidomethyl [C5; C7]		1.00398e-15	0	1	2	1	Q9BVA1	Q9BVA1 [123-154]	0	3327.53	High	4.1167	High	0	1.492e-16
	FALSE	High	[K].ESESCDCLQGFQLTHSLGGGTGSGMGTLLISK.[I]	2xCarbamidomethyl [C5; C7]; 1xOxidation [M25]		7.01839e-17	0	1	2	2	Q9BVA1	Q9BVA1 [123-154]	0	3343.52	High	5.67969	High	0	8.982e-18
	FALSE	High	[K].NSSYFVEWIPNNVK.[TV]			1.49016e-08	0	6	8	6	Q13509; P04350; Q9BUF5; P07437; P68371; Q9BVA1	Q13509 [337-350]; P04350 [337-350]; Q9BUF5 [337-350]; P07437 [337-350]; P68371 [337-350]; Q9BVA1 [337-350]	0	1696.83	High	3.57168	High	0	7.437e-09
	FALSE	High	[K].MSATFIGNSTAIQELFKR.[I]			4.10211e-08	0	2	3	3	P68371; Q9BVA1	P68371 [363-380]; Q9BVA1 [363-380]	1	2014.04	High	4.24684	High	0	1.636e-08
	FALSE	High	[K].MSATFIGNSTAIQELFKR.[I]	1xOxidation [M1]		1.99516e-07	0	2	3	2	P68371; Q9BVA1	P68371 [363-380]; Q9BVA1 [363-380]	1	2030.04	High	3.60062	High	0	2.045e-07
	FALSE	High	[R].SGPFGQIFRPDNFVFGQSGAGNNWAK.[G]			2.35935e-14	0	4	5	2	P04350; P07437; P68371; Q9BVA1	P04350 [78-103]; P07437 [78-103]; P68371 [78-103]; Q9BVA1 [78-103]	0	2798.34	High	5.56773	High	0	4.179e-15
	FALSE	High	[K].MSATFIGNSTAIQELFK.[R]			4.31971e-10	0	2	3	2	P68371; Q9BVA1	P68371 [363-379]; Q9BVA1 [363-379]	0	1857.94	High	4.35498	High	0	1.333e-10
	FALSE	High	[K].MSATFIGNSTAIQELFK.[R]	1xOxidation [M1]		1.18054e-10	0	2	3	2	P68371; Q9BVA1	P68371 [363-379]; Q9BVA1 [363-379]	0	1873.94	High	3.49038	High	0.0001729	4.328e-06
	FALSE	High	[R].ALTVPELTQQMFDSK.[N]			1.34127e-07	0	1	2	1	Q9BVA1	Q9BVA1 [283-297]	0	1707.86	High	2.53057	High	0	5.715e-08
	FALSE	High	[R].ALTVPELTQQMFDSK.[N]	1xOxidation [M11]		1.36e-06	0	1	2	4	Q9BVA1	Q9BVA1 [283-297]	0	1723.86	High	2.53998	High	0	6.58e-07
	FALSE	High	[K].GHYTEGAELVDSVLDVVR.[RK]			1.40797e-14	0	4	7	6	Q13509; P07437; P68371; Q9BVA1	Q13509 [104-121]; P07437 [104-121]; P68371 [104-121]; Q9BVA1 [104-121]	0	1958.98	High	6.2732	High	0	2.429e-15
	FALSE	High	[R].LHFFMPGFAPLTSR.[G]			7.01623e-07	0	5	8	5	P04350; Q9BUF5; P07437; P68371; Q9BVA1	P04350 [263-276]; Q9BUF5 [263-276]; P07437 [263-276]; P68371 [263-276]; Q9BVA1 [263-276]	0	1620.84	High	4.74951	High	0	3.289e-07
	FALSE	High	[R].LHFFMPGFAPLTSR.[G]	1xOxidation [M5]		8.60865e-08	0	5	8	10	P04350; Q9BUF5; P07437; P68371; Q9BVA1	P04350 [263-276]; Q9BUF5 [263-276]; P07437 [263-276]; P68371 [263-276]; Q9BVA1 [263-276]	0	1636.83	High	4.63183	High	0	1.385e-06
	FALSE	High	[K].FWEVISDEHGIDPTGSYHGDSDLQLER.[I]			1.14825e-12	0	1	2	1	Q9BVA1	Q9BVA1 [20-46]	0	3102.41	High	5.07526	High	0	2.534e-13
	FALSE	High	[K].EVDEQMLNVQNK.[N]	1xOxidation [M6]		2.5673e-06	0	3	5	4	P07437; P68371; Q9BVA1	P07437 [325-336]; P68371 [325-336]; Q9BVA1 [325-336]	0	1462.68	High	3.35705	High	0	1.287e-06
	FALSE	High	[K].EVDEQMLNVQNK.[N]			9.45039e-07	0	3	5	2	P07437; P68371; Q9BVA1	P07437 [325-336]; P68371 [325-336]; Q9BVA1 [325-336]	0	1446.69	High	3.11857	High	0	7.361e-07
	FALSE	High	[R].MSMKEVDEQMLNVQNK.[N]			5.49573e-06	0	3	4	1	P07437; P68371; Q9BVA1	P07437 [321-336]; P68371 [321-336]; Q9BVA1 [321-336]	1	1923.9	High	3.31989	High	0	2.878e-06
	FALSE	High	[R].MSMKEVDEQMLNVQNK.[N]	1xOxidation [M]		4.82803e-12	0	3	4	12	P07437; P68371; Q9BVA1	P07437 [321-336]; P68371 [321-336]; Q9BVA1 [321-336]	1	1939.89	High	5.19197	High	0	1.406e-10
	FALSE	High	[R].MSMKEVDEQMLNVQNK.[N]	3xOxidation [M1; M3; M10]		7.83198e-11	0	3	4	5	P07437; P68371; Q9BVA1	P07437 [321-336]; P68371 [321-336]; Q9BVA1 [321-336]	1	1971.88	High	5.46183	High	0	1.155e-08
	FALSE	High	[R].MSMKEVDEQMLNVQNK.[N]	2xOxidation [M3; M]		7.0918e-11	0	3	4	8	P07437; P68371; Q9BVA1	P07437 [321-336]; P68371 [321-336]; Q9BVA1 [321-336]	1	1955.89	High	5.64049	High	0	1.979e-11
	FALSE	High	[-].MREIVHIQAGQCGNQIGAK.[F]	1xCarbamidomethyl [C12]; 1xOxidation [M1]		2.01665e-11	0	5	8	12	Q13509; P04350; P07437; P68371; Q9BVA1	Q13509 [1-19]; P04350 [1-19]; P07437 [1-19]; P68371 [1-19]; Q9BVA1 [1-19]	1	2126.06	High	5.39706	High	0	5.247e-12
	FALSE	High	[-].MREIVHLQAGQCGNQIGAK.[F]	1xCarbamidomethyl [C12]		2.28543e-12	0	5	8	8	Q13509; P04350; P07437; P68371; Q9BVA1	Q13509 [1-19]; P04350 [1-19]; P07437 [1-19]; P68371 [1-19]; Q9BVA1 [1-19]	1	2110.06	High	4.8977	High	0	1.352e-12
	FALSE	High	[K].LTTPTYGDLNHLVSATMSGVTTCLR.[F]	1xCarbamidomethyl [C23]; 1xOxidation [M17]		2.55208e-05	0.000225973	4	5	1	P04350; P07437; P68371; Q9BVA1	P04350 [217-241]; P07437 [217-241]; P68371 [217-241]; Q9BVA1 [217-241]	0	2724.33	High	2.35286	High	0.0001729	1.464e-05
	FALSE	High	[K].LAVNMVPFPR.[L]	1xOxidation [M5]		1.95844e-05	0.000225973	7	12	9	Q13509; Q9H4B7; P04350; Q9BUF5; P07437; P68371; Q9BVA1	Q13509 [253-262]; Q9H4B7 [253-262]; P04350 [253-262]; Q9BUF5 [253-262]; P07437 [253-262]; P68371 [253-262]; Q9BVA1 [253-262]	0	1159.63	High	2.72876	High	0.0001729	1.107e-05
	FALSE	High	[R].ISEQFTAMFR.[R]	1xOxidation [M8]		1.85744e-05	0.000225973	5	7	5	Q13509; P04350; P07437; P68371; Q9BVA1	Q13509 [381-390]; P04350 [381-390]; P07437 [381-390]; P68371 [381-390]; Q9BVA1 [381-390]	0	1245.59	High	2.8779	High	0.0002308	1.969e-05
	FALSE	High	[R].ISEQFTAMFR.[R]			1.1232e-05	0.000225973	5	7	2	Q13509; P04350; P07437; P68371; Q9BVA1	Q13509 [381-390]; P04350 [381-390]; P07437 [381-390]; P68371 [381-390]; Q9BVA1 [381-390]	0	1229.6	High	3.21421	High	0.0001729	6.152e-06
	FALSE	High	[R].IMNTFSVMPSPK.[V]	2xOxidation [M2; M8]		1.34296e-05	0.000225973	2	3	1	Q9BUF5; Q9BVA1	Q9BUF5 [163-174]; Q9BVA1 [163-174]	0	1383.66	High	2.88409	High	0.0001729	7.412e-06
	FALSE	High	[R].FPGQLNADLR.[K]			2.78142e-05	0.000302146	7	11	7	Q13509; Q9H4B7; P04350; Q9BUF5; P07437; P68371; Q9BVA1	Q13509 [242-251]; Q9H4B7 [242-251]; P04350 [242-251]; Q9BUF5 [242-251]; P07437 [242-251]; P68371 [242-251]; Q9BVA1 [242-251]	0	1130.6	High	3.06566	High	0.0002308	1.858e-05
	FALSE	High	[K].LAVNMVPFPR.[L]			2.95215e-05	0.000302146	7	12	4	Q13509; Q9H4B7; P04350; Q9BUF5; P07437; P68371; Q9BVA1	Q13509 [253-262]; Q9H4B7 [253-262]; P04350 [253-262]; Q9BUF5 [253-262]; P07437 [253-262]; P68371 [253-262]; Q9BVA1 [253-262]	0	1143.63	High	2.88816	High	0.0002308	2.179e-05
	FALSE	High	[R].YLTVAAIFR.[G]			0.000418148	0.000343174	1	3	2	Q9BVA1	Q9BVA1 [310-318]	0	1053.61	High	2.29221	High	0.0002602	0.0006085
	FALSE	High	[KR].NMMAACDPR.[H]	1xCarbamidomethyl [C6]		0.00364339	0.000343174	6	10	1	Q13509; P04350; Q9BUF5; P07437; P68371; Q9BVA1	Q13509 [298-306]; P04350 [298-306]; Q9BUF5 [298-306]; P07437 [298-306]; P68371 [298-306]; Q9BVA1 [298-306]	0	1065.43	High	2.06768	High	0.0002602	0.002735
	FALSE	High	[K].RISEQFTAMFR.[R]			0.000652556	0.000343174	5	7	2	Q13509; P04350; P07437; P68371; Q9BVA1	Q13509 [380-390]; P04350 [380-390]; P07437 [380-390]; P68371 [380-390]; Q9BVA1 [380-390]	1	1385.7	High	3.40573	High	0.0002602	0.0004469
	FALSE	High	[K].TAVCDIPPR.[G]	1xCarbamidomethyl [C4]		0.000452828	0.000343174	4	7	9	P04350; P07437; P68371; Q9BVA1	P04350 [351-359]; P07437 [351-359]; P68371 [351-359]; Q9BVA1 [351-359]	0	1028.52	High	2.60676	High	0.0006145	0.00878
	FALSE	High	[KR].NMMAACDPR.[H]	1xCarbamidomethyl [C6]; 1xOxidation [M3]		0.00796838	0.000627194	6	10	1	Q13509; P04350; Q9BUF5; P07437; P68371; Q9BVA1	Q13509 [298-306]; P04350 [298-306]; Q9BUF5 [298-306]; P07437 [298-306]; P68371 [298-306]; Q9BVA1 [298-306]	0	1081.42	High	2.44161	High	0.0004756	0.006248
	FALSE	High	[K].RISEQFTAMFR.[R]	1xOxidation [M9]		0.0100029	0.000718777	5	7	1	Q13509; P04350; P07437; P68371; Q9BVA1	Q13509 [380-390]; P04350 [380-390]; P07437 [380-390]; P68371 [380-390]; Q9BVA1 [380-390]	1	1401.69	High	2.66412	High	0.0005455	0.00794
	FALSE	High	[KR].NMMAACDPR.[H]	1xCarbamidomethyl [C6]; 2xOxidation [M2; M3]		0.0368481	0.00144684	6	10	1	Q13509; P04350; Q9BUF5; P07437; P68371; Q9BVA1	Q13509 [298-306]; P04350 [298-306]; Q9BUF5 [298-306]; P07437 [298-306]; P68371 [298-306]; Q9BVA1 [298-306]	0	1097.42	High	2.48032	High	0.001238	0.03111
	FALSE	High	[K].IREEYPDR.[IM]			0.0388387	0.00162109	4	9	1	Q9H4B7; P07437; P68371; Q9BVA1	Q9H4B7 [155-162]; P07437 [155-162]; P68371 [155-162]; Q9BVA1 [155-162]	1	1077.53	High	2.43211	High	0.00137	0.03291
	FALSE	High	[K].IREEYPDRIMNTFSVMPSPK.[V]			0.0628678	0.00378029	1	2	1	Q9BVA1	Q9BVA1 [155-174]	2	2410.19	High	2.03574	High	0.003001	0.0547
FALSE	High	Master Protein	P68371	Tubulin beta-4B chain OS=Homo sapiens GN=TUBB4B PE=1 SV=1	0	529.219	74.6067	31	200	1	1	445	49.799	4.89	High		590.736	31
	Checked	Confidence	Annotated Sequence	Modifications	Modifications in Master Proteins	Qvality PEP	Qvality q-value	# Protein Groups	# Proteins	# PSMs	Master Protein Accessions	Positions in Master Proteins	# Missed Cleavages	Theo. MH+ [Da]	Found in Sample: [S1] F1: Sample	XCorr Sequest HT	Confidence Sequest HT	Percolator q-Value Sequest HT	Percolator PEP Sequest HT
	FALSE	High	[K].IREEYPDRIMNTFSVVPSPK.[V]	1xOxidation [M10]		2.66793e-08	0	2	2	7	P07437; P68371	P07437 [155-174]; P68371 [155-174]	2	2394.21	High	4.8875	High	0	7.835e-08
	FALSE	High	[R].IMNTFSVVPSPK.[V]			1.00304e-06	0	4	5	5	Q13509; P04350; P07437; P68371	Q13509 [163-174]; P04350 [163-174]; P07437 [163-174]; P68371 [163-174]	0	1319.7	High	2.95331	High	0	4.781e-07
	FALSE	High	[R].IMNTFSVVPSPK.[V]	1xOxidation [M2]		1.60471e-06	0	4	5	3	Q13509; P04350; P07437; P68371	Q13509 [163-174]; P04350 [163-174]; P07437 [163-174]; P68371 [163-174]	0	1335.7	High	2.88294	High	0.0001729	1e-05
	FALSE	High	[R].AVLVDLEPGTMDSVR.[S]			6.55862e-09	0	2	3	2	P04350; P68371	P04350 [63-77]; P68371 [63-77]	0	1601.82	High	3.76521	High	0	2.356e-09
	FALSE	High	[K].GHYTEGAELVDSVLDVVRK.[E]			7.11191e-17	0	4	6	6	Q13509; P07437; P68371; Q9BVA1	Q13509 [104-122]; P07437 [104-122]; P68371 [104-122]; Q9BVA1 [104-122]	1	2087.08	High	6.51449	High	0	9.081e-18
	FALSE	High	[R].INVYYNEATGGK.[Y]			1.13745e-06	0	1	1	4	P68371	P68371 [47-58]	0	1328.65	High	3.55914	High	0	2.721e-06
	FALSE	High	[R].FPGQLNADLRK.[L]			4.07505e-08	0	7	11	9	Q13509; Q9H4B7; P04350; Q9BUF5; P07437; P68371; Q9BVA1	Q13509 [242-252]; Q9H4B7 [242-252]; P04350 [242-252]; Q9BUF5 [242-252]; P07437 [242-252]; P68371 [242-252]; Q9BVA1 [242-252]	1	1258.69	High	3.72065	High	0	1.559e-07
	FALSE	High	[R].EIVHLQAGQCGNQIGAK.[F]	1xCarbamidomethyl [C10]		1.19476e-12	0	5	8	8	Q13509; P04350; P07437; P68371; Q9BVA1	Q13509 [3-19]; P04350 [3-19]; P07437 [3-19]; P68371 [3-19]; Q9BVA1 [3-19]	0	1822.92	High	4.47188	High	0	1.366e-09
	FALSE	High	[R].KLAVNMVPFPR.[L]			2.11761e-07	0	7	12	4	Q13509; Q9H4B7; P04350; Q9BUF5; P07437; P68371; Q9BVA1	Q13509 [252-262]; Q9H4B7 [252-262]; P04350 [252-262]; Q9BUF5 [252-262]; P07437 [252-262]; P68371 [252-262]; Q9BVA1 [252-262]	1	1271.73	High	3.75379	High	0	2.021e-06
	FALSE	High	[R].KLAVNMVPFPR.[L]	1xOxidation [M6]		5.63963e-07	0	7	12	4	Q13509; Q9H4B7; P04350; Q9BUF5; P07437; P68371; Q9BVA1	Q13509 [252-262]; Q9H4B7 [252-262]; P04350 [252-262]; Q9BUF5 [252-262]; P07437 [252-262]; P68371 [252-262]; Q9BVA1 [252-262]	1	1287.72	High	3.69858	High	0	2.603e-07
	FALSE	High	[K].LTTPTYGDLNHLVSATMSGVTTCLR.[F]	1xCarbamidomethyl [C23]		3.76393e-08	0	4	5	2	P04350; P07437; P68371; Q9BVA1	P04350 [217-241]; P07437 [217-241]; P68371 [217-241]; Q9BVA1 [217-241]	0	2708.34	High	4.05714	High	0	5.075e-07
	FALSE	High	[K].NSSYFVEWIPNNVK.[TV]			1.49016e-08	0	6	8	6	Q13509; P04350; Q9BUF5; P07437; P68371; Q9BVA1	Q13509 [337-350]; P04350 [337-350]; Q9BUF5 [337-350]; P07437 [337-350]; P68371 [337-350]; Q9BVA1 [337-350]	0	1696.83	High	3.57168	High	0	7.437e-09
	FALSE	High	[K].MSATFIGNSTAIQELFKR.[I]			4.10211e-08	0	2	3	3	P68371; Q9BVA1	P68371 [363-380]; Q9BVA1 [363-380]	1	2014.04	High	4.24684	High	0	1.636e-08
	FALSE	High	[K].MSATFIGNSTAIQELFKR.[I]	1xOxidation [M1]		1.99516e-07	0	2	3	2	P68371; Q9BVA1	P68371 [363-380]; Q9BVA1 [363-380]	1	2030.04	High	3.60062	High	0	2.045e-07
	FALSE	High	[R].SGPFGQIFRPDNFVFGQSGAGNNWAK.[G]			2.35935e-14	0	4	5	2	P04350; P07437; P68371; Q9BVA1	P04350 [78-103]; P07437 [78-103]; P68371 [78-103]; Q9BVA1 [78-103]	0	2798.34	High	5.56773	High	0	4.179e-15
	FALSE	High	[K].MSATFIGNSTAIQELFK.[R]			4.31971e-10	0	2	3	2	P68371; Q9BVA1	P68371 [363-379]; Q9BVA1 [363-379]	0	1857.94	High	4.35498	High	0	1.333e-10
	FALSE	High	[K].MSATFIGNSTAIQELFK.[R]	1xOxidation [M1]		1.18054e-10	0	2	3	2	P68371; Q9BVA1	P68371 [363-379]; Q9BVA1 [363-379]	0	1873.94	High	3.49038	High	0.0001729	4.328e-06
	FALSE	High	[R].ALTVPELTQQMFDAK.[N]			1.46178e-07	0	3	5	5	Q13509; P04350; P68371	Q13509 [283-297]; P04350 [283-297]; P68371 [283-297]	0	1691.87	High	2.58395	High	0	6.275e-08
	FALSE	High	[R].ALTVPELTQQMFDAK.[N]	1xOxidation [M11]		7.64664e-07	0	3	5	6	Q13509; P04350; P68371	Q13509 [283-297]; P04350 [283-297]; P68371 [283-297]	0	1707.86	High	2.86876	High	0	3.582e-07
	FALSE	High	[K].GHYTEGAELVDSVLDVVR.[RK]			1.40797e-14	0	4	7	6	Q13509; P07437; P68371; Q9BVA1	Q13509 [104-121]; P07437 [104-121]; P68371 [104-121]; Q9BVA1 [104-121]	0	1958.98	High	6.2732	High	0	2.429e-15
	FALSE	High	[R].LHFFMPGFAPLTSR.[G]			7.01623e-07	0	5	8	5	P04350; Q9BUF5; P07437; P68371; Q9BVA1	P04350 [263-276]; Q9BUF5 [263-276]; P07437 [263-276]; P68371 [263-276]; Q9BVA1 [263-276]	0	1620.84	High	4.74951	High	0	3.289e-07
	FALSE	High	[R].LHFFMPGFAPLTSR.[G]	1xOxidation [M5]		8.60865e-08	0	5	8	10	P04350; Q9BUF5; P07437; P68371; Q9BVA1	P04350 [263-276]; Q9BUF5 [263-276]; P07437 [263-276]; P68371 [263-276]; Q9BVA1 [263-276]	0	1636.83	High	4.63183	High	0	1.385e-06
	FALSE	High	[K].FWEVISDEHGIDPTGTYHGDSDLQLER.[I]			1.22335e-06	0	2	2	3	P04350; P68371	P04350 [20-46]; P68371 [20-46]	0	3116.42	High	3.53304	High	0	5.905e-07
	FALSE	High	[K].EVDEQMLNVQNK.[N]	1xOxidation [M6]		2.5673e-06	0	3	5	4	P07437; P68371; Q9BVA1	P07437 [325-336]; P68371 [325-336]; Q9BVA1 [325-336]	0	1462.68	High	3.35705	High	0	1.287e-06
	FALSE	High	[K].EVDEQMLNVQNK.[N]			9.45039e-07	0	3	5	2	P07437; P68371; Q9BVA1	P07437 [325-336]; P68371 [325-336]; Q9BVA1 [325-336]	0	1446.69	High	3.11857	High	0	7.361e-07
	FALSE	High	[R].MSMKEVDEQMLNVQNK.[N]			5.49573e-06	0	3	4	1	P07437; P68371; Q9BVA1	P07437 [321-336]; P68371 [321-336]; Q9BVA1 [321-336]	1	1923.9	High	3.31989	High	0	2.878e-06
	FALSE	High	[R].MSMKEVDEQMLNVQNK.[N]	1xOxidation [M]		4.82803e-12	0	3	4	12	P07437; P68371; Q9BVA1	P07437 [321-336]; P68371 [321-336]; Q9BVA1 [321-336]	1	1939.89	High	5.19197	High	0	1.406e-10
	FALSE	High	[R].MSMKEVDEQMLNVQNK.[N]	3xOxidation [M1; M3; M10]		7.83198e-11	0	3	4	5	P07437; P68371; Q9BVA1	P07437 [321-336]; P68371 [321-336]; Q9BVA1 [321-336]	1	1971.88	High	5.46183	High	0	1.155e-08
	FALSE	High	[R].MSMKEVDEQMLNVQNK.[N]	2xOxidation [M3; M]		7.0918e-11	0	3	4	8	P07437; P68371; Q9BVA1	P07437 [321-336]; P68371 [321-336]; Q9BVA1 [321-336]	1	1955.89	High	5.64049	High	0	1.979e-11
	FALSE	High	[-].MREIVHIQAGQCGNQIGAK.[F]	1xCarbamidomethyl [C12]; 1xOxidation [M1]		2.01665e-11	0	5	8	12	Q13509; P04350; P07437; P68371; Q9BVA1	Q13509 [1-19]; P04350 [1-19]; P07437 [1-19]; P68371 [1-19]; Q9BVA1 [1-19]	1	2126.06	High	5.39706	High	0	5.247e-12
	FALSE	High	[-].MREIVHLQAGQCGNQIGAK.[F]	1xCarbamidomethyl [C12]		2.28543e-12	0	5	8	8	Q13509; P04350; P07437; P68371; Q9BVA1	Q13509 [1-19]; P04350 [1-19]; P07437 [1-19]; P68371 [1-19]; Q9BVA1 [1-19]	1	2110.06	High	4.8977	High	0	1.352e-12
	FALSE	High	[K].LTTPTYGDLNHLVSATMSGVTTCLR.[F]	1xCarbamidomethyl [C23]; 1xOxidation [M17]		2.55208e-05	0.000225973	4	5	1	P04350; P07437; P68371; Q9BVA1	P04350 [217-241]; P07437 [217-241]; P68371 [217-241]; Q9BVA1 [217-241]	0	2724.33	High	2.35286	High	0.0001729	1.464e-05
	FALSE	High	[K].LAVNMVPFPR.[L]	1xOxidation [M5]		1.95844e-05	0.000225973	7	12	9	Q13509; Q9H4B7; P04350; Q9BUF5; P07437; P68371; Q9BVA1	Q13509 [253-262]; Q9H4B7 [253-262]; P04350 [253-262]; Q9BUF5 [253-262]; P07437 [253-262]; P68371 [253-262]; Q9BVA1 [253-262]	0	1159.63	High	2.72876	High	0.0001729	1.107e-05
	FALSE	High	[R].ISEQFTAMFR.[R]	1xOxidation [M8]		1.85744e-05	0.000225973	5	7	5	Q13509; P04350; P07437; P68371; Q9BVA1	Q13509 [381-390]; P04350 [381-390]; P07437 [381-390]; P68371 [381-390]; Q9BVA1 [381-390]	0	1245.59	High	2.8779	High	0.0002308	1.969e-05
	FALSE	High	[R].ISEQFTAMFR.[R]			1.1232e-05	0.000225973	5	7	2	Q13509; P04350; P07437; P68371; Q9BVA1	Q13509 [381-390]; P04350 [381-390]; P07437 [381-390]; P68371 [381-390]; Q9BVA1 [381-390]	0	1229.6	High	3.21421	High	0.0001729	6.152e-06
	FALSE	High	[R].EEYPDRIMNTFSVVPSPK.[V]	1xOxidation [M8]		1.01704e-05	0.000225973	3	4	3	Q13509; P07437; P68371	Q13509 [157-174]; P07437 [157-174]; P68371 [157-174]	1	2125.03	High	3.57518	High	0.0001729	5.525e-06
	FALSE	High	[R].FPGQLNADLR.[K]			2.78142e-05	0.000302146	7	11	7	Q13509; Q9H4B7; P04350; Q9BUF5; P07437; P68371; Q9BVA1	Q13509 [242-251]; Q9H4B7 [242-251]; P04350 [242-251]; Q9BUF5 [242-251]; P07437 [242-251]; P68371 [242-251]; Q9BVA1 [242-251]	0	1130.6	High	3.06566	High	0.0002308	1.858e-05
	FALSE	High	[K].LAVNMVPFPR.[L]			2.95215e-05	0.000302146	7	12	4	Q13509; Q9H4B7; P04350; Q9BUF5; P07437; P68371; Q9BVA1	Q13509 [253-262]; Q9H4B7 [253-262]; P04350 [253-262]; Q9BUF5 [253-262]; P07437 [253-262]; P68371 [253-262]; Q9BVA1 [253-262]	0	1143.63	High	2.88816	High	0.0002308	2.179e-05
	FALSE	High	[K].EAESCDCLQGFQLTHSLGGGTGSGMGTLLISK.[I]	2xCarbamidomethyl [C5; C7]; 1xOxidation [M25]		0.000366159	0.000302146	3	5	4	P04350; P07437; P68371	P04350 [123-154]; P07437 [123-154]; P68371 [123-154]	0	3327.53	High	1.94711	High	0.0002308	0.0002433
	FALSE	High	[R].AVLVDLEPGTMDSVR.[S]	1xOxidation [M11]		4.60003e-05	0.000302146	2	3	4	P04350; P68371	P04350 [63-77]; P68371 [63-77]	0	1617.82	High	3.02886	High	0.0002308	2.722e-05
	FALSE	High	[R].YLTVAAVFR.[G]			0.00128637	0.000343174	3	3	2	P04350; P07437; P68371	P04350 [310-318]; P07437 [310-318]; P68371 [310-318]	0	1039.59	High	2.01424	High	0.0002602	0.001777
	FALSE	High	[KR].NMMAACDPR.[H]	1xCarbamidomethyl [C6]		0.00364339	0.000343174	6	10	1	Q13509; P04350; Q9BUF5; P07437; P68371; Q9BVA1	Q13509 [298-306]; P04350 [298-306]; Q9BUF5 [298-306]; P07437 [298-306]; P68371 [298-306]; Q9BVA1 [298-306]	0	1065.43	High	2.06768	High	0.0002602	0.002735
	FALSE	High	[K].RISEQFTAMFR.[R]			0.000652556	0.000343174	5	7	2	Q13509; P04350; P07437; P68371; Q9BVA1	Q13509 [380-390]; P04350 [380-390]; P07437 [380-390]; P68371 [380-390]; Q9BVA1 [380-390]	1	1385.7	High	3.40573	High	0.0002602	0.0004469
	FALSE	High	[K].TAVCDIPPR.[G]	1xCarbamidomethyl [C4]		0.000452828	0.000343174	4	7	9	P04350; P07437; P68371; Q9BVA1	P04350 [351-359]; P07437 [351-359]; P68371 [351-359]; Q9BVA1 [351-359]	0	1028.52	High	2.60676	High	0.0006145	0.00878
	FALSE	High	[R].YLTVAAVFRGR.[M]			0.00577973	0.000429636	3	3	1	P04350; P07437; P68371	P04350 [310-320]; P07437 [310-320]; P68371 [310-320]	1	1252.72	High	2.20086	High	0.0003258	0.004439
	FALSE	High	[KR].NMMAACDPR.[H]	1xCarbamidomethyl [C6]; 1xOxidation [M3]		0.00796838	0.000627194	6	10	1	Q13509; P04350; Q9BUF5; P07437; P68371; Q9BVA1	Q13509 [298-306]; P04350 [298-306]; Q9BUF5 [298-306]; P07437 [298-306]; P68371 [298-306]; Q9BVA1 [298-306]	0	1081.42	High	2.44161	High	0.0004756	0.006248
	FALSE	High	[K].RISEQFTAMFR.[R]	1xOxidation [M9]		0.0100029	0.000718777	5	7	1	Q13509; P04350; P07437; P68371; Q9BVA1	Q13509 [380-390]; P04350 [380-390]; P07437 [380-390]; P68371 [380-390]; Q9BVA1 [380-390]	1	1401.69	High	2.66412	High	0.0005455	0.00794
	FALSE	High	[KR].NMMAACDPR.[H]	1xCarbamidomethyl [C6]; 2xOxidation [M2; M3]		0.0368481	0.00144684	6	10	1	Q13509; P04350; Q9BUF5; P07437; P68371; Q9BVA1	Q13509 [298-306]; P04350 [298-306]; Q9BUF5 [298-306]; P07437 [298-306]; P68371 [298-306]; Q9BVA1 [298-306]	0	1097.42	High	2.48032	High	0.001238	0.03111
	FALSE	High	[K].IREEYPDR.[IM]			0.0388387	0.00162109	4	9	1	Q9H4B7; P07437; P68371; Q9BVA1	Q9H4B7 [155-162]; P07437 [155-162]; P68371 [155-162]; Q9BVA1 [155-162]	1	1077.53	High	2.43211	High	0.00137	0.03291
FALSE	High	Master Protein	P07900	Heat shock protein HSP 90-alpha OS=Homo sapiens GN=HSP90AA1 PE=1 SV=5	0	482.172	53.5519	55	148	33	1	732	84.607	5.02	High		442.49	55
	Checked	Confidence	Annotated Sequence	Modifications	Modifications in Master Proteins	Qvality PEP	Qvality q-value	# Protein Groups	# Proteins	# PSMs	Master Protein Accessions	Positions in Master Proteins	# Missed Cleavages	Theo. MH+ [Da]	Found in Sample: [S1] F1: Sample	XCorr Sequest HT	Confidence Sequest HT	Percolator q-Value Sequest HT	Percolator PEP Sequest HT
	FALSE	High	[K].HFSVEGQLEFR.[A]			4.24281e-07	0	2	13	2	P07900; P08238	P07900 [328-338]; P08238 [320-330]	0	1348.66	High	3.56069	High	0.0002602	0.000729
	FALSE	High	[R].TLTLVDTGIGMTK.[A]			7.49631e-07	0	2	8	8	P07900; P08238	P07900 [88-100]; P08238 [83-95]	0	1349.73	High	3.67147	High	0	4.327e-07
	FALSE	High	[R].ELISNSSDALDKIR.[Y]			7.00739e-09	0	1	5	4	P07900	P07900 [47-60]	1	1560.82	High	4.02428	High	0	4.616e-08
	FALSE	High	[K].HIYYITGETKDQVANSAFVER.[L]			1.33158e-08	0	1	4	1	P07900	P07900 [490-510]	1	2441.21	High	3.67054	High	0	4.993e-09
	FALSE	High	[R].TLTLVDTGIGMTK.[A]	1xOxidation [M11]		2.16144e-06	0	2	8	8	P07900; P08238	P07900 [88-100]; P08238 [83-95]	0	1365.73	High	3.0585	High	0	1.079e-06
	FALSE	High	[R].RAPFDLFENR.[K]			4.18702e-07	0	1	4	6	P07900	P07900 [346-355]	1	1264.64	High	3.99985	High	0	1.903e-07
	FALSE	High	[R].NPDDITNEEYGEFYK.[S]			1.6338e-09	0	1	5	4	P07900	P07900 [300-314]	0	1833.78	High	4.92769	High	0	8.876e-10
	FALSE	High	[K].HNDDEQYAWESSAGGSFTVR.[TA]			2.74554e-15	0	2	8	9	P07900; P08238	P07900 [154-173]; P08238 [149-168]	0	2255.96	High	6.43469	High	0	4.32e-16
	FALSE	High	[K].HLEINPDHSIIETLR.[Q]			5.19264e-12	0	1	3	5	P07900	P07900 [633-647]	0	1786.94	High	4.89008	High	0	1.244e-12
	FALSE	High	[R].YYTSASGDEMVSLK.[D]			1.20726e-06	0	1	5	1	P07900	P07900 [465-478]	0	1550.7	High	2.55799	High	0	5.825e-07
	FALSE	High	[R].YYTSASGDEMVSLK.[D]	1xOxidation [M10]		4.59062e-08	0	1	5	3	P07900	P07900 [465-478]	0	1566.7	High	3.4078	High	0	6.582e-07
	FALSE	High	[R].ELISNSSDALDK.[I]			6.70279e-06	0	1	6	2	P07900	P07900 [47-58]	0	1291.64	High	3.10442	High	0.0002308	7.292e-05
	FALSE	High	[R].YESLTDPSKLDSGK.[E]			6.96116e-09	0	2	9	4	P07900; P08238	P07900 [61-74]; P08238 [56-69]	1	1539.75	High	3.83814	High	0	8.889e-09
	FALSE	High	[K].VILHLKEDQTEYLEER.[RW]			3.04168e-10	0	2	7	6	P07900; P08238	P07900 [186-201]; P08238 [181-196]	1	2015.04	High	3.82687	High	0	2.761e-08
	FALSE	High	[K].SLTNDWEDHLAVK.[H]			7.05837e-08	0	2	6	7	P07900; P08238	P07900 [315-327]; P08238 [307-319]	0	1527.74	High	3.53412	High	0	3.483e-06
	FALSE	High	[K].KHLEINPDHSIIETLR.[Q]			7.57227e-12	0	1	3	4	P07900	P07900 [632-647]	1	1915.04	High	5.92808	High	0	1.858e-12
	FALSE	High	[K].VILHLKEDQTEYLEERR.[IV]			5.78727e-08	0	2	6	2	P07900; P08238	P07900 [186-202]; P08238 [181-197]	2	2171.15	High	5.24336	High	0	2.355e-08
	FALSE	High	[R].YYTSASGDEMVSLKDYCTR.[M]	1xCarbamidomethyl [C17]		2.61383e-09	0	1	4	1	P07900	P07900 [465-483]	1	2245.97	High	3.83297	High	0	8.93e-10
	FALSE	High	[R].YYTSASGDEMVSLKDYCTR.[M]	1xCarbamidomethyl [C17]; 1xOxidation [M10]		3.61739e-08	0	1	4	3	P07900	P07900 [465-483]	1	2261.97	High	3.86738	High	0	1.942e-08
	FALSE	High	[K].LDSGKELHINLIPNKQDR.[T]			7.78523e-10	0	1	3	1	P07900	P07900 [70-87]	2	2090.14	High	4.96788	High	0	2.482e-10
	FALSE	High	[K].ELHINLIPNKQDR.[T]			3.1709e-07	0	1	3	4	P07900	P07900 [75-87]	1	1589.88	High	3.83001	High	0	1.35e-06
	FALSE	High	[K].HSQFIGYPITLFVEK.[KE]			4.09694e-10	0	1	5	4	P07900	P07900 [210-224]	0	1778.95	High	4.71556	High	0	1.257e-10
	FALSE	High	[RK].GVVDSEDIPLNLSR.[E]			6.22039e-09	0	3	11	12	P07900; P08238; Q12931	P07900 [387-400]; P08238 [379-392]; Q12931 [389-402]	0	1513.79	High	3.77068	High	0	2.236e-09
	FALSE	High	[R].LVTSPCCIVTSTYGWTANMER.[I]	2xCarbamidomethyl [C6; C7]		7.64664e-07	0	1	4	1	P07900	P07900 [592-612]	0	2446.12	High	2.90039	High	0	3.6e-07
	FALSE	High	[R].LVTSPCCIVTSTYGWTANMER.[I]	2xCarbamidomethyl [C6; C7]; 1xOxidation [M19]		1.18129e-09	0	1	4	2	P07900	P07900 [592-612]	0	2462.11	High	3.89545	High	0	3.851e-10
	FALSE	High	[K].KHSQFIGYPITLFVEK.[KE]			6.78785e-07	0	1	5	3	P07900	P07900 [209-224]	1	1907.04	High	4.05032	High	0	3.156e-07
	FALSE	High	[K].HIYYITGETK.[D]			2.65368e-06	0	1	5	2	P07900	P07900 [490-499]	0	1224.63	High	3.58978	High	0	1.34e-06
	FALSE	High	[K].LGIHEDSQNR.[K]			6.52768e-06	0	1	5	1	P07900	P07900 [447-456]	0	1168.57	High	3.25649	High	0	3.453e-06
	FALSE	High	[K].EGLELPEDEEEKKK.[QM]			3.97109e-07	0	2	9	3	P07900; P08238	P07900 [547-560]; P08238 [539-552]	2	1672.83	High	3.79552	High	0.0002308	0.000154
	FALSE	High	[K].LGIHEDSQNRK.[K]			1.90603e-06	0	1	5	2	P07900	P07900 [447-457]	1	1296.67	High	2.95398	High	0.0002602	0.0006098
	FALSE	High	[K].EKYIDQEELNK.[T]			2.95011e-06	0	2	8	2	P07900; P08238	P07900 [282-292]; P08238 [274-284]	1	1408.7	High	3.37493	High	0	1.492e-06
	FALSE	High	[K].EDQTEYLEERR.[IV]			2.76307e-05	0.000225973	2	8	2	P07900; P08238	P07900 [192-202]; P08238 [187-197]	1	1467.67	High	2.50249	High	0.0002308	1.59e-05
	FALSE	High	[K].ELHINLIPNK.[Q]			1.94552e-05	0.000225973	1	4	2	P07900	P07900 [75-84]	0	1190.69	High	3.43739	High	0.0001729	1.096e-05
	FALSE	High	[K].EGLELPEDEEEK.[K]			1.94552e-05	0.000225973	2	10	2	P07900; P08238	P07900 [547-558]; P08238 [539-550]	0	1416.64	High	2.95417	High	0.0001729	1.094e-05
	FALSE	High	[K].ADLINNLGTIAK.[SF]			1.54322e-05	0.000225973	2	10	4	P07900; P08238	P07900 [101-112]; P08238 [96-107]	0	1242.71	High	2.86843	High	0.0001729	8.584e-06
	FALSE	High	[K].EGLELPEDEEEKK.[KI]			1.56378e-05	0.000225973	2	10	2	P07900; P08238	P07900 [547-559]; P08238 [539-551]	1	1544.73	High	2.80112	High	0.0001729	8.682e-06
	FALSE	High	[R].DNSTMGYMAAK.[K]	1xOxidation [M8]		0.000277094	0.000302146	1	4	1	P07900	P07900 [621-631]	0	1204.5	High	2.71653	High	0.0002308	0.0001816
	FALSE	High	[R].DNSTMGYMAAK.[K]	2xOxidation [M5; M8]		0.000271634	0.000302146	1	4	1	P07900	P07900 [621-631]	0	1220.49	High	2.82049	High	0.0002308	0.0001768
	FALSE	High	[K].DQVANSAFVER.[L]			4.85024e-05	0.000302146	1	5	2	P07900	P07900 [500-510]	0	1235.6	High	2.83556	High	0.0002308	2.886e-05
	FALSE	High	[K].HSQFIGYPITLFVEKER.[D]			3.82171e-05	0.000302146	1	4	1	P07900	P07900 [210-226]	1	2064.09	High	2.62948	High	0.0002308	2.229e-05
	FALSE	High	[R].GTKVILHLKEDQTEYLEER.[R]			0.00014468	0.000302146	2	6	1	P07900; P08238	P07900 [183-201]; P08238 [178-196]	2	2301.21	High	2.87366	High	0.0002308	9.135e-05
	FALSE	High	[R].APFDLFENRK.[K]			0.000173036	0.000302146	1	4	1	P07900	P07900 [347-356]	1	1236.64	High	2.95456	High	0.0002308	0.0001101
	FALSE	High	[R].APFDLFENR.[K]			0.000284546	0.000302146	1	4	1	P07900	P07900 [347-355]	0	1108.54	High	2.39571	High	0.0002308	0.0001863
	FALSE	High	[K].CLELFTELAEDKENYKK.[F]	1xCarbamidomethyl [C1]		0.000147586	0.000302146	1	4	1	P07900	P07900 [420-436]	2	2130.04	High	2.67126	High	0.0002308	9.289e-05
	FALSE	High	[K].IRYESLTDPSKLDSGK.[E]			0.000140895	0.000302146	2	9	1	P07900; P08238	P07900 [59-74]; P08238 [54-69]	2	1808.94	High	2.45132	High	0.0002308	8.846e-05
	FALSE	High	[R].DNSTMGYMAAKK.[H]	2xOxidation [M5; M8]		2.89411e-05	0.000302146	1	4	1	P07900	P07900 [621-632]	1	1348.59	High	3.24792	High	0.0002308	1.663e-05
	FALSE	High	[K].IRYESLTDPSK.[L]			0.0003887	0.000302146	2	11	2	P07900; P08238	P07900 [59-69]; P08238 [54-64]	1	1308.68	High	3.12574	High	0.0002308	0.0002595
	FALSE	High	[K].EDQTEYLEER.[RW]			0.00345369	0.000343174	2	9	2	P07900; P08238	P07900 [192-201]; P08238 [187-196]	0	1311.57	High	2.67157	High	0.0002602	0.002724
	FALSE	High	[R].DNSTMGYMAAK.[K]			0.000594581	0.000343174	1	4	1	P07900	P07900 [621-631]	0	1188.5	High	2.31626	High	0.0002602	0.0004062
	FALSE	High	[R].YESLTDPSK.[L]			0.000688195	0.000343174	2	11	1	P07900; P08238	P07900 [61-69]; P08238 [56-64]	0	1039.49	High	2.05564	High	0.0002602	0.0004722
	FALSE	High	[R].RAPFDLFENRK.[K]			0.000534619	0.000343174	1	4	2	P07900	P07900 [346-356]	2	1392.74	High	3.0404	High	0.0003258	0.003391
	FALSE	High	[K].YIDQEELNK.[T]			0.000692786	0.000343174	2	8	2	P07900; P08238	P07900 [284-292]; P08238 [276-284]	0	1151.56	High	2.14401	High	0.0002602	0.0004762
	FALSE	High	[R].YESLTDPSKLDSGKELHINLIPNK.[Q]			0.00376722	0.000429636	1	3	1	P07900	P07900 [61-84]	2	2711.43	High	1.98335	High	0.0003258	0.002829
	FALSE	High	[K].IMKDILEK.[K]			0.0102056	0.000809838	1	4	2	P07900	P07900 [574-581]	1	989.57	High	2.37253	High	0.0006145	0.008086
	FALSE	High	[K].FYEQFSK.[N]			0.0182444	0.000953544	1	4	1	P07900	P07900 [437-443]	0	948.446	High	1.81747	High	0.0007963	0.01485
	FALSE	High	[RK].AILFVPR.[R]			0.0366063	0.00144684	2	6	6	Q9NQH7; P07900	Q9NQH7 [149-155]; P07900 [339-345]	0	815.514	High	2.05474	High	0.002018	0.04024
	FALSE	High	[R].VFIMDNCEELIPEYLNFIR.[G]	1xCarbamidomethyl [C7]; 1xOxidation [M4]		0.0412026	0.00205644	1	4	1	P07900	P07900 [368-386]	0	2431.17	High	1.27975	High	0.001699	0.03491
	FALSE	High	[K].TKFENLCK.[I]	1xCarbamidomethyl [C7]		0.0504517	0.00280926	1	4	2	P07900	P07900 [566-573]	1	1039.52	High	1.97516	High	0.006876	0.1313
	FALSE	High	[R].EMLQQSK.[I]			0.0848364	0.00492577	2	9	2	P07900; P08238	P07900 [401-407]; P08238 [393-399]	0	863.429	High	2.07695	High	0.004834	0.08596
	FALSE	High	[K].KFYEQFSK.[N]			0.109604	0.00676376	1	4	1	P07900	P07900 [436-443]	1	1076.54	High	1.98604	High	0.005325	0.09794
	FALSE	High	[K].KLSELLR.[Y]			0.143289	0.00832651	1	4	1	P07900	P07900 [458-464]	1	858.541	High	1.9844	High	0.006818	0.1294
FALSE	High	Master Protein	P10809	60 kDa heat shock protein, mitochondrial OS=Homo sapiens GN=HSPD1 PE=1 SV=2	0	469.014	70.3316	44	101	44	1	573	61.016	5.87	High		318.74	44
	Checked	Confidence	Annotated Sequence	Modifications	Modifications in Master Proteins	Qvality PEP	Qvality q-value	# Protein Groups	# Proteins	# PSMs	Master Protein Accessions	Positions in Master Proteins	# Missed Cleavages	Theo. MH+ [Da]	Found in Sample: [S1] F1: Sample	XCorr Sequest HT	Confidence Sequest HT	Percolator q-Value Sequest HT	Percolator PEP Sequest HT
	FALSE	High	[K].LVQDVANNTNEEAGDGTTTATVLAR.[AS]			6.57307e-16	0	1	2	3	P10809	P10809 [97-121]	0	2560.25	High	6.04807	High	0	9.517e-17
	FALSE	High	[K].VGEVIVTKDDAMLLK.[G]			3.47875e-07	0	1	1	2	P10809	P10809 [345-359]	1	1630.91	High	3.72912	High	0	1.563e-07
	FALSE	High	[K].VGEVIVTKDDAMLLK.[G]	1xOxidation [M12]		1.01577e-07	0	1	1	4	P10809	P10809 [345-359]	1	1646.9	High	4.43341	High	0	1.696e-07
	FALSE	High	[K].QSKPVTTPEEIAQVATISANGDK.[E]			8.76467e-11	0	1	1	1	P10809	P10809 [158-180]	0	2384.23	High	4.47751	High	0	2.462e-11
	FALSE	High	[K].IMQSSSEVGYDAMAGDFVNMVEK.[G]	3xOxidation [M2; M13; M20]		1.35486e-12	0	1	1	4	P10809	P10809 [494-516]	0	2556.09	High	5.057	High	0	3.029e-13
	FALSE	High	[K].IMQSSSEVGYDAMAGDFVNMVEK.[G]	1xOxidation [M]		2.36979e-07	0	1	1	3	P10809	P10809 [494-516]	0	2524.1	High	2.39672	High	0	1.04e-07
	FALSE	High	[K].IMQSSSEVGYDAMAGDFVNMVEK.[G]			3.76155e-09	0	1	1	2	P10809	P10809 [494-516]	0	2508.11	High	3.3868	High	0	2.834e-09
	FALSE	High	[R].CIPALDSLTPANEDQK.[I]	1xCarbamidomethyl [C1]		5.30346e-10	0	1	1	2	P10809	P10809 [447-462]	0	1771.85	High	3.31262	High	0	1.659e-10
	FALSE	High	[K].QSKPVTTPEEIAQVATISANGDKEIGNIISDAMKK.[V]	1xOxidation [M33]		9.99882e-12	0	1	1	1	P10809	P10809 [158-192]	2	3699.91	High	4.44532	High	0	2.496e-12
	FALSE	High	[K].QSKPVTTPEEIAQVATISANGDKEIGNIISDAMK.[K]	1xOxidation [M33]		3.14006e-12	0	1	1	1	P10809	P10809 [158-191]	1	3571.82	High	4.53969	High	0	7.359e-13
	FALSE	High	[R].GVMLAVDAVIAELKK.[Q]	1xOxidation [M3]		1.28824e-08	0	1	1	1	P10809	P10809 [143-157]	1	1572.9	High	3.98169	High	0	4.798e-09
	FALSE	High	[R].ALMLQGVDLLADAVAVTMGPK.[G]	1xOxidation [M18]		1.53641e-12	0	1	1	2	P10809	P10809 [38-58]	0	2129.13	High	6.02403	High	0	9.792e-11
	FALSE	High	[K].ISSIQSIVPALEIANAHR.[K]			2.25823e-10	0	1	1	3	P10809	P10809 [251-268]	0	1919.07	High	4.18449	High	0	9.784e-10
	FALSE	High	[R].ALMLQGVDLLADAVAVTMGPK.[G]	2xOxidation [M3; M18]		6.96116e-09	0	1	1	2	P10809	P10809 [38-58]	0	2145.13	High	4.1074	High	0	2.515e-09
	FALSE	High	[R].KPLVIIAEDVDGEALSTLVLNR.[L]			7.88399e-11	0	1	1	1	P10809	P10809 [269-290]	0	2365.33	High	4.28559	High	0	2.201e-11
	FALSE	High	[K].CEFQDAYVLLSEK.[K]	1xCarbamidomethyl [C1]		1.59413e-06	0	1	1	2	P10809	P10809 [237-249]	0	1601.75	High	2.14996	High	0	7.808e-07
	FALSE	High	[R].AAVEEGIVLGGGCALLR.[C]	1xCarbamidomethyl [C13]		2.35416e-07	0	1	1	3	P10809	P10809 [430-446]	0	1684.91	High	3.97137	High	0	1.148e-07
	FALSE	High	[K].KISSIQSIVPALEIANAHR.[K]			1.7806e-09	0	1	1	5	P10809	P10809 [250-268]	1	2047.17	High	5.20209	High	0	5.943e-10
	FALSE	High	[R].GYISPYFINTSK.[G]			4.05327e-06	0	1	1	2	P10809	P10809 [222-233]	0	1389.7	High	2.80696	High	0	2.084e-06
	FALSE	High	[K].CEFQDAYVLLSEKK.[I]	1xCarbamidomethyl [C1]		9.6978e-08	0	1	1	2	P10809	P10809 [237-250]	1	1729.85	High	4.0448	High	0	3.26e-06
	FALSE	High	[K].TLNDELEIIEGMKFDR.[G]			1.43305e-07	0	1	1	1	P10809	P10809 [206-221]	1	1922.95	High	3.77633	High	0	6.127e-08
	FALSE	High	[R].IQEIIEQLDVTTSEYEKEKLNER.[L]			1.31324e-09	0	1	1	1	P10809	P10809 [371-393]	2	2807.43	High	3.62651	High	0	4.309e-10
	FALSE	High	[K].TLNDELEIIEGMK.[F]			2.04868e-07	0	1	1	1	P10809	P10809 [206-218]	0	1504.76	High	3.48428	High	0	8.95e-08
	FALSE	High	[K].TLNDELEIIEGMK.[F]	1xOxidation [M12]		5.71478e-07	0	1	1	1	P10809	P10809 [206-218]	0	1520.75	High	2.93541	High	0	2.631e-07
	FALSE	High	[R].IQEIIEQLDVTTSEYEKEK.[L]			2.99601e-13	0	1	1	2	P10809	P10809 [371-389]	1	2295.16	High	5.86324	High	0	1.493e-13
	FALSE	High	[K].VGGTSDVEVNEKKDR.[V]			1.48734e-11	0	1	1	3	P10809	P10809 [406-420]	2	1632.82	High	5.52205	High	0	2.413e-11
	FALSE	High	[K].VGGTSDVEVNEKK.[D]			1.40665e-05	0.000225973	1	1	1	P10809	P10809 [406-418]	1	1361.69	High	2.50671	High	0.0001729	7.797e-06
	FALSE	High	[R].TVIIEQSWGSPK.[V]			9.97049e-06	0.000225973	1	1	2	P10809	P10809 [61-72]	0	1344.72	High	3.18631	High	0.0001729	5.426e-06
	FALSE	High	[R].LKVGLQVVAVK.[A]			0.000125883	0.000302146	1	1	2	P10809	P10809 [291-301]	1	1153.77	High	3.35874	High	0.0007401	0.01013
	FALSE	High	[K].EIGNIISDAMK.[K]			0.000202882	0.000302146	1	1	1	P10809	P10809 [181-191]	0	1190.61	High	2.7097	High	0.0002308	0.0001308
	FALSE	High	[R].TLKIPAMTIAK.[N]			0.000184896	0.000302146	1	1	3	P10809	P10809 [471-481]	1	1186.72	High	3.14974	High	0.0003258	0.003739
	FALSE	High	[K].NAGVEGSLIVEK.[I]			6.57719e-05	0.000302146	1	1	2	P10809	P10809 [482-493]	0	1215.66	High	2.92696	High	0.0002308	3.957e-05
	FALSE	High	[K].VTKDGVTVAK.[S]			0.000103191	0.000302146	1	1	1	P10809	P10809 [73-82]	1	1017.59	High	3.1251	High	0.0002308	6.383e-05
	FALSE	High	[K].IMQSSSEVGYDAMAGDFVNMVEK.[G]	2xOxidation [M13; M]		0.000167394	0.000302146	1	1	3	P10809	P10809 [494-516]	0	2540.1	High	2.22453	High	0.0002308	0.0001064
	FALSE	High	[K].SIDLKDKYK.[N]			0.000538182	0.000343174	1	1	2	P10809	P10809 [83-91]	2	1109.62	High	3.15459	High	0.0002602	0.0003661
	FALSE	High	[R].VTDALNATR.[A]			0.00109636	0.000343174	1	1	1	P10809	P10809 [421-429]	0	960.511	High	2.89506	High	0.0002602	0.0007706
	FALSE	High	[K].LSDGVAVLK.[V]			0.00302163	0.000343174	1	1	1	P10809	P10809 [397-405]	0	901.535	High	2.26295	High	0.0002602	0.002253
	FALSE	High	[K].APGFGDNRK.[SN]			0.00190624	0.000343174	1	3	2	P10809	P10809 [302-310]	1	961.485	High	2.72594	High	0.0002602	0.001381
	FALSE	High	[K].VGLQVVAVK.[A]			0.000648233	0.000343174	1	1	2	P10809	P10809 [293-301]	0	912.588	High	3.05093	High	0.0002602	0.0005494
	FALSE	High	[R].TLKIPAMTIAK.[N]	1xOxidation [M7]		0.000903919	0.000343174	1	1	3	P10809	P10809 [471-481]	1	1202.72	High	2.65701	High	0.0002602	0.002377
	FALSE	High	[K].TLNDELEIIEGMKFDR.[G]	1xOxidation [M12]		0.000556359	0.000343174	1	1	2	P10809	P10809 [206-221]	1	1938.95	High	2.02337	High	0.0002602	0.000377
	FALSE	High	[K].EIGNIISDAMK.[K]	1xOxidation [M10]		0.000688195	0.000343174	1	1	1	P10809	P10809 [181-191]	0	1206.6	High	2.33438	High	0.0002602	0.0004724
	FALSE	High	[K].EIGNIISDAMKK.[V]	1xOxidation [M10]		0.0044825	0.000429636	1	1	1	P10809	P10809 [181-192]	1	1334.7	High	2.77518	High	0.0003258	0.003398
	FALSE	High	[K].IGIEIIKR.[T]			0.00869231	0.000718777	1	1	3	P10809	P10809 [463-470]	1	941.614	High	2.50933	High	0.0005455	0.006824
	FALSE	High	[K].VGEVIVTK.[D]			0.0115877	0.000809838	1	1	1	P10809	P10809 [345-352]	0	844.514	High	2.54418	High	0.0006145	0.009234
	FALSE	High	[K].GANPVEIRR.[G]			0.0174126	0.000953544	1	2	2	P10809	P10809 [134-142]	1	1011.57	High	2.75345	High	0.0007963	0.0142
	FALSE	High	[K].IPAMTIAK.[N]			0.0134224	0.000953544	1	1	1	P10809	P10809 [474-481]	0	844.496	High	2.1599	High	0.0007401	0.01076
	FALSE	High	[K].IPAMTIAK.[N]	1xOxidation [M4]		0.0318711	0.0011009	1	1	1	P10809	P10809 [474-481]	0	860.491	High	2.08679	High	0.0009743	0.02676
	FALSE	High	[K].APGFGDNR.[K]			0.0329413	0.00128	1	3	1	P10809	P10809 [302-309]	0	833.39	High	1.82284	High	0.001111	0.02776
	FALSE	High	[K].DDAMLLK.[G]	1xOxidation [M4]		0.0336002	0.00136311	1	1	1	P10809	P10809 [353-359]	0	821.407	High	2.40681	High	0.001175	0.02834
	FALSE	High	[K].LGLEILK.[NR]			0.0349565	0.00136311	1	2	4	P10809	P10809 [463-469]	0	785.513	High	2.42443	High	0.005372	0.1041
	FALSE	High	[K].DDAMLLK.[G]			0.0393524	0.00179794	1	1	1	P10809	P10809 [353-359]	0	805.412	High	2.21265	High	0.001504	0.03337
	FALSE	High	[K].GANPVEIR.[R]			0.075689	0.0042281	1	2	1	P10809	P10809 [134-141]	0	855.468	High	2.20235	High	0.003459	0.06649
	FALSE	High	[R].IQEIIEQLDVTTSEYEK.[E]			0.113735	0.00676376	1	1	1	P10809	P10809 [371-387]	0	2038.02	High	1.39433	High	0.005325	0.1015
	FALSE	High	[R].KGVITVK.[D]			0.130105	0.00766215	1	1	1	P10809	P10809 [196-202]	1	744.498	High	3.18675	High	0.006131	0.1167
FALSE	High	Master Protein	P04350	Tubulin beta-4A chain OS=Homo sapiens GN=TUBB4A PE=1 SV=2	0	367.785	71.3964	27	145	6	1	444	49.554	4.88	High		403.941	27
	Checked	Confidence	Annotated Sequence	Modifications	Modifications in Master Proteins	Qvality PEP	Qvality q-value	# Protein Groups	# Proteins	# PSMs	Master Protein Accessions	Positions in Master Proteins	# Missed Cleavages	Theo. MH+ [Da]	Found in Sample: [S1] F1: Sample	XCorr Sequest HT	Confidence Sequest HT	Percolator q-Value Sequest HT	Percolator PEP Sequest HT
	FALSE	High	[R].INVYYNEATGGNYVPR.[A]			1.65557e-09	0	1	1	2	P04350	P04350 [47-62]	0	1829.88	High	3.98267	High	0	5.489e-10
	FALSE	High	[R].IMNTFSVVPSPK.[V]			1.00304e-06	0	4	5	5	Q13509; P04350; P07437; P68371	Q13509 [163-174]; P04350 [163-174]; P07437 [163-174]; P68371 [163-174]	0	1319.7	High	2.95331	High	0	4.781e-07
	FALSE	High	[R].IMNTFSVVPSPK.[V]	1xOxidation [M2]		1.60471e-06	0	4	5	3	Q13509; P04350; P07437; P68371	Q13509 [163-174]; P04350 [163-174]; P07437 [163-174]; P68371 [163-174]	0	1335.7	High	2.88294	High	0.0001729	1e-05
	FALSE	High	[R].AVLVDLEPGTMDSVR.[S]			6.55862e-09	0	2	3	2	P04350; P68371	P04350 [63-77]; P68371 [63-77]	0	1601.82	High	3.76521	High	0	2.356e-09
	FALSE	High	[R].FPGQLNADLRK.[L]			4.07505e-08	0	7	11	9	Q13509; Q9H4B7; P04350; Q9BUF5; P07437; P68371; Q9BVA1	Q13509 [242-252]; Q9H4B7 [242-252]; P04350 [242-252]; Q9BUF5 [242-252]; P07437 [242-252]; P68371 [242-252]; Q9BVA1 [242-252]	1	1258.69	High	3.72065	High	0	1.559e-07
	FALSE	High	[R].EIVHLQAGQCGNQIGAK.[F]	1xCarbamidomethyl [C10]		1.19476e-12	0	5	8	8	Q13509; P04350; P07437; P68371; Q9BVA1	Q13509 [3-19]; P04350 [3-19]; P07437 [3-19]; P68371 [3-19]; Q9BVA1 [3-19]	0	1822.92	High	4.47188	High	0	1.366e-09
	FALSE	High	[R].KLAVNMVPFPR.[L]			2.11761e-07	0	7	12	4	Q13509; Q9H4B7; P04350; Q9BUF5; P07437; P68371; Q9BVA1	Q13509 [252-262]; Q9H4B7 [252-262]; P04350 [252-262]; Q9BUF5 [252-262]; P07437 [252-262]; P68371 [252-262]; Q9BVA1 [252-262]	1	1271.73	High	3.75379	High	0	2.021e-06
	FALSE	High	[R].KLAVNMVPFPR.[L]	1xOxidation [M6]		5.63963e-07	0	7	12	4	Q13509; Q9H4B7; P04350; Q9BUF5; P07437; P68371; Q9BVA1	Q13509 [252-262]; Q9H4B7 [252-262]; P04350 [252-262]; Q9BUF5 [252-262]; P07437 [252-262]; P68371 [252-262]; Q9BVA1 [252-262]	1	1287.72	High	3.69858	High	0	2.603e-07
	FALSE	High	[K].LTTPTYGDLNHLVSATMSGVTTCLR.[F]	1xCarbamidomethyl [C23]		3.76393e-08	0	4	5	2	P04350; P07437; P68371; Q9BVA1	P04350 [217-241]; P07437 [217-241]; P68371 [217-241]; Q9BVA1 [217-241]	0	2708.34	High	4.05714	High	0	5.075e-07
	FALSE	High	[K].MAATFIGNSTAIQELFKR.[I]	1xOxidation [M1]		4.10211e-08	0	1	1	3	P04350	P04350 [363-380]	1	2014.04	High	4.24413	High	0	1.639e-08
	FALSE	High	[K].NSSYFVEWIPNNVK.[TV]			1.49016e-08	0	6	8	6	Q13509; P04350; Q9BUF5; P07437; P68371; Q9BVA1	Q13509 [337-350]; P04350 [337-350]; Q9BUF5 [337-350]; P07437 [337-350]; P68371 [337-350]; Q9BVA1 [337-350]	0	1696.83	High	3.57168	High	0	7.437e-09
	FALSE	High	[K].MAATFIGNSTAIQELFKR.[I]			1.07032e-08	0	1	1	1	P04350	P04350 [363-380]	1	1998.05	High	3.57667	High	0	3.95e-09
	FALSE	High	[R].SGPFGQIFRPDNFVFGQSGAGNNWAK.[G]			2.35935e-14	0	4	5	2	P04350; P07437; P68371; Q9BVA1	P04350 [78-103]; P07437 [78-103]; P68371 [78-103]; Q9BVA1 [78-103]	0	2798.34	High	5.56773	High	0	4.179e-15
	FALSE	High	[K].MAATFIGNSTAIQELFK.[R]			5.42006e-07	0	1	1	1	P04350	P04350 [363-379]	0	1841.95	High	3.43132	High	0	2.503e-07
	FALSE	High	[K].MAATFIGNSTAIQELFK.[R]	1xOxidation [M1]		4.31971e-10	0	1	1	2	P04350	P04350 [363-379]	0	1857.94	High	4.3524	High	0	1.334e-10
	FALSE	High	[R].ALTVPELTQQMFDAK.[N]			1.46178e-07	0	3	5	5	Q13509; P04350; P68371	Q13509 [283-297]; P04350 [283-297]; P68371 [283-297]	0	1691.87	High	2.58395	High	0	6.275e-08
	FALSE	High	[R].ALTVPELTQQMFDAK.[N]	1xOxidation [M11]		7.64664e-07	0	3	5	6	Q13509; P04350; P68371	Q13509 [283-297]; P04350 [283-297]; P68371 [283-297]	0	1707.86	High	2.86876	High	0	3.582e-07
	FALSE	High	[R].LHFFMPGFAPLTSR.[G]			7.01623e-07	0	5	8	5	P04350; Q9BUF5; P07437; P68371; Q9BVA1	P04350 [263-276]; Q9BUF5 [263-276]; P07437 [263-276]; P68371 [263-276]; Q9BVA1 [263-276]	0	1620.84	High	4.74951	High	0	3.289e-07
	FALSE	High	[R].LHFFMPGFAPLTSR.[G]	1xOxidation [M5]		8.60865e-08	0	5	8	10	P04350; Q9BUF5; P07437; P68371; Q9BVA1	P04350 [263-276]; Q9BUF5 [263-276]; P07437 [263-276]; P68371 [263-276]; Q9BVA1 [263-276]	0	1636.83	High	4.63183	High	0	1.385e-06
	FALSE	High	[K].FWEVISDEHGIDPTGTYHGDSDLQLER.[I]			1.22335e-06	0	2	2	3	P04350; P68371	P04350 [20-46]; P68371 [20-46]	0	3116.42	High	3.53304	High	0	5.905e-07
	FALSE	High	[K].EVDEQMLSVQSK.[N]	1xOxidation [M6]		1.99642e-06	0	1	1	1	P04350	P04350 [325-336]	0	1408.66	High	3.27878	High	0	9.891e-07
	FALSE	High	[K].EVDEQMLSVQSK.[N]			6.27354e-06	0	1	1	1	P04350	P04350 [325-336]	0	1392.67	High	3.07638	High	0	3.312e-06
	FALSE	High	[-].MREIVHIQAGQCGNQIGAK.[F]	1xCarbamidomethyl [C12]; 1xOxidation [M1]		2.01665e-11	0	5	8	12	Q13509; P04350; P07437; P68371; Q9BVA1	Q13509 [1-19]; P04350 [1-19]; P07437 [1-19]; P68371 [1-19]; Q9BVA1 [1-19]	1	2126.06	High	5.39706	High	0	5.247e-12
	FALSE	High	[-].MREIVHLQAGQCGNQIGAK.[F]	1xCarbamidomethyl [C12]		2.28543e-12	0	5	8	8	Q13509; P04350; P07437; P68371; Q9BVA1	Q13509 [1-19]; P04350 [1-19]; P07437 [1-19]; P68371 [1-19]; Q9BVA1 [1-19]	1	2110.06	High	4.8977	High	0	1.352e-12
	FALSE	High	[K].LTTPTYGDLNHLVSATMSGVTTCLR.[F]	1xCarbamidomethyl [C23]; 1xOxidation [M17]		2.55208e-05	0.000225973	4	5	1	P04350; P07437; P68371; Q9BVA1	P04350 [217-241]; P07437 [217-241]; P68371 [217-241]; Q9BVA1 [217-241]	0	2724.33	High	2.35286	High	0.0001729	1.464e-05
	FALSE	High	[K].LAVNMVPFPR.[L]	1xOxidation [M5]		1.95844e-05	0.000225973	7	12	9	Q13509; Q9H4B7; P04350; Q9BUF5; P07437; P68371; Q9BVA1	Q13509 [253-262]; Q9H4B7 [253-262]; P04350 [253-262]; Q9BUF5 [253-262]; P07437 [253-262]; P68371 [253-262]; Q9BVA1 [253-262]	0	1159.63	High	2.72876	High	0.0001729	1.107e-05
	FALSE	High	[R].ISEQFTAMFR.[R]	1xOxidation [M8]		1.85744e-05	0.000225973	5	7	5	Q13509; P04350; P07437; P68371; Q9BVA1	Q13509 [381-390]; P04350 [381-390]; P07437 [381-390]; P68371 [381-390]; Q9BVA1 [381-390]	0	1245.59	High	2.8779	High	0.0002308	1.969e-05
	FALSE	High	[R].ISEQFTAMFR.[R]			1.1232e-05	0.000225973	5	7	2	Q13509; P04350; P07437; P68371; Q9BVA1	Q13509 [381-390]; P04350 [381-390]; P07437 [381-390]; P68371 [381-390]; Q9BVA1 [381-390]	0	1229.6	High	3.21421	High	0.0001729	6.152e-06
	FALSE	High	[R].FPGQLNADLR.[K]			2.78142e-05	0.000302146	7	11	7	Q13509; Q9H4B7; P04350; Q9BUF5; P07437; P68371; Q9BVA1	Q13509 [242-251]; Q9H4B7 [242-251]; P04350 [242-251]; Q9BUF5 [242-251]; P07437 [242-251]; P68371 [242-251]; Q9BVA1 [242-251]	0	1130.6	High	3.06566	High	0.0002308	1.858e-05
	FALSE	High	[K].LAVNMVPFPR.[L]			2.95215e-05	0.000302146	7	12	4	Q13509; Q9H4B7; P04350; Q9BUF5; P07437; P68371; Q9BVA1	Q13509 [253-262]; Q9H4B7 [253-262]; P04350 [253-262]; Q9BUF5 [253-262]; P07437 [253-262]; P68371 [253-262]; Q9BVA1 [253-262]	0	1143.63	High	2.88816	High	0.0002308	2.179e-05
	FALSE	High	[K].EAESCDCLQGFQLTHSLGGGTGSGMGTLLISK.[I]	2xCarbamidomethyl [C5; C7]; 1xOxidation [M25]		0.000366159	0.000302146	3	5	4	P04350; P07437; P68371	P04350 [123-154]; P07437 [123-154]; P68371 [123-154]	0	3327.53	High	1.94711	High	0.0002308	0.0002433
	FALSE	High	[R].AVLVDLEPGTMDSVR.[S]	1xOxidation [M11]		4.60003e-05	0.000302146	2	3	4	P04350; P68371	P04350 [63-77]; P68371 [63-77]	0	1617.82	High	3.02886	High	0.0002308	2.722e-05
	FALSE	High	[R].YLTVAAVFR.[G]			0.00128637	0.000343174	3	3	2	P04350; P07437; P68371	P04350 [310-318]; P07437 [310-318]; P68371 [310-318]	0	1039.59	High	2.01424	High	0.0002602	0.001777
	FALSE	High	[KR].NMMAACDPR.[H]	1xCarbamidomethyl [C6]		0.00364339	0.000343174	6	10	1	Q13509; P04350; Q9BUF5; P07437; P68371; Q9BVA1	Q13509 [298-306]; P04350 [298-306]; Q9BUF5 [298-306]; P07437 [298-306]; P68371 [298-306]; Q9BVA1 [298-306]	0	1065.43	High	2.06768	High	0.0002602	0.002735
	FALSE	High	[K].RISEQFTAMFR.[R]			0.000652556	0.000343174	5	7	2	Q13509; P04350; P07437; P68371; Q9BVA1	Q13509 [380-390]; P04350 [380-390]; P07437 [380-390]; P68371 [380-390]; Q9BVA1 [380-390]	1	1385.7	High	3.40573	High	0.0002602	0.0004469
	FALSE	High	[K].TAVCDIPPR.[G]	1xCarbamidomethyl [C4]		0.000452828	0.000343174	4	7	9	P04350; P07437; P68371; Q9BVA1	P04350 [351-359]; P07437 [351-359]; P68371 [351-359]; Q9BVA1 [351-359]	0	1028.52	High	2.60676	High	0.0006145	0.00878
	FALSE	High	[R].YLTVAAVFRGR.[M]			0.00577973	0.000429636	3	3	1	P04350; P07437; P68371	P04350 [310-320]; P07437 [310-320]; P68371 [310-320]	1	1252.72	High	2.20086	High	0.0003258	0.004439
	FALSE	High	[K].IREEFPDRIMNTFSVVPSPK.[V]	1xOxidation [M10]		0.00765488	0.000627194	1	1	1	P04350	P04350 [155-174]	2	2378.22	High	2.12263	High	0.0004756	0.005982
	FALSE	High	[KR].NMMAACDPR.[H]	1xCarbamidomethyl [C6]; 1xOxidation [M3]		0.00796838	0.000627194	6	10	1	Q13509; P04350; Q9BUF5; P07437; P68371; Q9BVA1	Q13509 [298-306]; P04350 [298-306]; Q9BUF5 [298-306]; P07437 [298-306]; P68371 [298-306]; Q9BVA1 [298-306]	0	1081.42	High	2.44161	High	0.0004756	0.006248
	FALSE	High	[K].RISEQFTAMFR.[R]	1xOxidation [M9]		0.0100029	0.000718777	5	7	1	Q13509; P04350; P07437; P68371; Q9BVA1	Q13509 [380-390]; P04350 [380-390]; P07437 [380-390]; P68371 [380-390]; Q9BVA1 [380-390]	1	1401.69	High	2.66412	High	0.0005455	0.00794
	FALSE	High	[R].MSMKEVDEQMLSVQSK.[N]	2xOxidation [M3; M10]		0.0256137	0.0011009	1	1	1	P04350	P04350 [321-336]	1	1901.87	High	1.60973	High	0.0009066	0.02121
	FALSE	High	[KR].NMMAACDPR.[H]	1xCarbamidomethyl [C6]; 2xOxidation [M2; M3]		0.0368481	0.00144684	6	10	1	Q13509; P04350; Q9BUF5; P07437; P68371; Q9BVA1	Q13509 [298-306]; P04350 [298-306]; Q9BUF5 [298-306]; P07437 [298-306]; P68371 [298-306]; Q9BVA1 [298-306]	0	1097.42	High	2.48032	High	0.001238	0.03111
FALSE	High	Master Protein	A5A6J1	Tubulin alpha-1A chain OS=Pan troglodytes GN=TUBA1A PE=2 SV=1	0	353.126	67.8492	33	136	2	1	451	50.104	5.06	High		373.894	33
	Checked	Confidence	Annotated Sequence	Modifications	Modifications in Master Proteins	Qvality PEP	Qvality q-value	# Protein Groups	# Proteins	# PSMs	Master Protein Accessions	Positions in Master Proteins	# Missed Cleavages	Theo. MH+ [Da]	Found in Sample: [S1] F1: Sample	XCorr Sequest HT	Confidence Sequest HT	Percolator q-Value Sequest HT	Percolator PEP Sequest HT
	FALSE	High	[K].RAFVHWYVGEGMEEGEFSEAR.[E]	1xOxidation [M12]		5.1992e-10	0	4	9	2	A5A6J1; Q8WQ47; Q9BQE3; P68366	A5A6J1 [402-422]; Q8WQ47 [402-422]; Q9BQE3 [402-422]; P68366 [402-422]	1	2502.11	High	3.94587	High	0	1.615e-10
	FALSE	High	[R].QLFHPEQLITGKEDAANNYAR.[G]			6.36714e-14	0	4	8	8	A5A6J1; Q8WQ47; Q9BQE3; P68366	A5A6J1 [85-105]; Q8WQ47 [85-105]; Q9BQE3 [85-105]; P68366 [85-105]	1	2415.21	High	8.55699	High	0	2.584e-10
	FALSE	High	[R].QLFHPEQLITGK.[E]			7.01181e-08	0	4	10	10	A5A6J1; Q8WQ47; Q9BQE3; P68366	A5A6J1 [85-96]; Q8WQ47 [85-96]; Q9BQE3 [85-96]; P68366 [85-96]	0	1410.77	High	3.71321	High	0	2.872e-08
	FALSE	High	[R].LDHKFDLMYAK.[R]			7.9564e-07	0	5	9	8	A6NHL2; A5A6J1; Q8WQ47; Q9BQE3; P68366	A6NHL2 [398-408]; A5A6J1 [391-401]; Q8WQ47 [391-401]; Q9BQE3 [391-401]; P68366 [391-401]	1	1380.7	High	4.17955	High	0	3.75e-07
	FALSE	High	[R].LDHKFDLMYAK.[R]	1xOxidation [M8]		3.86977e-06	0	5	9	9	A6NHL2; A5A6J1; Q8WQ47; Q9BQE3; P68366	A6NHL2 [398-408]; A5A6J1 [391-401]; Q8WQ47 [391-401]; Q9BQE3 [391-401]; P68366 [391-401]	1	1396.69	High	2.86323	High	0.0001729	6.633e-06
	FALSE	High	[R].RNLDIERPTYTNLNR.[L]			8.26306e-10	0	4	10	2	A5A6J1; Q8WQ47; Q9BQE3; P68366	A5A6J1 [215-229]; Q8WQ47 [215-229]; Q9BQE3 [215-229]; P68366 [215-229]	1	1874.98	High	4.19937	High	0.0001729	6.402e-06
	FALSE	High	[K].VGINYQPPTVVPGGDLAK.[V]			1.84399e-06	0	4	9	7	A5A6J1; Q8WQ47; Q9BQE3; P68366	A5A6J1 [353-370]; Q8WQ47 [353-370]; Q9BQE3 [353-370]; P68366 [353-370]	0	1824.99	High	3.21244	High	0	2.149e-06
	FALSE	High	[R].AVFVDLEPTVIDEVR.[T]			4.06991e-10	0	2	3	7	A5A6J1; Q9BQE3	A5A6J1 [65-79]; Q9BQE3 [65-79]	0	1701.91	High	4.21025	High	0	1.252e-10
	FALSE	High	[R].TIQFVDWCPTGFK.[VC]	1xCarbamidomethyl [C8]		1.28055e-07	0	2	7	2	A5A6J1; Q9BQE3	A5A6J1 [340-352]; Q9BQE3 [340-352]	0	1598.77	High	2.99605	High	0	5.427e-08
	FALSE	High	[R].LIGQIVSSITASLR.[F]			3.32126e-07	0	2	4	1	A5A6J1; Q8WQ47	A5A6J1 [230-243]; Q8WQ47 [230-243]	0	1457.87	High	3.04678	High	0	1.49e-07
	FALSE	High	[R].FDGALNVDLTEFQTNLVPYPR.[I]			4.65765e-06	0	4	9	1	A5A6J1; Q8WQ47; Q9BQE3; P68366	A5A6J1 [244-264]; Q8WQ47 [244-264]; Q9BQE3 [244-264]; P68366 [244-264]	0	2409.21	High	2.17551	High	0	2.419e-06
	FALSE	High	[R].AFVHWYVGEGMEEGEFSEAREDMAALEK.[D]	2xOxidation [M11; M23]		8.44473e-07	0	3	4	2	A5A6J1; Q9BQE3; P68366	A5A6J1 [403-430]; Q9BQE3 [403-430]; P68366 [403-430]	1	3249.41	High	4.20443	High	0	3.989e-07
	FALSE	High	[K].AYHEQLSVAEITNACFEPANQMVK.[C]	1xCarbamidomethyl [C15]; 1xOxidation [M22]		4.70189e-12	0	2	5	2	A5A6J1; P68366	A5A6J1 [281-304]; P68366 [281-304]	0	2766.29	High	6.02012	High	0	1.126e-12
	FALSE	High	[K].VGINYQPPTVVPGGDLAKVQR.[A]			1.58162e-08	0	4	9	1	A5A6J1; Q8WQ47; Q9BQE3; P68366	A5A6J1 [353-373]; Q8WQ47 [353-373]; Q9BQE3 [353-373]; P68366 [353-373]	1	2208.21	High	4.41172	High	0	5.97e-09
	FALSE	High	[R].AVCMLSNTTAIAEAWAR.[L]	1xCarbamidomethyl [C3]		2.39683e-10	0	3	8	5	A5A6J1; Q8WQ47; P68366	A5A6J1 [374-390]; Q8WQ47 [374-390]; P68366 [374-390]	0	1864.9	High	4.61292	High	0	7.123e-11
	FALSE	High	[R].AVCMLSNTTAIAEAWAR.[L]	1xCarbamidomethyl [C3]; 1xOxidation [M4]		5.26847e-10	0	3	8	9	A5A6J1; Q8WQ47; P68366	A5A6J1 [374-390]; Q8WQ47 [374-390]; P68366 [374-390]	0	1880.9	High	4.68231	High	0	1.646e-10
	FALSE	High	[R].AFVHWYVGEGMEEGEFSEAR.[E]			3.38572e-08	0	4	9	1	A5A6J1; Q8WQ47; Q9BQE3; P68366	A5A6J1 [403-422]; Q8WQ47 [403-422]; Q9BQE3 [403-422]; P68366 [403-422]	0	2330.02	High	3.15047	High	0	1.338e-08
	FALSE	High	[R].AFVHWYVGEGMEEGEFSEAR.[E]	1xOxidation [M11]		5.52178e-09	0	4	9	4	A5A6J1; Q8WQ47; Q9BQE3; P68366	A5A6J1 [403-422]; Q8WQ47 [403-422]; Q9BQE3 [403-422]; P68366 [403-422]	0	2346.01	High	4.51487	High	0	1.794e-06
	FALSE	High	[R].IHFPLATYAPVISAEK.[A]			7.19992e-08	0	3	6	10	A5A6J1; Q9BQE3; P68366	A5A6J1 [265-280]; Q9BQE3 [265-280]; P68366 [265-280]	0	1756.96	High	3.91706	High	0.0001729	4.303e-06
	FALSE	High	[R].EDMAALEKDYEEVGVDSVEGEGEEEGEEY.[-]			3.55074e-06	0	1	2	1	A5A6J1	A5A6J1 [423-451]	1	3236.31	High	2.62969	High	0	1.823e-06
	FALSE	High	[K].TIGGGDDSFNTFFSETGAGK.[H]			3.20505e-11	0	2	5	7	A5A6J1; Q9BQE3	A5A6J1 [41-60]; Q9BQE3 [41-60]	0	2007.89	High	4.48785	High	0	3.932e-11
	FALSE	High	[K].RTIQFVDWCPTGFK.[VC]	1xCarbamidomethyl [C9]		1.44165e-08	0	2	7	2	A5A6J1; Q9BQE3	A5A6J1 [339-352]; Q9BQE3 [339-352]	1	1754.87	High	3.71226	High	0	5.41e-09
	FALSE	High	[R].LDHKFDLMYAKR.[A]			2.35564e-06	0	5	9	1	A6NHL2; A5A6J1; Q8WQ47; Q9BQE3; P68366	A6NHL2 [398-409]; A5A6J1 [391-402]; Q8WQ47 [391-402]; Q9BQE3 [391-402]; P68366 [391-402]	2	1536.8	High	3.27871	High	0	1.178e-06
	FALSE	High	[R].NLDIERPTYTNLNR.[L]			1.05126e-05	0.000225973	4	10	6	A5A6J1; Q8WQ47; Q9BQE3; P68366	A5A6J1 [216-229]; Q8WQ47 [216-229]; Q9BQE3 [216-229]; P68366 [216-229]	0	1718.88	High	2.96618	High	0.0001729	6.245e-06
	FALSE	High	[K].YMACCLLYR.[G]	2xCarbamidomethyl [C4; C5]; 1xOxidation [M2]		0.000197571	0.000302146	5	6	2	A6NHL2; A5A6J1; Q8WQ47; Q9BQE3; P68366	A6NHL2 [319-327]; A5A6J1 [312-320]; Q8WQ47 [312-320]; Q9BQE3 [312-320]; P68366 [312-320]	0	1265.55	High	2.50342	High	0.0002308	0.000127
	FALSE	High	[K].YMACCLLYR.[G]	2xCarbamidomethyl [C4; C5]		0.00013362	0.000302146	5	6	2	A6NHL2; A5A6J1; Q8WQ47; Q9BQE3; P68366	A6NHL2 [319-327]; A5A6J1 [312-320]; Q8WQ47 [312-320]; Q9BQE3 [312-320]; P68366 [312-320]	0	1249.55	High	2.57384	High	0.0002602	0.0002822
	FALSE	High	[K].DVNAAIATIKTK.[R]			3.43763e-05	0.000302146	2	5	2	A5A6J1; Q9BQE3	A5A6J1 [327-338]; Q9BQE3 [327-338]	1	1244.72	High	3.3486	High	0.0002308	1.999e-05
	FALSE	High	[K].DYEEVGVDSVEGEGEEEGEEY.[-]			0.000271634	0.000302146	1	2	2	A5A6J1	A5A6J1 [431-451]	0	2348.9	High	2.58073	High	0.0002602	0.0003174
	FALSE	High	[K].EIIDLVLDRIR.[K]			8.18379e-05	0.000302146	2	3	1	A5A6J1; Q9BQE3	A5A6J1 [113-123]; Q9BQE3 [113-123]	1	1354.81	High	2.54415	High	0.0002308	4.997e-05
	FALSE	High	[K].EIIDLVLDR.[I]			0.00302163	0.000343174	2	3	3	A5A6J1; Q9BQE3	A5A6J1 [113-121]; Q9BQE3 [113-121]	0	1085.62	High	2.39289	High	0.0002602	0.002252
	FALSE	High	[R].LDHKFDLMYAKR.[A]	1xOxidation [M8]		0.00107468	0.000343174	5	9	1	A6NHL2; A5A6J1; Q8WQ47; Q9BQE3; P68366	A6NHL2 [398-409]; A5A6J1 [391-402]; Q8WQ47 [391-402]; Q9BQE3 [391-402]; P68366 [391-402]	2	1552.79	High	2.36015	High	0.0002602	0.0007577
	FALSE	High	[K].DVNAAIATIK.[T]			0.000618766	0.000343174	2	5	5	A5A6J1; Q9BQE3	A5A6J1 [327-336]; Q9BQE3 [327-336]	0	1015.58	High	2.85475	High	0.0002602	0.0009601
	FALSE	High	[K].FDLMYAKR.[A]	1xOxidation [M4]		0.00508989	0.000429636	5	10	2	A6NHL2; A5A6J1; Q8WQ47; Q9BQE3; P68366	A6NHL2 [402-409]; A5A6J1 [395-402]; Q8WQ47 [395-402]; Q9BQE3 [395-402]; P68366 [395-402]	1	1059.53	High	1.98321	High	0.00069	0.009315
	FALSE	High	[K].FDLMYAKR.[A]			0.0082394	0.000627194	5	10	2	A6NHL2; A5A6J1; Q8WQ47; Q9BQE3; P68366	A6NHL2 [402-409]; A5A6J1 [395-402]; Q8WQ47 [395-402]; Q9BQE3 [395-402]; P68366 [395-402]	1	1043.53	High	2.55545	High	0.0004756	0.006459
	FALSE	High	[R].EDMAALEK.[D]			0.0115105	0.000809838	3	4	1	A5A6J1; Q9BQE3; P68366	A5A6J1 [423-430]; Q9BQE3 [423-430]; P68366 [423-430]	0	906.424	High	2.22995	High	0.0006145	0.009175
	FALSE	High	[R].LSVDYGKK.[S]			0.0176464	0.000953544	4	7	2	A5A6J1; Q8WQ47; Q9BQE3; P68366	A5A6J1 [157-164]; Q8WQ47 [157-164]; Q9BQE3 [157-164]; P68366 [157-164]	1	909.504	High	2.4915	High	0.001303	0.0317
	FALSE	High	[K].FDLMYAK.[RW]			0.0230312	0.0010418	5	11	2	A6NHL2; A5A6J1; Q8WQ47; Q9BQE3; P68366	A6NHL2 [402-408]; A5A6J1 [395-401]; Q8WQ47 [395-401]; Q9BQE3 [395-401]; P68366 [395-401]	0	887.433	High	2.15896	High	0.0009066	0.0195
	FALSE	High	[K].FDLMYAK.[RW]	1xOxidation [M4]		0.0390948	0.00162109	5	11	3	A6NHL2; A5A6J1; Q8WQ47; Q9BQE3; P68366	A6NHL2 [402-408]; A5A6J1 [395-401]; Q8WQ47 [395-401]; Q9BQE3 [395-401]; P68366 [395-401]	0	903.428	High	2.02936	High	0.00137	0.03302
	FALSE	High	[R].EDMAALEKDYEEVGVDSVEGEGEEEGEEY.[-]	1xOxidation [M3]		0.0401353	0.00197168	1	2	1	A5A6J1	A5A6J1 [423-451]	1	3252.31	High	1.55368	High	0.001636	0.03395
	FALSE	High	[R].LSVDYGK.[K]			0.132493	0.00766215	4	7	1	A5A6J1; Q8WQ47; Q9BQE3; P68366	A5A6J1 [157-163]; Q8WQ47 [157-163]; Q9BQE3 [157-163]; P68366 [157-163]	0	781.409	High	1.85038	High	0.006187	0.1192
	FALSE	High	[R].GHYTIGK.[E]			0.150308	0.00885503	4	8	1	A5A6J1; Q8WQ47; Q9BQE3; P68366	A5A6J1 [106-112]; Q8WQ47 [106-112]; Q9BQE3 [106-112]; P68366 [106-112]	0	775.41	High	2.0001	High	0.007516	0.1358
FALSE	High	Master Protein	Q9BQE3	Tubulin alpha-1C chain OS=Homo sapiens GN=TUBA1C PE=1 SV=1	0	345.254	67.706	32	130	3	1	449	49.863	5.1	High		379.529	32
	Checked	Confidence	Annotated Sequence	Modifications	Modifications in Master Proteins	Qvality PEP	Qvality q-value	# Protein Groups	# Proteins	# PSMs	Master Protein Accessions	Positions in Master Proteins	# Missed Cleavages	Theo. MH+ [Da]	Found in Sample: [S1] F1: Sample	XCorr Sequest HT	Confidence Sequest HT	Percolator q-Value Sequest HT	Percolator PEP Sequest HT
	FALSE	High	[K].RAFVHWYVGEGMEEGEFSEAR.[E]	1xOxidation [M12]		5.1992e-10	0	4	9	2	A5A6J1; Q8WQ47; Q9BQE3; P68366	A5A6J1 [402-422]; Q8WQ47 [402-422]; Q9BQE3 [402-422]; P68366 [402-422]	1	2502.11	High	3.94587	High	0	1.615e-10
	FALSE	High	[R].EDMAALEKDYEEVGADSADGEDEGEEY.[-]	1xOxidation [M3]		3.50405e-06	0	1	1	1	Q9BQE3	Q9BQE3 [423-449]	1	2982.15	High	3.68281	High	0	1.792e-06
	FALSE	High	[R].QLFHPEQLITGKEDAANNYAR.[G]			6.36714e-14	0	4	8	8	A5A6J1; Q8WQ47; Q9BQE3; P68366	A5A6J1 [85-105]; Q8WQ47 [85-105]; Q9BQE3 [85-105]; P68366 [85-105]	1	2415.21	High	8.55699	High	0	2.584e-10
	FALSE	High	[R].QLFHPEQLITGK.[E]			7.01181e-08	0	4	10	10	A5A6J1; Q8WQ47; Q9BQE3; P68366	A5A6J1 [85-96]; Q8WQ47 [85-96]; Q9BQE3 [85-96]; P68366 [85-96]	0	1410.77	High	3.71321	High	0	2.872e-08
	FALSE	High	[R].LDHKFDLMYAK.[R]			7.9564e-07	0	5	9	8	A6NHL2; A5A6J1; Q8WQ47; Q9BQE3; P68366	A6NHL2 [398-408]; A5A6J1 [391-401]; Q8WQ47 [391-401]; Q9BQE3 [391-401]; P68366 [391-401]	1	1380.7	High	4.17955	High	0	3.75e-07
	FALSE	High	[R].LDHKFDLMYAK.[R]	1xOxidation [M8]		3.86977e-06	0	5	9	9	A6NHL2; A5A6J1; Q8WQ47; Q9BQE3; P68366	A6NHL2 [398-408]; A5A6J1 [391-401]; Q8WQ47 [391-401]; Q9BQE3 [391-401]; P68366 [391-401]	1	1396.69	High	2.86323	High	0.0001729	6.633e-06
	FALSE	High	[R].RNLDIERPTYTNLNR.[L]			8.26306e-10	0	4	10	2	A5A6J1; Q8WQ47; Q9BQE3; P68366	A5A6J1 [215-229]; Q8WQ47 [215-229]; Q9BQE3 [215-229]; P68366 [215-229]	1	1874.98	High	4.19937	High	0.0001729	6.402e-06
	FALSE	High	[K].VGINYQPPTVVPGGDLAK.[V]			1.84399e-06	0	4	9	7	A5A6J1; Q8WQ47; Q9BQE3; P68366	A5A6J1 [353-370]; Q8WQ47 [353-370]; Q9BQE3 [353-370]; P68366 [353-370]	0	1824.99	High	3.21244	High	0	2.149e-06
	FALSE	High	[R].AVFVDLEPTVIDEVR.[T]			4.06991e-10	0	2	3	7	A5A6J1; Q9BQE3	A5A6J1 [65-79]; Q9BQE3 [65-79]	0	1701.91	High	4.21025	High	0	1.252e-10
	FALSE	High	[R].TIQFVDWCPTGFK.[VC]	1xCarbamidomethyl [C8]		1.28055e-07	0	2	7	2	A5A6J1; Q9BQE3	A5A6J1 [340-352]; Q9BQE3 [340-352]	0	1598.77	High	2.99605	High	0	5.427e-08
	FALSE	High	[R].FDGALNVDLTEFQTNLVPYPR.[I]			4.65765e-06	0	4	9	1	A5A6J1; Q8WQ47; Q9BQE3; P68366	A5A6J1 [244-264]; Q8WQ47 [244-264]; Q9BQE3 [244-264]; P68366 [244-264]	0	2409.21	High	2.17551	High	0	2.419e-06
	FALSE	High	[R].LISQIVSSITASLR.[F]			1.01577e-07	0	2	6	1	Q9BQE3; P68366	Q9BQE3 [230-243]; P68366 [230-243]	0	1487.88	High	3.09552	High	0	4.273e-08
	FALSE	High	[R].AFVHWYVGEGMEEGEFSEAREDMAALEK.[D]	2xOxidation [M11; M23]		8.44473e-07	0	3	4	2	A5A6J1; Q9BQE3; P68366	A5A6J1 [403-430]; Q9BQE3 [403-430]; P68366 [403-430]	1	3249.41	High	4.20443	High	0	3.989e-07
	FALSE	High	[K].AYHEQLTVAEITNACFEPANQMVK.[C]	1xCarbamidomethyl [C15]		4.32789e-07	0	1	1	3	Q9BQE3	Q9BQE3 [281-304]	0	2764.31	High	3.68556	High	0	3.083e-07
	FALSE	High	[K].AYHEQLTVAEITNACFEPANQMVK.[C]	1xCarbamidomethyl [C15]; 1xOxidation [M22]		8.25263e-12	0	1	1	4	Q9BQE3	Q9BQE3 [281-304]	0	2780.3	High	5.3096	High	0	2.03e-12
	FALSE	High	[K].VGINYQPPTVVPGGDLAKVQR.[A]			1.58162e-08	0	4	9	1	A5A6J1; Q8WQ47; Q9BQE3; P68366	A5A6J1 [353-373]; Q8WQ47 [353-373]; Q9BQE3 [353-373]; P68366 [353-373]	1	2208.21	High	4.41172	High	0	5.97e-09
	FALSE	High	[R].AVCMLSNTTAVAEAWAR.[L]	1xCarbamidomethyl [C3]		3.18591e-10	0	1	1	2	Q9BQE3	Q9BQE3 [374-390]	0	1850.89	High	4.26498	High	0	3.608e-10
	FALSE	High	[R].AVCMLSNTTAVAEAWAR.[L]	1xCarbamidomethyl [C3]; 1xOxidation [M4]		6.86962e-09	0	1	1	3	Q9BQE3	Q9BQE3 [374-390]	0	1866.88	High	4.65385	High	0	2.472e-09
	FALSE	High	[R].AFVHWYVGEGMEEGEFSEAR.[E]			3.38572e-08	0	4	9	1	A5A6J1; Q8WQ47; Q9BQE3; P68366	A5A6J1 [403-422]; Q8WQ47 [403-422]; Q9BQE3 [403-422]; P68366 [403-422]	0	2330.02	High	3.15047	High	0	1.338e-08
	FALSE	High	[R].AFVHWYVGEGMEEGEFSEAR.[E]	1xOxidation [M11]		5.52178e-09	0	4	9	4	A5A6J1; Q8WQ47; Q9BQE3; P68366	A5A6J1 [403-422]; Q8WQ47 [403-422]; Q9BQE3 [403-422]; P68366 [403-422]	0	2346.01	High	4.51487	High	0	1.794e-06
	FALSE	High	[R].IHFPLATYAPVISAEK.[A]			7.19992e-08	0	3	6	10	A5A6J1; Q9BQE3; P68366	A5A6J1 [265-280]; Q9BQE3 [265-280]; P68366 [265-280]	0	1756.96	High	3.91706	High	0.0001729	4.303e-06
	FALSE	High	[K].TIGGGDDSFNTFFSETGAGK.[H]			3.20505e-11	0	2	5	7	A5A6J1; Q9BQE3	A5A6J1 [41-60]; Q9BQE3 [41-60]	0	2007.89	High	4.48785	High	0	3.932e-11
	FALSE	High	[K].RTIQFVDWCPTGFK.[VC]	1xCarbamidomethyl [C9]		1.44165e-08	0	2	7	2	A5A6J1; Q9BQE3	A5A6J1 [339-352]; Q9BQE3 [339-352]	1	1754.87	High	3.71226	High	0	5.41e-09
	FALSE	High	[R].LDHKFDLMYAKR.[A]			2.35564e-06	0	5	9	1	A6NHL2; A5A6J1; Q8WQ47; Q9BQE3; P68366	A6NHL2 [398-409]; A5A6J1 [391-402]; Q8WQ47 [391-402]; Q9BQE3 [391-402]; P68366 [391-402]	2	1536.8	High	3.27871	High	0	1.178e-06
	FALSE	High	[R].NLDIERPTYTNLNR.[L]			1.05126e-05	0.000225973	4	10	6	A5A6J1; Q8WQ47; Q9BQE3; P68366	A5A6J1 [216-229]; Q8WQ47 [216-229]; Q9BQE3 [216-229]; P68366 [216-229]	0	1718.88	High	2.96618	High	0.0001729	6.245e-06
	FALSE	High	[K].YMACCLLYR.[G]	2xCarbamidomethyl [C4; C5]; 1xOxidation [M2]		0.000197571	0.000302146	5	6	2	A6NHL2; A5A6J1; Q8WQ47; Q9BQE3; P68366	A6NHL2 [319-327]; A5A6J1 [312-320]; Q8WQ47 [312-320]; Q9BQE3 [312-320]; P68366 [312-320]	0	1265.55	High	2.50342	High	0.0002308	0.000127
	FALSE	High	[K].YMACCLLYR.[G]	2xCarbamidomethyl [C4; C5]		0.00013362	0.000302146	5	6	2	A6NHL2; A5A6J1; Q8WQ47; Q9BQE3; P68366	A6NHL2 [319-327]; A5A6J1 [312-320]; Q8WQ47 [312-320]; Q9BQE3 [312-320]; P68366 [312-320]	0	1249.55	High	2.57384	High	0.0002602	0.0002822
	FALSE	High	[K].DVNAAIATIKTK.[R]			3.43763e-05	0.000302146	2	5	2	A5A6J1; Q9BQE3	A5A6J1 [327-338]; Q9BQE3 [327-338]	1	1244.72	High	3.3486	High	0.0002308	1.999e-05
	FALSE	High	[K].EIIDLVLDRIR.[K]			8.18379e-05	0.000302146	2	3	1	A5A6J1; Q9BQE3	A5A6J1 [113-123]; Q9BQE3 [113-123]	1	1354.81	High	2.54415	High	0.0002308	4.997e-05
	FALSE	High	[R].EDMAALEKDYEEVGADSADGEDEGEEY.[-]			0.00172476	0.000343174	1	1	1	Q9BQE3	Q9BQE3 [423-449]	1	2966.15	High	3.05818	High	0.0002602	0.001247
	FALSE	High	[K].EIIDLVLDR.[I]			0.00302163	0.000343174	2	3	3	A5A6J1; Q9BQE3	A5A6J1 [113-121]; Q9BQE3 [113-121]	0	1085.62	High	2.39289	High	0.0002602	0.002252
	FALSE	High	[R].LDHKFDLMYAKR.[A]	1xOxidation [M8]		0.00107468	0.000343174	5	9	1	A6NHL2; A5A6J1; Q8WQ47; Q9BQE3; P68366	A6NHL2 [398-409]; A5A6J1 [391-402]; Q8WQ47 [391-402]; Q9BQE3 [391-402]; P68366 [391-402]	2	1552.79	High	2.36015	High	0.0002602	0.0007577
	FALSE	High	[K].DVNAAIATIK.[T]			0.000618766	0.000343174	2	5	5	A5A6J1; Q9BQE3	A5A6J1 [327-336]; Q9BQE3 [327-336]	0	1015.58	High	2.85475	High	0.0002602	0.0009601
	FALSE	High	[K].FDLMYAKR.[A]	1xOxidation [M4]		0.00508989	0.000429636	5	10	2	A6NHL2; A5A6J1; Q8WQ47; Q9BQE3; P68366	A6NHL2 [402-409]; A5A6J1 [395-402]; Q8WQ47 [395-402]; Q9BQE3 [395-402]; P68366 [395-402]	1	1059.53	High	1.98321	High	0.00069	0.009315
	FALSE	High	[K].FDLMYAKR.[A]			0.0082394	0.000627194	5	10	2	A6NHL2; A5A6J1; Q8WQ47; Q9BQE3; P68366	A6NHL2 [402-409]; A5A6J1 [395-402]; Q8WQ47 [395-402]; Q9BQE3 [395-402]; P68366 [395-402]	1	1043.53	High	2.55545	High	0.0004756	0.006459
	FALSE	High	[R].EDMAALEK.[D]			0.0115105	0.000809838	3	4	1	A5A6J1; Q9BQE3; P68366	A5A6J1 [423-430]; Q9BQE3 [423-430]; P68366 [423-430]	0	906.424	High	2.22995	High	0.0006145	0.009175
	FALSE	High	[R].LSVDYGKK.[S]			0.0176464	0.000953544	4	7	2	A5A6J1; Q8WQ47; Q9BQE3; P68366	A5A6J1 [157-164]; Q8WQ47 [157-164]; Q9BQE3 [157-164]; P68366 [157-164]	1	909.504	High	2.4915	High	0.001303	0.0317
	FALSE	High	[K].FDLMYAK.[RW]			0.0230312	0.0010418	5	11	2	A6NHL2; A5A6J1; Q8WQ47; Q9BQE3; P68366	A6NHL2 [402-408]; A5A6J1 [395-401]; Q8WQ47 [395-401]; Q9BQE3 [395-401]; P68366 [395-401]	0	887.433	High	2.15896	High	0.0009066	0.0195
	FALSE	High	[K].FDLMYAK.[RW]	1xOxidation [M4]		0.0390948	0.00162109	5	11	3	A6NHL2; A5A6J1; Q8WQ47; Q9BQE3; P68366	A6NHL2 [402-408]; A5A6J1 [395-401]; Q8WQ47 [395-401]; Q9BQE3 [395-401]; P68366 [395-401]	0	903.428	High	2.02936	High	0.00137	0.03302
	FALSE	High	[R].LSVDYGK.[K]			0.132493	0.00766215	4	7	1	A5A6J1; Q8WQ47; Q9BQE3; P68366	A5A6J1 [157-163]; Q8WQ47 [157-163]; Q9BQE3 [157-163]; P68366 [157-163]	0	781.409	High	1.85038	High	0.006187	0.1192
	FALSE	High	[R].GHYTIGK.[E]			0.150308	0.00885503	4	8	1	A5A6J1; Q8WQ47; Q9BQE3; P68366	A5A6J1 [106-112]; Q8WQ47 [106-112]; Q9BQE3 [106-112]; P68366 [106-112]	0	775.41	High	2.0001	High	0.007516	0.1358
FALSE	High	Master Protein	P04264	Keratin, type II cytoskeletal 1 OS=Homo sapiens GN=KRT1 PE=1 SV=6	0	343.877	60.2484	46	86	40	1	644	65.999	8.12	High		283.814	46
	Checked	Confidence	Annotated Sequence	Modifications	Modifications in Master Proteins	Qvality PEP	Qvality q-value	# Protein Groups	# Proteins	# PSMs	Master Protein Accessions	Positions in Master Proteins	# Missed Cleavages	Theo. MH+ [Da]	Found in Sample: [S1] F1: Sample	XCorr Sequest HT	Confidence Sequest HT	Percolator q-Value Sequest HT	Percolator PEP Sequest HT
	FALSE	High	[K].QISNLQQSISDAEQR.[G]			1.4218e-09	0	1	2	3	P04264	P04264 [418-432]	0	1716.85	High	4.62091	High	0	1.019e-09
	FALSE	High	[K].SKAEAESLYQSKYEELQITAGR.[H]			3.33909e-09	0	1	2	1	P04264	P04264 [365-386]	2	2501.25	High	3.20695	High	0	1.154e-09
	FALSE	High	[R].SGGGFSSGSAGIINYQR.[R]			2.98753e-07	0	1	2	2	P04264	P04264 [13-29]	0	1657.79	High	3.82838	High	0	1.331e-07
	FALSE	High	[R].SLVNLGGSKSISISVAR.[G]			7.89395e-09	0	1	2	1	P04264	P04264 [66-82]	1	1687.97	High	5.15044	High	0	2.874e-09
	FALSE	High	[K].NKLNDLEDALQQAK.[E]			7.28665e-10	0	1	2	1	P04264	P04264 [442-455]	1	1599.83	High	4.05614	High	0	2.311e-10
	FALSE	High	[K].LNDLEDALQQAK.[E]			1.7722e-06	0	1	2	1	P04264	P04264 [444-455]	0	1357.7	High	3.06852	High	0	8.711e-07
	FALSE	High	[K].AEAESLYQSKYEELQITAGR.[H]			1.02735e-10	0	1	2	1	P04264	P04264 [367-386]	1	2286.12	High	4.10802	High	0	2.915e-11
	FALSE	High	[K].KQISNLQQSISDAEQR.[G]			6.65021e-08	0	1	2	1	P04264	P04264 [417-432]	1	1844.95	High	4.07387	High	0	2.73e-08
	FALSE	High	[R].MSGECAPNVSVSVSTSHTTISGGGSR.[G]	1xCarbamidomethyl [C5]; 1xOxidation [M1]		4.25216e-14	0	1	1	1	P04264	P04264 [493-518]	0	2581.16	High	4.39242	High	0	7.791e-15
	FALSE	High	[R].LDSELKNMQDMVEDYR.[N]			1.28986e-06	0	1	1	2	P04264	P04264 [252-267]	1	1985.89	High	2.86898	High	0	6.244e-07
	FALSE	High	[R].FSSCGGGGGSFGAGGGFGSR.[S]	1xCarbamidomethyl [C4]		3.31079e-12	0	1	2	10	P04264	P04264 [46-65]	0	1765.73	High	5.50462	High	0	4.887e-12
	FALSE	High	[R].FLEQQNQVLQTK.[W]			6.02551e-07	0	3	5	2	Q7Z794; P35908; P04264	Q7Z794 [184-195]; P35908 [198-209]; P04264 [200-211]	0	1475.79	High	3.8986	High	0	2.798e-07
	FALSE	High	[K].LNDLEDALQQAKEDLAR.[L]			3.39961e-12	0	1	2	1	P04264	P04264 [444-460]	1	1941.99	High	5.18742	High	0	7.983e-13
	FALSE	High	[K].NKLNDLEDALQQAKEDLAR.[L]			7.47741e-11	0	1	2	1	P04264	P04264 [442-460]	2	2184.13	High	5.61074	High	0	2.085e-11
	FALSE	High	[K].SLNNQFASFIDK.[V]			1.99642e-06	0	1	2	2	P04264	P04264 [186-197]	0	1383.69	High	3.03989	High	0	3.598e-06
	FALSE	High	[K].QISNLQQSISDAEQRGENALK.[D]			2.9979e-12	0	1	2	1	P04264	P04264 [418-438]	1	2329.17	High	5.43044	High	0	6.987e-13
	FALSE	High	[K].WELLQQVDTSTR.[T]			2.90948e-07	0	1	2	1	P04264	P04264 [212-223]	0	1475.75	High	3.44736	High	0	1.294e-07
	FALSE	High	[K].QISNLQQSISDAEQRGENALKDAK.[N]			1.51097e-07	0	1	2	1	P04264	P04264 [418-441]	2	2643.33	High	3.58022	High	0	6.485e-08
	FALSE	High	[R].GSGGGSSGGSIGGR.[G]			4.29934e-07	0	1	2	5	P04264	P04264 [603-616]	0	1092.5	High	4.37169	High	0	1.528e-06
	FALSE	High	[R].TNAENEFVTIKK.[D]			1.4822e-06	0	1	3	2	P04264	P04264 [278-289]	1	1393.73	High	3.67134	High	0	7.201e-07
	FALSE	High	[R].GGGGGGYGSGGSSYGSGGGSYGSGGGGGGGR.[G]			5.59708e-19	0	1	2	2	P04264	P04264 [519-549]	0	2383.95	High	7.65717	High	0	5.453e-20
	FALSE	High	[RK].NKYEDEINKR.[T]			3.74146e-07	0	3	8	2	P04264; P05787; P13647	P04264 [268-277]; P05787 [177-186]; P13647 [256-265]	2	1308.65	High	3.92057	High	0	1.686e-07
	FALSE	High	[R].GSYGSGGSSYGSGGGSYGSGGGGGGHGSYGSGSSSGGYR.[G]			3.94609e-22	0	1	2	1	P04264	P04264 [550-588]	0	3312.31	High	9.19044	High	0	2.55471e-23
	FALSE	High	[K].SKAEAESLYQSK.[Y]			6.22825e-07	0	1	2	2	P04264	P04264 [365-376]	1	1340.67	High	3.65514	High	0	2.897e-07
	FALSE	High	[R].SLDLDSIIAEVK.[A]			1.10843e-05	0.000225973	1	5	3	P04264	P04264 [344-355]	0	1302.72	High	3.15627	High	0.0001729	6.033e-06
	FALSE	High	[R].LLRDYQELMNTK.[L]			1.55347e-05	0.000225973	1	3	2	P04264	P04264 [461-472]	1	1523.79	High	3.78335	High	0.0001729	8.633e-06
	FALSE	High	[K].NMQDMVEDYR.[N]			7.07418e-05	0.000302146	1	1	1	P04264	P04264 [258-267]	0	1300.53	High	2.823	High	0.0002308	4.3e-05
	FALSE	High	[R].NSKIEISELNR.[V]			4.16518e-05	0.000302146	1	2	1	P04264	P04264 [393-403]	1	1302.7	High	3.12474	High	0.0002308	2.453e-05
	FALSE	High	[K].SLNNQFASFIDKVR.[F]			5.35666e-05	0.000302146	1	2	1	P04264	P04264 [186-199]	1	1638.86	High	2.42182	High	0.0002308	3.204e-05
	FALSE	High	[R].TNAENEFVTIK.[K]			4.00298e-05	0.000302146	1	3	2	P04264	P04264 [278-288]	0	1265.64	High	3.13719	High	0.0002308	2.355e-05
	FALSE	High	[K].YEELQITAGR.[H]			4.47981e-05	0.000302146	1	4	1	P04264	P04264 [377-386]	0	1179.6	High	2.74943	High	0.0002308	2.637e-05
	FALSE	High	[K].NMQDMVEDYR.[N]	1xOxidation [M]		8.57216e-05	0.000302146	1	1	3	P04264	P04264 [258-267]	0	1316.52	High	3.02813	High	0.0002308	0.0001163
	FALSE	High	[K].NMQDMVEDYR.[N]	2xOxidation [M2; M5]		0.000244281	0.000302146	1	1	1	P04264	P04264 [258-267]	0	1332.52	High	2.62441	High	0.0002308	0.0001585
	FALSE	High	[R].LDSELKNMQDMVEDYR.[N]	2xOxidation [M8; M11]		0.000318523	0.000302146	1	1	1	P04264	P04264 [252-267]	1	2017.88	High	2.17528	High	0.0002308	0.0002094
	FALSE	High	[K].AQYEDIAQK.[S]			0.00189357	0.000343174	1	2	1	P04264	P04264 [356-364]	0	1065.52	High	2.72489	High	0.0002602	0.001372
	FALSE	High	[K].AEAESLYQSK.[Y]			0.000614668	0.000343174	1	2	1	P04264	P04264 [367-376]	0	1125.54	High	2.59986	High	0.0002602	0.000419
	FALSE	High	[R].DYQELMNTK.[L]			0.00185605	0.000343174	1	3	1	P04264	P04264 [464-472]	0	1141.52	High	1.85412	High	0.0002602	0.001348
	FALSE	High	[R].GENALKDAK.[N]			0.000716201	0.000343174	1	2	4	P04264	P04264 [433-441]	1	945.5	High	3.77344	High	0.0002602	0.002288
	FALSE	High	[KR].NKYEDEINK.[HR]			0.000755328	0.000343174	3	9	1	P04264; P05787; P13647	P04264 [268-276]; P05787 [177-185]; P13647 [256-264]	1	1152.55	High	3.29403	High	0.0002602	0.0005202
	FALSE	High	[R].SLVNLGGSK.[S]			0.00570291	0.000429636	1	2	2	P04264	P04264 [66-74]	0	874.499	High	2.47323	High	0.0003258	0.004371
	FALSE	High	[K].IEISELNR.[V]			0.00574119	0.000429636	2	3	2	P35908; P04264	P35908 [394-401]; P04264 [396-403]	0	973.531	High	2.3753	High	0.0003258	0.004422
	FALSE	High	[R].LDSELKNMQDMVEDYR.[N]	1xOxidation [M8]		0.0132443	0.000953544	1	1	1	P04264	P04264 [252-267]	1	2001.89	High	1.54415	High	0.0007401	0.0106
	FALSE	High	[R].LRSEIDNVKK.[Q]			0.0149357	0.000953544	1	2	1	P04264	P04264 [408-417]	2	1201.69	High	2.63778	High	0.0007401	0.01207
	FALSE	High	[R].LLRDYQELMNTK.[L]	1xOxidation [M9]		0.0121426	0.000953544	1	3	1	P04264	P04264 [461-472]	1	1539.78	High	2.18775	High	0.0007401	0.009722
	FALSE	High	[R].THNLEPYFESFINNLR.[R]			0.0251087	0.0011009	1	2	1	P04264	P04264 [224-239]	0	1993.98	High	1.82808	High	0.0009066	0.02083
	FALSE	High	[R].SEIDNVKK.[Q]			0.0273703	0.0011009	1	2	1	P04264	P04264 [410-417]	1	932.505	High	1.73941	High	0.0009066	0.02272
	FALSE	High	[K].IEISELNRVIQR.[L]			0.0417465	0.00205644	2	3	1	P35908; P04264	P35908 [394-405]; P04264 [396-407]	1	1469.84	High	1.50642	High	0.001699	0.03546
	FALSE	High	[K].DVDGAYMTK.[V]	1xOxidation [M7]		0.0494762	0.00272817	1	2	1	P04264	P04264 [290-298]	0	1015.44	High	1.17246	High	0.002207	0.04234
	FALSE	High	[K].SISISVAR.[G]			0.0742569	0.0042281	1	2	2	P04264	P04264 [75-82]	0	832.489	High	1.90001	High	0.003342	0.06501
	FALSE	High	[R].SEIDNVK.[K]			0.0870037	0.00516018	1	2	1	P04264	P04264 [410-416]	0	804.41	High	2.01176	High	0.004112	0.07696
	FALSE	High	[KR].YEDEINK.[HR]			0.137383	0.00796084	5	18	1	Q7Z794; P35908; P04264; P05787; P13647	Q7Z794 [254-260]; P35908 [268-274]; P04264 [270-276]; P05787 [179-185]; P13647 [258-264]	0	910.415	High	1.04485	High	0.006541	0.1234
FALSE	High	Master Protein	Q13509	Tubulin beta-3 chain OS=Homo sapiens GN=TUBB3 PE=1 SV=2	0	340.736	43.5556	21	127	4	1	450	50.4	4.93	High		362.052	21
	Checked	Confidence	Annotated Sequence	Modifications	Modifications in Master Proteins	Qvality PEP	Qvality q-value	# Protein Groups	# Proteins	# PSMs	Master Protein Accessions	Positions in Master Proteins	# Missed Cleavages	Theo. MH+ [Da]	Found in Sample: [S1] F1: Sample	XCorr Sequest HT	Confidence Sequest HT	Percolator q-Value Sequest HT	Percolator PEP Sequest HT
	FALSE	High	[R].IMNTFSVVPSPK.[V]			1.00304e-06	0	4	5	5	Q13509; P04350; P07437; P68371	Q13509 [163-174]; P04350 [163-174]; P07437 [163-174]; P68371 [163-174]	0	1319.7	High	2.95331	High	0	4.781e-07
	FALSE	High	[R].IMNTFSVVPSPK.[V]	1xOxidation [M2]		1.60471e-06	0	4	5	3	Q13509; P04350; P07437; P68371	Q13509 [163-174]; P04350 [163-174]; P07437 [163-174]; P68371 [163-174]	0	1335.7	High	2.88294	High	0.0001729	1e-05
	FALSE	High	[K].GHYTEGAELVDSVLDVVRK.[E]			7.11191e-17	0	4	6	6	Q13509; P07437; P68371; Q9BVA1	Q13509 [104-122]; P07437 [104-122]; P68371 [104-122]; Q9BVA1 [104-122]	1	2087.08	High	6.51449	High	0	9.081e-18
	FALSE	High	[R].AILVDLEPGTMDSVR.[S]			1.79355e-08	0	3	5	5	Q13509; P07437; Q9BVA1	Q13509 [63-77]; P07437 [63-77]; Q9BVA1 [63-77]	0	1615.84	High	3.43256	High	0	8.726e-09
	FALSE	High	[R].AILVDLEPGTMDSVR.[S]	1xOxidation [M11]		5.82203e-09	0	3	5	8	Q13509; P07437; Q9BVA1	Q13509 [63-77]; P07437 [63-77]; Q9BVA1 [63-77]	0	1631.83	High	3.64511	High	0	1.274e-06
	FALSE	High	[R].FPGQLNADLRK.[L]			4.07505e-08	0	7	11	9	Q13509; Q9H4B7; P04350; Q9BUF5; P07437; P68371; Q9BVA1	Q13509 [242-252]; Q9H4B7 [242-252]; P04350 [242-252]; Q9BUF5 [242-252]; P07437 [242-252]; P68371 [242-252]; Q9BVA1 [242-252]	1	1258.69	High	3.72065	High	0	1.559e-07
	FALSE	High	[R].EIVHLQAGQCGNQIGAK.[F]	1xCarbamidomethyl [C10]		1.19476e-12	0	5	8	8	Q13509; P04350; P07437; P68371; Q9BVA1	Q13509 [3-19]; P04350 [3-19]; P07437 [3-19]; P68371 [3-19]; Q9BVA1 [3-19]	0	1822.92	High	4.47188	High	0	1.366e-09
	FALSE	High	[R].KLAVNMVPFPR.[L]			2.11761e-07	0	7	12	4	Q13509; Q9H4B7; P04350; Q9BUF5; P07437; P68371; Q9BVA1	Q13509 [252-262]; Q9H4B7 [252-262]; P04350 [252-262]; Q9BUF5 [252-262]; P07437 [252-262]; P68371 [252-262]; Q9BVA1 [252-262]	1	1271.73	High	3.75379	High	0	2.021e-06
	FALSE	High	[R].KLAVNMVPFPR.[L]	1xOxidation [M6]		5.63963e-07	0	7	12	4	Q13509; Q9H4B7; P04350; Q9BUF5; P07437; P68371; Q9BVA1	Q13509 [252-262]; Q9H4B7 [252-262]; P04350 [252-262]; Q9BUF5 [252-262]; P07437 [252-262]; P68371 [252-262]; Q9BVA1 [252-262]	1	1287.72	High	3.69858	High	0	2.603e-07
	FALSE	High	[K].NSSYFVEWIPNNVK.[TV]			1.49016e-08	0	6	8	6	Q13509; P04350; Q9BUF5; P07437; P68371; Q9BVA1	Q13509 [337-350]; P04350 [337-350]; Q9BUF5 [337-350]; P07437 [337-350]; P68371 [337-350]; Q9BVA1 [337-350]	0	1696.83	High	3.57168	High	0	7.437e-09
	FALSE	High	[K].MSSTFIGNSTAIQELFKR.[I]			2.27466e-09	0	1	2	2	Q13509	Q13509 [363-380]	1	2030.04	High	3.138	High	0	7.701e-10
	FALSE	High	[R].ALTVPELTQQMFDAK.[N]			1.46178e-07	0	3	5	5	Q13509; P04350; P68371	Q13509 [283-297]; P04350 [283-297]; P68371 [283-297]	0	1691.87	High	2.58395	High	0	6.275e-08
	FALSE	High	[R].ALTVPELTQQMFDAK.[N]	1xOxidation [M11]		7.64664e-07	0	3	5	6	Q13509; P04350; P68371	Q13509 [283-297]; P04350 [283-297]; P68371 [283-297]	0	1707.86	High	2.86876	High	0	3.582e-07
	FALSE	High	[K].GHYTEGAELVDSVLDVVR.[RK]			1.40797e-14	0	4	7	6	Q13509; P07437; P68371; Q9BVA1	Q13509 [104-121]; P07437 [104-121]; P68371 [104-121]; Q9BVA1 [104-121]	0	1958.98	High	6.2732	High	0	2.429e-15
	FALSE	High	[R].LHFFMPGFAPLTAR.[G]	1xOxidation [M5]		8.55726e-07	0	1	2	1	Q13509	Q13509 [263-276]	0	1620.84	High	3.96676	High	0	4.051e-07
	FALSE	High	[-].MREIVHIQAGQCGNQIGAK.[F]	1xCarbamidomethyl [C12]; 1xOxidation [M1]		2.01665e-11	0	5	8	12	Q13509; P04350; P07437; P68371; Q9BVA1	Q13509 [1-19]; P04350 [1-19]; P07437 [1-19]; P68371 [1-19]; Q9BVA1 [1-19]	1	2126.06	High	5.39706	High	0	5.247e-12
	FALSE	High	[-].MREIVHLQAGQCGNQIGAK.[F]	1xCarbamidomethyl [C12]		2.28543e-12	0	5	8	8	Q13509; P04350; P07437; P68371; Q9BVA1	Q13509 [1-19]; P04350 [1-19]; P07437 [1-19]; P68371 [1-19]; Q9BVA1 [1-19]	1	2110.06	High	4.8977	High	0	1.352e-12
	FALSE	High	[K].LAVNMVPFPR.[L]	1xOxidation [M5]		1.95844e-05	0.000225973	7	12	9	Q13509; Q9H4B7; P04350; Q9BUF5; P07437; P68371; Q9BVA1	Q13509 [253-262]; Q9H4B7 [253-262]; P04350 [253-262]; Q9BUF5 [253-262]; P07437 [253-262]; P68371 [253-262]; Q9BVA1 [253-262]	0	1159.63	High	2.72876	High	0.0001729	1.107e-05
	FALSE	High	[R].ISEQFTAMFR.[R]	1xOxidation [M8]		1.85744e-05	0.000225973	5	7	5	Q13509; P04350; P07437; P68371; Q9BVA1	Q13509 [381-390]; P04350 [381-390]; P07437 [381-390]; P68371 [381-390]; Q9BVA1 [381-390]	0	1245.59	High	2.8779	High	0.0002308	1.969e-05
	FALSE	High	[R].ISEQFTAMFR.[R]			1.1232e-05	0.000225973	5	7	2	Q13509; P04350; P07437; P68371; Q9BVA1	Q13509 [381-390]; P04350 [381-390]; P07437 [381-390]; P68371 [381-390]; Q9BVA1 [381-390]	0	1229.6	High	3.21421	High	0.0001729	6.152e-06
	FALSE	High	[R].EEYPDRIMNTFSVVPSPK.[V]	1xOxidation [M8]		1.01704e-05	0.000225973	3	4	3	Q13509; P07437; P68371	Q13509 [157-174]; P07437 [157-174]; P68371 [157-174]	1	2125.03	High	3.57518	High	0.0001729	5.525e-06
	FALSE	High	[K].EVDEQMLAIQSK.[N]			1.19213e-05	0.000225973	2	3	1	Q13509; Q9BUF5	Q13509 [325-336]; Q9BUF5 [325-336]	0	1390.69	High	2.87569	High	0.0001729	6.517e-06
	FALSE	High	[K].MSSTFIGNSTAIQELFK.[R]			7.55082e-06	0.000225973	1	2	1	Q13509	Q13509 [363-379]	0	1873.94	High	3.60696	High	0.0001729	4.031e-06
	FALSE	High	[R].FPGQLNADLR.[K]			2.78142e-05	0.000302146	7	11	7	Q13509; Q9H4B7; P04350; Q9BUF5; P07437; P68371; Q9BVA1	Q13509 [242-251]; Q9H4B7 [242-251]; P04350 [242-251]; Q9BUF5 [242-251]; P07437 [242-251]; P68371 [242-251]; Q9BVA1 [242-251]	0	1130.6	High	3.06566	High	0.0002308	1.858e-05
	FALSE	High	[K].LAVNMVPFPR.[L]			2.95215e-05	0.000302146	7	12	4	Q13509; Q9H4B7; P04350; Q9BUF5; P07437; P68371; Q9BVA1	Q13509 [253-262]; Q9H4B7 [253-262]; P04350 [253-262]; Q9BUF5 [253-262]; P07437 [253-262]; P68371 [253-262]; Q9BVA1 [253-262]	0	1143.63	High	2.88816	High	0.0002308	2.179e-05
	FALSE	High	[K].EVDEQMLAIQSK.[N]	1xOxidation [M6]		8.34803e-05	0.000302146	2	3	1	Q13509; Q9BUF5	Q13509 [325-336]; Q9BUF5 [325-336]	0	1406.68	High	2.23763	High	0.0002308	5.116e-05
	FALSE	High	[R].ISVYYNEASSHK.[Y]			3.62459e-05	0.000302146	1	2	1	Q13509	Q13509 [47-58]	0	1397.67	High	3.25119	High	0.0002308	2.117e-05
	FALSE	High	[K].MSSTFIGNSTAIQELFKR.[I]	1xOxidation [M1]		0.000103877	0.000302146	1	2	1	Q13509	Q13509 [363-380]	1	2046.03	High	2.30942	High	0.0002308	6.45e-05
	FALSE	High	[KR].NMMAACDPR.[H]	1xCarbamidomethyl [C6]		0.00364339	0.000343174	6	10	1	Q13509; P04350; Q9BUF5; P07437; P68371; Q9BVA1	Q13509 [298-306]; P04350 [298-306]; Q9BUF5 [298-306]; P07437 [298-306]; P68371 [298-306]; Q9BVA1 [298-306]	0	1065.43	High	2.06768	High	0.0002602	0.002735
	FALSE	High	[K].RISEQFTAMFR.[R]			0.000652556	0.000343174	5	7	2	Q13509; P04350; P07437; P68371; Q9BVA1	Q13509 [380-390]; P04350 [380-390]; P07437 [380-390]; P68371 [380-390]; Q9BVA1 [380-390]	1	1385.7	High	3.40573	High	0.0002602	0.0004469
	FALSE	High	[K].MSSTFIGNSTAIQELFK.[R]	1xOxidation [M1]		0.00135679	0.000343174	1	2	2	Q13509	Q13509 [363-379]	0	1889.93	High	2.24717	High	0.0002602	0.0009639
	FALSE	High	[KR].NMMAACDPR.[H]	1xCarbamidomethyl [C6]; 1xOxidation [M3]		0.00796838	0.000627194	6	10	1	Q13509; P04350; Q9BUF5; P07437; P68371; Q9BVA1	Q13509 [298-306]; P04350 [298-306]; Q9BUF5 [298-306]; P07437 [298-306]; P68371 [298-306]; Q9BVA1 [298-306]	0	1081.42	High	2.44161	High	0.0004756	0.006248
	FALSE	High	[K].RISEQFTAMFR.[R]	1xOxidation [M9]		0.0100029	0.000718777	5	7	1	Q13509; P04350; P07437; P68371; Q9BVA1	Q13509 [380-390]; P04350 [380-390]; P07437 [380-390]; P68371 [380-390]; Q9BVA1 [380-390]	1	1401.69	High	2.66412	High	0.0005455	0.00794
	FALSE	High	[KR].NMMAACDPR.[H]	1xCarbamidomethyl [C6]; 2xOxidation [M2; M3]		0.0368481	0.00144684	6	10	1	Q13509; P04350; Q9BUF5; P07437; P68371; Q9BVA1	Q13509 [298-306]; P04350 [298-306]; Q9BUF5 [298-306]; P07437 [298-306]; P68371 [298-306]; Q9BVA1 [298-306]	0	1097.42	High	2.48032	High	0.001238	0.03111
FALSE	High	Master Protein	P35908	Keratin, type II cytoskeletal 2 epidermal OS=Homo sapiens GN=KRT2 PE=1 SV=2	0	324.984	68.8576	47	74	38	1	639	65.393	8	High		215.689	47
	Checked	Confidence	Annotated Sequence	Modifications	Modifications in Master Proteins	Qvality PEP	Qvality q-value	# Protein Groups	# Proteins	# PSMs	Master Protein Accessions	Positions in Master Proteins	# Missed Cleavages	Theo. MH+ [Da]	Found in Sample: [S1] F1: Sample	XCorr Sequest HT	Confidence Sequest HT	Percolator q-Value Sequest HT	Percolator PEP Sequest HT
	FALSE	High	[K].LNDLEEALQQAK.[E]			6.48055e-07	0	1	1	1	P35908	P35908 [442-453]	0	1371.71	High	3.40842	High	0	3.016e-07
	FALSE	High	[R].TSQNSELNNMQDLVEDYKK.[K]			2.47279e-13	0	1	1	2	P35908	P35908 [248-266]	1	2256.04	High	5.92305	High	0	4.997e-14
	FALSE	High	[R].TSQNSELNNMQDLVEDYKK.[K]	1xOxidation [M10]		1.29516e-10	0	1	1	2	P35908	P35908 [248-266]	1	2272.04	High	4.0865	High	0	3.737e-11
	FALSE	High	[R].TAAENDFVTLKK.[D]			5.63252e-09	0	1	1	2	P35908	P35908 [276-287]	1	1336.71	High	3.83815	High	0	2.002e-09
	FALSE	High	[K].NVQDAIADAEQR.[G]			5.31685e-06	0	1	1	1	P35908	P35908 [419-430]	0	1329.64	High	3.1565	High	0	2.793e-06
	FALSE	High	[R].FLEQQNQVLQTK.[W]			6.02551e-07	0	3	5	2	Q7Z794; P35908; P04264	Q7Z794 [184-195]; P35908 [198-209]; P04264 [200-211]	0	1475.79	High	3.8986	High	0	2.798e-07
	FALSE	High	[K].LNDLEEALQQAKEDLAR.[L]			1.88988e-09	0	1	1	1	P35908	P35908 [442-458]	1	1956	High	4.54378	High	0	6.328e-10
	FALSE	High	[K].VDLLNQEIEFLK.[V]			4.05073e-07	0	1	1	1	P35908	P35908 [303-314]	0	1460.8	High	3.44964	High	0	1.837e-07
	FALSE	High	[R].NKLNDLEEALQQAK.[E]			1.95224e-10	0	1	1	1	P35908	P35908 [440-453]	1	1613.85	High	4.42053	High	0	5.744e-11
	FALSE	High	[K].NVQDAIADAEQRGEHALKDAR.[N]			3.33909e-09	0	1	1	3	P35908	P35908 [419-439]	2	2307.14	High	3.53657	High	0	1.157e-09
	FALSE	High	[K].SISISVAGGGGGFGAAGGFGGR.[G]			3.7663e-07	0	1	1	2	P35908	P35908 [71-92]	0	1838.91	High	3.39747	High	0	1.701e-07
	FALSE	High	[R].TSQNSELNNMQDLVEDYK.[K]			9.25292e-09	0	1	1	1	P35908	P35908 [248-265]	0	2127.95	High	3.24111	High	0	3.385e-09
	FALSE	High	[R].GGGFGGGSSFGGGSGFSGGGFGGGGFGGGR.[F]			6.94799e-12	0	1	1	1	P35908	P35908 [93-122]	0	2399.02	High	4.01304	High	0	1.699e-12
	FALSE	High	[R].GFSSGSAVVSGGSR.[R]			3.86977e-06	0	1	2	1	P35908	P35908 [21-34]	0	1254.61	High	3.58686	High	0	1.992e-06
	FALSE	High	[R].SKEEAEALYHSK.[Y]			2.79621e-07	0	1	1	2	P35908	P35908 [363-374]	1	1391.68	High	4.01325	High	0	1.239e-07
	FALSE	High	[R].HGGGGGGFGGGGFGSR.[S]			1.17275e-10	0	1	1	2	P35908	P35908 [46-61]	0	1320.58	High	4.42602	High	0.0001729	9.681e-06
	FALSE	High	[R].GGSSSGGGYGSGGGGSSSVK.[G]			5.88844e-12	0	1	1	1	P35908	P35908 [604-623]	0	1588.68	High	6.07359	High	0	1.426e-12
	FALSE	High	[K].KDVDNAYMIK.[V]			1.36e-06	0	1	1	1	P35908	P35908 [287-296]	1	1196.6	High	3.96686	High	0	6.606e-07
	FALSE	High	[R].GGSGGGGSISGGGYGSGGGSGGR.[Y]			6.11925e-14	0	1	1	1	P35908	P35908 [550-572]	0	1741.75	High	6.07847	High	0	1.143e-14
	FALSE	High	[R].GSSSGGGYSSGSSSYGSGGR.[Q]			5.44574e-10	0	1	1	1	P35908	P35908 [525-544]	0	1740.71	High	5.69281	High	0	1.701e-10
	FALSE	High	[K].GGSISGGGYGSGGGK.[H]			2.32621e-05	0.000225973	1	1	1	P35908	P35908 [581-595]	0	1197.55	High	3.19843	High	0.0001729	1.32e-05
	FALSE	High	[R].TAAENDFVTLK.[K]			1.65977e-05	0.000225973	1	1	2	P35908	P35908 [276-286]	0	1208.62	High	2.905	High	0.0001729	1.367e-05
	FALSE	High	[R].NLDLDSIIAEVK.[A]			1.37899e-05	0.000225973	2	8	2	P35908; P13647	P35908 [342-353]; P13647 [332-343]	0	1329.73	High	3.1043	High	0.0001729	7.599e-06
	FALSE	High	[R].SKEEAEALYHSKYEELQVTVGR.[H]			4.45025e-05	0.000302146	1	1	1	P35908	P35908 [363-384]	2	2566.28	High	1.37765	High	0.0002308	2.634e-05
	FALSE	High	[K].NVQDAIADAEQRGEHALK.[D]			0.000129265	0.000302146	1	1	2	P35908	P35908 [419-436]	1	1964.98	High	3.11373	High	0.0002308	8.076e-05
	FALSE	High	[R].KLLEGEECR.[MIL]	1xCarbamidomethyl [C8]		0.00019368	0.000302146	3	15	1	Q86Y46; P35908; P13647	Q86Y46 [436-444]; P35908 [482-490]; P13647 [472-480]	1	1133.56	High	3.25033	High	0.0002308	0.0001245
	FALSE	High	[R].TSQNSELNNMQDLVEDYKKK.[Y]			0.000216792	0.000302146	1	1	1	P35908	P35908 [248-267]	2	2384.14	High	2.34322	High	0.0002308	0.0001399
	FALSE	High	[K].KYEDEINKR.[T]			3.17513e-05	0.000302146	1	4	1	P35908	P35908 [267-275]	2	1194.61	High	3.8011	High	0.0002308	1.837e-05
	FALSE	High	[R].LQGEIAHVKK.[Q]			4.13769e-05	0.000302146	1	1	2	P35908	P35908 [406-415]	1	1122.66	High	2.90937	High	0.0002308	2.44e-05
	FALSE	High	[K].FASFIDKVR.[F]			0.000227093	0.000302146	5	26	3	Q7Z794; Q86Y46; P35908; P05787; P13647	Q7Z794 [175-183]; Q86Y46 [143-151]; P35908 [189-197]; P05787 [102-110]; P13647 [179-187]	1	1082.6	High	2.72544	High	0.0002308	0.0001465
	FALSE	High	[K].YEELQVTVGR.[H]			5.57374e-05	0.000302146	1	1	2	P35908	P35908 [375-384]	0	1193.62	High	2.75983	High	0.0002308	3.344e-05
	FALSE	High	[R].RSTSSFSCLSR.[H]	1xCarbamidomethyl [C8]		0.000483921	0.000343174	1	1	1	P35908	P35908 [35-45]	1	1287.61	High	2.87263	High	0.0002602	0.0003252
	FALSE	High	[R].MSGDLSSNVTVSVTSSTISSNVASK.[A]	1xOxidation [M1]		0.00225232	0.000343174	1	1	1	P35908	P35908 [491-515]	0	2474.19	High	2.28026	High	0.0002602	0.001647
	FALSE	High	[R].LLRDYQELMNVK.[L]			0.00260868	0.000343174	1	4	3	P35908	P35908 [459-470]	1	1521.81	High	3.1842	High	0.0002602	0.001931
	FALSE	High	[R].STSSFSCLSR.[H]	1xCarbamidomethyl [C7]		0.00257407	0.000343174	1	1	2	P35908	P35908 [36-45]	0	1131.51	High	2.34173	High	0.0002602	0.001954
	FALSE	High	[KR].HGDSLKEIK.[MI]			0.00239179	0.000343174	1	2	2	P35908	P35908 [385-393]	1	1026.56	High	3.06649	High	0.0002602	0.002637
	FALSE	High	[R].DYQELMNVK.[L]	1xOxidation [M6]		0.00143108	0.000343174	1	4	1	P35908	P35908 [462-470]	0	1155.54	High	2.20809	High	0.0002602	0.001025
	FALSE	High	[R].DYQELMNVK.[L]			0.00207897	0.000343174	1	4	1	P35908	P35908 [462-470]	0	1139.54	High	2.18484	High	0.0002602	0.001516
	FALSE	High	[K].DVDNAYMIK.[V]	1xOxidation [M7]		0.00294195	0.000343174	1	1	1	P35908	P35908 [288-296]	0	1084.5	High	2.16597	High	0.0002602	0.00218
	FALSE	High	[R].YLDGLTAER.[T]			0.000648233	0.000343174	1	1	3	P35908	P35908 [239-247]	0	1037.53	High	2.24243	High	0.0002602	0.0004429
	FALSE	High	[K].VDPEIQNVK.[SA]			0.00184371	0.000343174	1	2	1	P35908	P35908 [167-175]	0	1041.56	High	2.08615	High	0.0002602	0.001333
	FALSE	High	[R].LQGEIAHVK.[K]			0.0010326	0.000343174	1	1	1	P35908	P35908 [406-414]	0	994.568	High	2.33605	High	0.0002602	0.0007241
	FALSE	High	[R].SLVGLGGTK.[S]			0.00384354	0.000429636	1	1	1	P35908	P35908 [62-70]	0	831.493	High	2.38059	High	0.0003258	0.002888
	FALSE	High	[K].DVDNAYMIK.[V]			0.00482469	0.000429636	1	1	1	P35908	P35908 [288-296]	0	1068.5	High	2.34063	High	0.0003258	0.003669
	FALSE	High	[KR].AQYEEIAQR.[S]			0.00371719	0.000429636	1	6	2	P35908	P35908 [354-362]	0	1107.54	High	2.54336	High	0.0003258	0.003537
	FALSE	High	[K].IEISELNR.[V]			0.00574119	0.000429636	2	3	2	P35908; P04264	P35908 [394-401]; P04264 [396-403]	0	973.531	High	2.3753	High	0.0003258	0.004422
	FALSE	High	[KR].LLEGEECR.[MIL]	1xCarbamidomethyl [C7]		0.00408191	0.000429636	4	16	1	Q86Y46; P35908; Q8N1N4; P13647	Q86Y46 [437-444]; P35908 [483-490]; Q8N1N4 [416-423]; P13647 [473-480]	0	1005.47	High	2.17759	High	0.0003258	0.003095
	FALSE	High	[K].IEISELNRVIQR.[L]			0.0417465	0.00205644	2	3	1	P35908; P04264	P35908 [394-405]; P04264 [396-407]	1	1469.84	High	1.50642	High	0.001699	0.03546
	FALSE	High	[K].FASFIDK.[V]			0.0531437	0.00314584	5	27	1	Q7Z794; Q86Y46; P35908; P05787; P13647	Q7Z794 [175-181]; Q86Y46 [143-149]; P35908 [189-195]; P05787 [102-108]; P13647 [179-185]	0	827.43	High	2.07386	High	0.002523	0.04573
	FALSE	High	[KR].YEDEINK.[HR]			0.137383	0.00796084	5	18	1	Q7Z794; P35908; P04264; P05787; P13647	Q7Z794 [254-260]; P35908 [268-274]; P04264 [270-276]; P05787 [179-185]; P13647 [258-264]	0	910.415	High	1.04485	High	0.006541	0.1234
FALSE	High	Master Protein	P02769	Serum albumin OS=Bos taurus GN=ALB PE=1 SV=4	0	293.971	71.9934	44	65	34	1	607	69.248	6.18	High		180.578	44
	Checked	Confidence	Annotated Sequence	Modifications	Modifications in Master Proteins	Qvality PEP	Qvality q-value	# Protein Groups	# Proteins	# PSMs	Master Protein Accessions	Positions in Master Proteins	# Missed Cleavages	Theo. MH+ [Da]	Found in Sample: [S1] F1: Sample	XCorr Sequest HT	Confidence Sequest HT	Percolator q-Value Sequest HT	Percolator PEP Sequest HT
	FALSE	High	[K].DDPHACYSTVFDKLK.[H]	1xCarbamidomethyl [C6]		6.18716e-07	0	1	1	2	P02769	P02769 [387-401]	1	1795.83	High	3.79341	High	0	2.876e-07
	FALSE	High	[K].EYEATLEECCAKDDPHACYSTVFDK.[L]	3xCarbamidomethyl [C9; C10; C18]		4.78261e-06	0	1	1	1	P02769	P02769 [375-399]	1	3038.25	High	2.95724	High	0	2.483e-06
	FALSE	High	[R].RPCFSALTPDETYVPK.[A]	1xCarbamidomethyl [C3]		1.43305e-07	0	1	1	4	P02769	P02769 [508-523]	0	1880.92	High	4.2264	High	0.0002308	2.419e-05
	FALSE	High	[K].LKPDPNTLCDEFK.[A]	1xCarbamidomethyl [C9]		6.02929e-06	0	1	1	1	P02769	P02769 [139-151]	0	1576.77	High	1.73617	High	0	3.188e-06
	FALSE	High	[RK].KVPQVSTPTLVEVSR.[SN]			1.07032e-08	0	2	3	4	P02769; P49064	P02769 [437-451]; P49064 [438-452]	1	1639.94	High	3.21359	High	0	3.961e-09
	FALSE	High	[K].SLHTLFGDELCK.[V]	1xCarbamidomethyl [C11]		5.75634e-06	0	1	1	2	P02769	P02769 [89-100]	0	1419.69	High	3.0673	High	0	3.018e-06
	FALSE	High	[K].CCAADDKEACFAVEGPK.[L]	3xCarbamidomethyl [C1; C2; C10]		1.10424e-11	0	1	1	1	P02769	P02769 [581-597]	1	1927.8	High	4.9892	High	0	2.767e-12
	FALSE	High	[K].EYEATLEECCAK.[D]	2xCarbamidomethyl [C9; C10]		3.38999e-06	0	1	1	1	P02769	P02769 [375-386]	0	1502.61	High	2.99275	High	0	1.734e-06
	FALSE	High	[R].NECFLSHKDDSPDLPK.[L]	1xCarbamidomethyl [C3]		2.13302e-06	0	1	1	2	P02769	P02769 [123-138]	1	1901.87	High	3.53534	High	0	1.06e-06
	FALSE	High	[K].YNGVFQECCQAEDK.[G]	2xCarbamidomethyl [C8; C9]		1.65662e-08	0	1	1	1	P02769	P02769 [184-197]	0	1747.71	High	3.83849	High	0	6.265e-09
	FALSE	High	[K].LKPDPNTLCDEFKADEK.[K]	1xCarbamidomethyl [C9]		8.27349e-08	0	1	1	2	P02769	P02769 [139-155]	1	2019.97	High	3.17005	High	0	3.418e-08
	FALSE	High	[K].ECCHGDLLECADDRADLAK.[Y]	3xCarbamidomethyl [C2; C3; C10]		1.03483e-09	0	3	4	2	P02769; P35747; P49064	P02769 [267-285]; P35747 [267-285]; P49064 [268-286]	1	2247.94	High	4.19701	High	0.0002308	5.515e-05
	FALSE	High	[K].HLVDEPQNLIK.[Q]			1.17572e-06	0	1	1	3	P02769	P02769 [402-412]	0	1305.72	High	3.92324	High	0	2.061e-06
	FALSE	High	[R].RHPEYAVSVLLR.[L]			2.14583e-07	0	1	1	1	P02769	P02769 [360-371]	1	1439.81	High	4.14669	High	0	9.409e-08
	FALSE	High	[R].HPYFYAPELLYYANK.[Y]			1.33326e-06	0	1	1	1	P02769	P02769 [169-183]	0	1888.93	High	3.08778	High	0	6.482e-07
	FALSE	High	[K].DAIPENLPPLTADFAEDKDVCK.[N]	1xCarbamidomethyl [C21]		1.48922e-09	0	1	1	1	P02769	P02769 [319-340]	1	2458.18	High	3.16207	High	0	4.917e-10
	FALSE	High	[K].DAFLGSFLYEYSR.[R]			1.071e-07	0	1	1	2	P02769	P02769 [347-359]	0	1567.74	High	3.3649	High	0	4.514e-08
	FALSE	High	[R].RHPYFYAPELLYYANK.[Y]			1.55248e-06	0	1	1	1	P02769	P02769 [168-183]	1	2045.03	High	3.36679	High	0	7.601e-07
	FALSE	High	[K].TVMENFVAFVDK.[C]	1xOxidation [M3]		5.91076e-06	0	1	1	1	P02769	P02769 [569-580]	0	1415.69	High	2.75976	High	0	3.118e-06
	FALSE	High	[K].LGEYGFQNALIVR.[Y]			5.59889e-08	0	2	3	2	P02769; P49064	P02769 [421-433]; P49064 [422-434]	0	1479.8	High	3.94709	High	0	2.275e-08
	FALSE	High	[K].LFTFHADICTLPDTEK.[Q]	1xCarbamidomethyl [C9]		2.30788e-07	0	1	1	1	P02769	P02769 [529-544]	0	1907.92	High	3.78072	High	0	1.014e-07
	FALSE	High	[K].SHCIAEVEKDAIPENLPPLTADFAEDKDVCK.[N]	2xCarbamidomethyl [C3; C30]		7.35584e-16	0	1	1	1	P02769	P02769 [310-340]	2	3511.67	High	6.79732	High	0	1.07e-16
	FALSE	High	[K].LKECCDKPLLEK.[S]	2xCarbamidomethyl [C4; C5]		1.79468e-07	0	1	1	3	P02769	P02769 [298-309]	1	1532.78	High	3.30006	High	0	8.988e-07
	FALSE	High	[K].TCVADESHAGCEK.[S]	2xCarbamidomethyl [C2; C11]		4.2656e-09	0	1	1	2	P02769	P02769 [76-88]	0	1463.59	High	4.27885	High	0	2.767e-08
	FALSE	High	[K].YICDNQDTISSK.[L]	1xCarbamidomethyl [C3]		4.68858e-06	0	1	1	1	P02769	P02769 [286-297]	0	1443.64	High	2.57821	High	0	2.437e-06
	FALSE	High	[R].FKDLGEEHFK.[G]			2.34166e-05	0.000225973	1	1	2	P02769	P02769 [35-44]	1	1249.62	High	2.67519	High	0.0007401	0.01217
	FALSE	High	[R].HPEYAVSVLLR.[L]			2.32621e-05	0.000225973	1	1	2	P02769	P02769 [361-371]	0	1283.71	High	2.35443	High	0.0001729	1.327e-05
	FALSE	High	[K].DDPHACYSTVFDK.[L]	1xCarbamidomethyl [C6]		1.43486e-05	0.000225973	1	1	1	P02769	P02769 [387-399]	0	1554.65	High	2.07842	High	0.0001729	7.964e-06
	FALSE	High	[R].ETYGDMADCCEK.[Q]	2xCarbamidomethyl [C9; C10]		1.47335e-05	0.000225973	1	1	1	P02769	P02769 [106-117]	0	1478.52	High	2.60057	High	0.0001729	8.172e-06
	FALSE	High	[K].QEPERNECFLSHKDDSPDLPK.[L]	1xCarbamidomethyl [C8]		1.40665e-05	0.000225973	1	1	1	P02769	P02769 [118-138]	2	2541.17	High	3.97322	High	0.0001729	7.797e-06
	FALSE	High	[K].KQTALVELLK.[H]			5.25131e-05	0.000302146	1	2	2	P02769	P02769 [548-557]	1	1142.71	High	3.2585	High	0.0002602	0.002206
	FALSE	High	[K].LVNELTEFAK.[T]			9.917e-05	0.000302146	1	1	1	P02769	P02769 [66-75]	0	1163.63	High	2.56441	High	0.0002308	6.111e-05
	FALSE	High	[K].CCTESLVNR.[R]	2xCarbamidomethyl [C1; C2]		0.0007966	0.000343174	2	3	1	P02769; P49064	P02769 [499-507]; P49064 [500-508]	0	1138.5	High	2.94503	High	0.0002602	0.0005525
	FALSE	High	[K].QTALVELLK.[H]			0.000503595	0.000343174	1	2	2	P02769	P02769 [549-557]	0	1014.62	High	3.00639	High	0.0002602	0.0003411
	FALSE	High	[R].MPCTEDYLSLILNR.[L]	1xCarbamidomethyl [C3]		0.000627046	0.000343174	1	1	1	P02769	P02769 [469-482]	0	1724.83	High	1.35771	High	0.0002602	0.0004284
	FALSE	High	[K].VHKECCHGDLLECADDRADLAK.[Y]	3xCarbamidomethyl [C5; C6; C13]		0.00290291	0.000343174	2	3	1	P02769; P35747	P02769 [264-285]; P35747 [264-285]	2	2612.17	High	3.06497	High	0.0002602	0.002151
	FALSE	High	[K].YNGVFQECCQAEDKGACLLPK.[I]	3xCarbamidomethyl [C8; C9; C17]		0.00472885	0.000429636	1	1	1	P02769	P02769 [184-204]	1	2487.11	High	2.34685	High	0.0003258	0.003607
	FALSE	High	[K].AEFVEVTK.[L]			0.0106233	0.000809838	1	1	1	P02769	P02769 [249-256]	0	922.488	High	1.83427	High	0.0006145	0.008413
	FALSE	High	[K].DAIPENLPPLTADFAEDK.[D]			0.0146396	0.000953544	1	1	1	P02769	P02769 [319-336]	0	1955.96	High	1.8689	High	0.0007401	0.01181
	FALSE	High	[K].YLYEIAR.[R]			0.0322951	0.00118959	2	4	1	P02769; P49064	P02769 [161-167]; P49064 [162-168]	0	927.493	High	1.52726	High	0.0009743	0.02712
	FALSE	High	[R].LCVLHEK.[T]	1xCarbamidomethyl [C2]		0.0448635	0.0023061	4	5	1	P02769; P35747; P49064; P02770	P02769 [483-489]; P35747 [483-489]; P49064 [484-490]; P02770 [484-490]	0	898.481	High	1.87385	High	0.001887	0.03824
	FALSE	High	[K].IVTDLTK.[V]			0.0604844	0.00378029	2	3	2	P02769; P35747	P02769 [257-263]; P35747 [257-263]	0	789.472	High	2.06279	High	0.003001	0.05238
	FALSE	High	[K].ATEEQLK.[T]			0.0752088	0.0042281	2	2	1	P02769; P49064	P02769 [562-568]; P49064 [563-569]	0	818.425	High	1.80715	High	0.003342	0.06574
	FALSE	High	[R].LSQKFPK.[A]			0.144151	0.00832651	3	3	1	P02769; P35747; P49064	P02769 [242-248]; P35747 [242-248]; P49064 [243-249]	1	847.504	High	2.50157	High	0.006818	0.13
FALSE	High	Master Protein	P68366	Tubulin alpha-4A chain OS=Homo sapiens GN=TUBA4A PE=1 SV=1	0	293.333	54.9107	27	109	1	1	448	49.892	5.06	High		295.491	27
	Checked	Confidence	Annotated Sequence	Modifications	Modifications in Master Proteins	Qvality PEP	Qvality q-value	# Protein Groups	# Proteins	# PSMs	Master Protein Accessions	Positions in Master Proteins	# Missed Cleavages	Theo. MH+ [Da]	Found in Sample: [S1] F1: Sample	XCorr Sequest HT	Confidence Sequest HT	Percolator q-Value Sequest HT	Percolator PEP Sequest HT
	FALSE	High	[K].RAFVHWYVGEGMEEGEFSEAR.[E]	1xOxidation [M12]		5.1992e-10	0	4	9	2	A5A6J1; Q8WQ47; Q9BQE3; P68366	A5A6J1 [402-422]; Q8WQ47 [402-422]; Q9BQE3 [402-422]; P68366 [402-422]	1	2502.11	High	3.94587	High	0	1.615e-10
	FALSE	High	[R].QLFHPEQLITGKEDAANNYAR.[G]			6.36714e-14	0	4	8	8	A5A6J1; Q8WQ47; Q9BQE3; P68366	A5A6J1 [85-105]; Q8WQ47 [85-105]; Q9BQE3 [85-105]; P68366 [85-105]	1	2415.21	High	8.55699	High	0	2.584e-10
	FALSE	High	[R].QLFHPEQLITGK.[E]			7.01181e-08	0	4	10	10	A5A6J1; Q8WQ47; Q9BQE3; P68366	A5A6J1 [85-96]; Q8WQ47 [85-96]; Q9BQE3 [85-96]; P68366 [85-96]	0	1410.77	High	3.71321	High	0	2.872e-08
	FALSE	High	[R].LDHKFDLMYAK.[R]			7.9564e-07	0	5	9	8	A6NHL2; A5A6J1; Q8WQ47; Q9BQE3; P68366	A6NHL2 [398-408]; A5A6J1 [391-401]; Q8WQ47 [391-401]; Q9BQE3 [391-401]; P68366 [391-401]	1	1380.7	High	4.17955	High	0	3.75e-07
	FALSE	High	[R].LDHKFDLMYAK.[R]	1xOxidation [M8]		3.86977e-06	0	5	9	9	A6NHL2; A5A6J1; Q8WQ47; Q9BQE3; P68366	A6NHL2 [398-408]; A5A6J1 [391-401]; Q8WQ47 [391-401]; Q9BQE3 [391-401]; P68366 [391-401]	1	1396.69	High	2.86323	High	0.0001729	6.633e-06
	FALSE	High	[R].RNLDIERPTYTNLNR.[L]			8.26306e-10	0	4	10	2	A5A6J1; Q8WQ47; Q9BQE3; P68366	A5A6J1 [215-229]; Q8WQ47 [215-229]; Q9BQE3 [215-229]; P68366 [215-229]	1	1874.98	High	4.19937	High	0.0001729	6.402e-06
	FALSE	High	[K].VGINYQPPTVVPGGDLAK.[V]			1.84399e-06	0	4	9	7	A5A6J1; Q8WQ47; Q9BQE3; P68366	A5A6J1 [353-370]; Q8WQ47 [353-370]; Q9BQE3 [353-370]; P68366 [353-370]	0	1824.99	High	3.21244	High	0	2.149e-06
	FALSE	High	[R].SIQFVDWCPTGFK.[V]	1xCarbamidomethyl [C8]		3.91887e-07	0	2	3	2	Q8WQ47; P68366	Q8WQ47 [340-352]; P68366 [340-352]	0	1584.75	High	2.90344	High	0	1.773e-07
	FALSE	High	[R].FDGALNVDLTEFQTNLVPYPR.[I]			4.65765e-06	0	4	9	1	A5A6J1; Q8WQ47; Q9BQE3; P68366	A5A6J1 [244-264]; Q8WQ47 [244-264]; Q9BQE3 [244-264]; P68366 [244-264]	0	2409.21	High	2.17551	High	0	2.419e-06
	FALSE	High	[R].LISQIVSSITASLR.[F]			1.01577e-07	0	2	6	1	Q9BQE3; P68366	Q9BQE3 [230-243]; P68366 [230-243]	0	1487.88	High	3.09552	High	0	4.273e-08
	FALSE	High	[R].AFVHWYVGEGMEEGEFSEAREDMAALEK.[D]	2xOxidation [M11; M23]		8.44473e-07	0	3	4	2	A5A6J1; Q9BQE3; P68366	A5A6J1 [403-430]; Q9BQE3 [403-430]; P68366 [403-430]	1	3249.41	High	4.20443	High	0	3.989e-07
	FALSE	High	[K].AYHEQLSVAEITNACFEPANQMVK.[C]	1xCarbamidomethyl [C15]; 1xOxidation [M22]		4.70189e-12	0	2	5	2	A5A6J1; P68366	A5A6J1 [281-304]; P68366 [281-304]	0	2766.29	High	6.02012	High	0	1.126e-12
	FALSE	High	[K].VGINYQPPTVVPGGDLAKVQR.[A]			1.58162e-08	0	4	9	1	A5A6J1; Q8WQ47; Q9BQE3; P68366	A5A6J1 [353-373]; Q8WQ47 [353-373]; Q9BQE3 [353-373]; P68366 [353-373]	1	2208.21	High	4.41172	High	0	5.97e-09
	FALSE	High	[R].AVCMLSNTTAIAEAWAR.[L]	1xCarbamidomethyl [C3]		2.39683e-10	0	3	8	5	A5A6J1; Q8WQ47; P68366	A5A6J1 [374-390]; Q8WQ47 [374-390]; P68366 [374-390]	0	1864.9	High	4.61292	High	0	7.123e-11
	FALSE	High	[R].AVCMLSNTTAIAEAWAR.[L]	1xCarbamidomethyl [C3]; 1xOxidation [M4]		5.26847e-10	0	3	8	9	A5A6J1; Q8WQ47; P68366	A5A6J1 [374-390]; Q8WQ47 [374-390]; P68366 [374-390]	0	1880.9	High	4.68231	High	0	1.646e-10
	FALSE	High	[R].AFVHWYVGEGMEEGEFSEAR.[E]			3.38572e-08	0	4	9	1	A5A6J1; Q8WQ47; Q9BQE3; P68366	A5A6J1 [403-422]; Q8WQ47 [403-422]; Q9BQE3 [403-422]; P68366 [403-422]	0	2330.02	High	3.15047	High	0	1.338e-08
	FALSE	High	[R].AFVHWYVGEGMEEGEFSEAR.[E]	1xOxidation [M11]		5.52178e-09	0	4	9	4	A5A6J1; Q8WQ47; Q9BQE3; P68366	A5A6J1 [403-422]; Q8WQ47 [403-422]; Q9BQE3 [403-422]; P68366 [403-422]	0	2346.01	High	4.51487	High	0	1.794e-06
	FALSE	High	[R].IHFPLATYAPVISAEK.[A]			7.19992e-08	0	3	6	10	A5A6J1; Q9BQE3; P68366	A5A6J1 [265-280]; Q9BQE3 [265-280]; P68366 [265-280]	0	1756.96	High	3.91706	High	0.0001729	4.303e-06
	FALSE	High	[R].LDHKFDLMYAKR.[A]			2.35564e-06	0	5	9	1	A6NHL2; A5A6J1; Q8WQ47; Q9BQE3; P68366	A6NHL2 [398-409]; A5A6J1 [391-402]; Q8WQ47 [391-402]; Q9BQE3 [391-402]; P68366 [391-402]	2	1536.8	High	3.27871	High	0	1.178e-06
	FALSE	High	[R].NLDIERPTYTNLNR.[L]			1.05126e-05	0.000225973	4	10	6	A5A6J1; Q8WQ47; Q9BQE3; P68366	A5A6J1 [216-229]; Q8WQ47 [216-229]; Q9BQE3 [216-229]; P68366 [216-229]	0	1718.88	High	2.96618	High	0.0001729	6.245e-06
	FALSE	High	[K].RSIQFVDWCPTGFK.[V]	1xCarbamidomethyl [C9]		9.83938e-06	0.000225973	2	3	2	Q8WQ47; P68366	Q8WQ47 [339-352]; P68366 [339-352]	1	1740.85	High	3.55894	High	0.0001729	5.662e-06
	FALSE	High	[K].YMACCLLYR.[G]	2xCarbamidomethyl [C4; C5]; 1xOxidation [M2]		0.000197571	0.000302146	5	6	2	A6NHL2; A5A6J1; Q8WQ47; Q9BQE3; P68366	A6NHL2 [319-327]; A5A6J1 [312-320]; Q8WQ47 [312-320]; Q9BQE3 [312-320]; P68366 [312-320]	0	1265.55	High	2.50342	High	0.0002308	0.000127
	FALSE	High	[K].YMACCLLYR.[G]	2xCarbamidomethyl [C4; C5]		0.00013362	0.000302146	5	6	2	A6NHL2; A5A6J1; Q8WQ47; Q9BQE3; P68366	A6NHL2 [319-327]; A5A6J1 [312-320]; Q8WQ47 [312-320]; Q9BQE3 [312-320]; P68366 [312-320]	0	1249.55	High	2.57384	High	0.0002602	0.0002822
	FALSE	High	[K].DVNAAIAAIK.[T]			0.000487146	0.000343174	2	2	1	Q8WQ47; P68366	Q8WQ47 [327-336]; P68366 [327-336]	0	985.568	High	2.6848	High	0.0002602	0.000328
	FALSE	High	[R].LDHKFDLMYAKR.[A]	1xOxidation [M8]		0.00107468	0.000343174	5	9	1	A6NHL2; A5A6J1; Q8WQ47; Q9BQE3; P68366	A6NHL2 [398-409]; A5A6J1 [391-402]; Q8WQ47 [391-402]; Q9BQE3 [391-402]; P68366 [391-402]	2	1552.79	High	2.36015	High	0.0002602	0.0007577
	FALSE	High	[K].FDLMYAKR.[A]	1xOxidation [M4]		0.00508989	0.000429636	5	10	2	A6NHL2; A5A6J1; Q8WQ47; Q9BQE3; P68366	A6NHL2 [402-409]; A5A6J1 [395-402]; Q8WQ47 [395-402]; Q9BQE3 [395-402]; P68366 [395-402]	1	1059.53	High	1.98321	High	0.00069	0.009315
	FALSE	High	[K].FDLMYAKR.[A]			0.0082394	0.000627194	5	10	2	A6NHL2; A5A6J1; Q8WQ47; Q9BQE3; P68366	A6NHL2 [402-409]; A5A6J1 [395-402]; Q8WQ47 [395-402]; Q9BQE3 [395-402]; P68366 [395-402]	1	1043.53	High	2.55545	High	0.0004756	0.006459
	FALSE	High	[R].EDMAALEK.[D]			0.0115105	0.000809838	3	4	1	A5A6J1; Q9BQE3; P68366	A5A6J1 [423-430]; Q9BQE3 [423-430]; P68366 [423-430]	0	906.424	High	2.22995	High	0.0006145	0.009175
	FALSE	High	[R].LSVDYGKK.[S]			0.0176464	0.000953544	4	7	2	A5A6J1; Q8WQ47; Q9BQE3; P68366	A5A6J1 [157-164]; Q8WQ47 [157-164]; Q9BQE3 [157-164]; P68366 [157-164]	1	909.504	High	2.4915	High	0.001303	0.0317
	FALSE	High	[K].FDLMYAK.[RW]			0.0230312	0.0010418	5	11	2	A6NHL2; A5A6J1; Q8WQ47; Q9BQE3; P68366	A6NHL2 [402-408]; A5A6J1 [395-401]; Q8WQ47 [395-401]; Q9BQE3 [395-401]; P68366 [395-401]	0	887.433	High	2.15896	High	0.0009066	0.0195
	FALSE	High	[K].EIIDPVLDR.[I]			0.0354204	0.00136311	1	1	1	P68366	P68366 [113-121]	0	1069.59	High	1.74802	High	0.001175	0.0298
	FALSE	High	[K].FDLMYAK.[RW]	1xOxidation [M4]		0.0390948	0.00162109	5	11	3	A6NHL2; A5A6J1; Q8WQ47; Q9BQE3; P68366	A6NHL2 [402-408]; A5A6J1 [395-401]; Q8WQ47 [395-401]; Q9BQE3 [395-401]; P68366 [395-401]	0	903.428	High	2.02936	High	0.00137	0.03302
	FALSE	High	[R].LSVDYGK.[K]			0.132493	0.00766215	4	7	1	A5A6J1; Q8WQ47; Q9BQE3; P68366	A5A6J1 [157-163]; Q8WQ47 [157-163]; Q9BQE3 [157-163]; P68366 [157-163]	0	781.409	High	1.85038	High	0.006187	0.1192
	FALSE	High	[R].GHYTIGK.[E]			0.150308	0.00885503	4	8	1	A5A6J1; Q8WQ47; Q9BQE3; P68366	A5A6J1 [106-112]; Q8WQ47 [106-112]; Q9BQE3 [106-112]; P68366 [106-112]	0	775.41	High	2.0001	High	0.007516	0.1358
FALSE	High	Master Protein	P06576	ATP synthase subunit beta, mitochondrial OS=Homo sapiens GN=ATP5B PE=1 SV=3	0	280.365	50.0945	22	61	18	1	529	56.525	5.4	High		182.02	22
	Checked	Confidence	Annotated Sequence	Modifications	Modifications in Master Proteins	Qvality PEP	Qvality q-value	# Protein Groups	# Proteins	# PSMs	Master Protein Accessions	Positions in Master Proteins	# Missed Cleavages	Theo. MH+ [Da]	Found in Sample: [S1] F1: Sample	XCorr Sequest HT	Confidence Sequest HT	Percolator q-Value Sequest HT	Percolator PEP Sequest HT
	FALSE	High	[R].TREGNDLYHEMIESGVINLK.[D]	1xOxidation [M11]		2.15599e-10	0	1	2	2	P06576	P06576 [240-259]	1	2334.14	High	4.13572	High	0	6.413e-11
	FALSE	High	[R].TREGNDLYHEMIESGVINLK.[D]			1.1993e-06	0	1	2	1	P06576	P06576 [240-259]	1	2318.14	High	3.75377	High	0	5.766e-07
	FALSE	High	[K].IGLFGGAGVGK.[T]			7.02063e-06	0	4	16	1	Q0BQE8; Q4L7Y4; Q4JUK0; P06576	Q0BQE8 [148-158]; Q4L7Y4 [151-161]; Q4JUK0 [163-173]; P06576 [202-212]	0	975.562	High	2.56469	High	0	3.723e-06
	FALSE	High	[R].IMNVIGEPIDERGPIK.[T]			8.49545e-08	0	1	2	2	P06576	P06576 [144-159]	1	1780.96	High	4.2195	High	0	3.525e-08
	FALSE	High	[R].IMNVIGEPIDERGPIK.[T]	1xOxidation [M2]		7.44686e-07	0	1	2	2	P06576	P06576 [144-159]	1	1796.96	High	3.09755	High	0	3.422e-06
	FALSE	High	[R].EGNDLYHEMIESGVINLK.[D]	1xOxidation [M9]		2.14448e-08	0	1	2	2	P06576	P06576 [242-259]	0	2076.99	High	4.02287	High	0	8.212e-09
	FALSE	High	[R].LVLEVAQHLGESTVR.[T]			6.73032e-10	0	1	2	3	P06576	P06576 [95-109]	0	1650.92	High	4.25087	High	0	2.121e-10
	FALSE	High	[R].IPSAVGYQPTLATDMGTMQER.[I]			1.19703e-09	0	1	2	2	P06576	P06576 [325-345]	0	2266.08	High	5.08972	High	0	3.223e-09
	FALSE	High	[R].IPSAVGYQPTLATDMGTMQER.[I]	1xOxidation [M]		4.79316e-13	0	1	2	3	P06576	P06576 [325-345]	0	2282.08	High	5.97977	High	0	1.011e-13
	FALSE	High	[K].AHGGYSVFAGVGER.[T]			2.38703e-06	0	2	5	3	Q6G1W9; P06576	Q6G1W9 [223-236]; P06576 [226-239]	0	1406.68	High	3.86956	High	0	1.191e-06
	FALSE	High	[R].IMNVIGEPIDER.[G]			5.04266e-06	0	1	2	1	P06576	P06576 [144-155]	0	1385.71	High	3.32691	High	0	2.636e-06
	FALSE	High	[K].VALVYGQMNEPPGAR.[A]			7.01623e-07	0	2	4	2	Q0BQE8; P06576	Q0BQE8 [214-228]; P06576 [265-279]	0	1601.81	High	3.38508	High	0	3.28e-07
	FALSE	High	[K].VALVYGQMNEPPGAR.[A]	1xOxidation [M8]		9.57028e-08	0	2	4	3	Q0BQE8; P06576	Q0BQE8 [214-228]; P06576 [265-279]	0	1617.81	High	3.03405	High	0	3.988e-08
	FALSE	High	[R].IMDPNIVGSEHYDVAR.[G]			1.253e-10	0	1	2	2	P06576	P06576 [407-422]	0	1815.87	High	4.25901	High	0	3.593e-11
	FALSE	High	[R].IMDPNIVGSEHYDVAR.[G]	1xOxidation [M2]		2.27322e-10	0	1	2	2	P06576	P06576 [407-422]	0	1831.86	High	3.57052	High	0	6.767e-11
	FALSE	High	[R].FLSQPFQVAEVFTGHMGK.[L]			8.04209e-11	0	1	1	1	P06576	P06576 [463-480]	0	2023.01	High	3.54962	High	0	2.253e-11
	FALSE	High	[R].FLSQPFQVAEVFTGHMGK.[L]	1xOxidation [M16]		1.76773e-10	0	1	1	1	P06576	P06576 [463-480]	0	2039.01	High	4.0255	High	0	5.2e-11
	FALSE	High	[R].AIAELGIYPAVDPLDSTSR.[I]			9.13701e-08	0	1	3	3	P06576	P06576 [388-406]	0	1988.03	High	3.9815	High	0	3.8e-08
	FALSE	High	[R].VALTGLTVAEYFR.[D]			1.51001e-08	0	1	3	1	P06576	P06576 [282-294]	0	1439.79	High	3.94603	High	0	5.668e-09
	FALSE	High	[K].TVLIMELINNVAK.[A]	1xOxidation [M5]		3.14998e-07	0	1	3	2	P06576	P06576 [213-225]	0	1473.83	High	2.9951	High	0	3.083e-07
	FALSE	High	[R].FTQAGSEVSALLGR.[MI]			3.97109e-07	0	2	14	2	Q4L7Y4; P06576	Q4L7Y4 [254-267]; P06576 [311-324]	0	1435.75	High	3.86981	High	0	1.8e-07
	FALSE	High	[K].VLDSGAPIKIPVGPETLGR.[I]			2.96408e-09	0	1	1	3	P06576	P06576 [125-143]	1	1919.1	High	3.31532	High	0	3.716e-06
	FALSE	High	[R].TIAMDGTEGLVR.[G]	1xOxidation [M4]		2.70874e-05	0.000225973	1	3	2	P06576	P06576 [110-121]	0	1278.64	High	2.84814	High	0.0001729	1.557e-05
	FALSE	High	[R].IMNVIGEPIDER.[G]	1xOxidation [M2]		3.01136e-05	0.000302146	1	2	2	P06576	P06576 [144-155]	0	1401.7	High	3.1998	High	0.0002308	1.745e-05
	FALSE	High	[K].VVDLLAPYAK.[G]			7.96982e-05	0.000302146	1	8	1	P06576	P06576 [189-198]	0	1088.64	High	2.39721	High	0.0002308	4.862e-05
	FALSE	High	[K].ADKLAEEHSS.[-]			0.000141832	0.000302146	1	1	6	P06576	P06576 [520-529]	1	1086.51	High	2.87899	High	0.0002308	8.949e-05
	FALSE	High	[R].EGNDLYHEMIESGVINLK.[D]			0.000101161	0.000302146	1	2	1	P06576	P06576 [242-259]	0	2061	High	2.51477	High	0.0002308	6.259e-05
	FALSE	High	[K].VLDSGAPIK.[I]			0.00544201	0.000429636	1	1	1	P06576	P06576 [125-133]	0	899.52	High	2.24674	High	0.0003258	0.004187
	FALSE	High	[RK].IPVGPETLGR.[I]			0.00454285	0.000429636	1	2	1	P06576	P06576 [134-143]	0	1038.59	High	2.09974	High	0.0003258	0.003442
	FALSE	High	[K].LVPLKETIK.[G]			0.0251087	0.0011009	1	2	2	P06576	P06576 [481-489]	1	1040.67	High	2.07992	High	0.0009066	0.02079
	FALSE	High	[R].TIAMDGTEGLVR.[G]			0.0827191	0.00477738	1	3	1	P06576	P06576 [110-121]	0	1262.64	High	1.84348	High	0.00382	0.07258
FALSE	High	Master Protein	O14654	Insulin receptor substrate 4 OS=Homo sapiens GN=IRS4 PE=1 SV=1	0	277.088	35.7995	32	58	32	1	1257	133.685	8.44	High		189.775	32
	Checked	Confidence	Annotated Sequence	Modifications	Modifications in Master Proteins	Qvality PEP	Qvality q-value	# Protein Groups	# Proteins	# PSMs	Master Protein Accessions	Positions in Master Proteins	# Missed Cleavages	Theo. MH+ [Da]	Found in Sample: [S1] F1: Sample	XCorr Sequest HT	Confidence Sequest HT	Percolator q-Value Sequest HT	Percolator PEP Sequest HT
	FALSE	High	[R].AAVSAFPTDSLER.[D]			6.23215e-06	0	1	1	1	O14654	O14654 [1098-1110]	0	1363.69	High	3.35604	High	0	3.293e-06
	FALSE	High	[R].AIGDGEDEMLFTR.[R]			1.91869e-06	0	1	1	1	O14654	O14654 [385-397]	0	1453.66	High	3.28201	High	0	9.488e-07
	FALSE	High	[R].AIGDGEDEMLFTR.[R]	1xOxidation [M9]		3.04936e-06	0	1	1	2	O14654	O14654 [385-397]	0	1469.66	High	2.80132	High	0	1.944e-06
	FALSE	High	[R].SSPLGQNDNSEYVPMLPGK.[F]	1xOxidation [M15]		2.47591e-11	0	1	1	2	O14654	O14654 [817-835]	0	2048.96	High	4.15705	High	0	6.487e-12
	FALSE	High	[K].QQQMPPPPPPPPPPPPAGGTGGK.[G]	1xOxidation [M4]		5.09377e-11	0	1	1	3	O14654	O14654 [624-646]	0	2243.13	High	5.03784	High	0	1.388e-11
	FALSE	High	[R].LSSEVSGSGSGNFGEEGNPQGK.[E]			1.16575e-09	0	1	1	1	O14654	O14654 [456-477]	0	2123.95	High	4.20518	High	0	3.808e-10
	FALSE	High	[R].EADSSSDYVNMDFTKR.[E]			3.89057e-08	0	1	1	2	O14654	O14654 [914-929]	1	1864.8	High	2.69789	High	0	1.545e-08
	FALSE	High	[R].EADSSSDYVNMDFTKR.[E]	1xOxidation [M11]		1.19854e-07	0	1	1	2	O14654	O14654 [914-929]	1	1880.8	High	3.69154	High	0	5.073e-08
	FALSE	High	[R].EADSSSDYVNMDFTK.[R]	1xOxidation [M11]		1.91748e-07	0	1	1	1	O14654	O14654 [914-928]	0	1724.7	High	2.74336	High	0	8.321e-08
	FALSE	High	[R].ESNTPAPSTQGLPDSWGIIAEPR.[Q]			5.71836e-06	0	1	1	1	O14654	O14654 [930-952]	0	2423.18	High	3.78514	High	0	3.007e-06
	FALSE	High	[R].AFDEDEDDPYVPMRPGVATPLVSSSDYMPMAPQNVSASK.[K]	3xOxidation [M13; M28; M30]		2.66793e-08	0	1	1	1	O14654	O14654 [691-729]	0	4261.89	High	3.91348	High	0	1.034e-08
	FALSE	High	[R].AAAAAAAAAASGAAIPPLIPPRR.[V]			2.54233e-11	0	1	1	3	O14654	O14654 [124-146]	1	2055.18	High	5.83034	High	0	6.67e-12
	FALSE	High	[R].AAAAAAAAAASGAAIPPLIPPR.[R]			6.58553e-13	0	1	1	3	O14654	O14654 [124-145]	0	1899.08	High	5.58333	High	0	1.407e-13
	FALSE	High	[R].DGQGTAGGHGSGGGQRPGGGHGSGGGQGPGDGHGSGGGK.[N]			2.87029e-18	0	1	1	2	O14654	O14654 [548-586]	0	3210.38	High	11.3643	High	0	3.076e-19
	FALSE	High	[R].GDNQAGGAAAAAAAPEPPPR.[S]			1.55787e-11	0	1	1	3	O14654	O14654 [1199-1218]	0	1788.86	High	5.58635	High	0	3.974e-12
	FALSE	High	[K].IKPKPQKPTHEQR.[E]			4.32789e-07	0	1	1	1	O14654	O14654 [901-913]	0	1586.91	High	3.27553	High	0	1.975e-07
	FALSE	High	[R].GAQDVAGGSNPGAHNPSANLAR.[G]			2.27179e-11	0	1	1	1	O14654	O14654 [1177-1198]	0	2060.99	High	4.13541	High	0	5.914e-12
	FALSE	High	[R].WFQPVANAADAEAVR.[G]			1.23224e-05	0.000225973	1	1	2	O14654	O14654 [1162-1176]	0	1644.81	High	2.90637	High	0.0001729	6.788e-06
	FALSE	High	[R].FVTPSEPVAHSR.[R]			1.54322e-05	0.000225973	1	1	2	O14654	O14654 [399-410]	0	1326.68	High	2.97677	High	0.0001729	8.598e-06
	FALSE	High	[R].LCLTDEEVVFVR.[L]	1xCarbamidomethyl [C2]		1.14572e-05	0.000225973	1	1	1	O14654	O14654 [256-267]	0	1479.75	High	2.69401	High	0.0001729	6.281e-06
	FALSE	High	[R].RFVTPSEPVAHSR.[R]			4.19284e-05	0.000302146	1	1	1	O14654	O14654 [398-410]	1	1482.78	High	3.46734	High	0.0002308	2.46e-05
	FALSE	High	[R].HPAEAPNNGAR.[L]			0.000371052	0.000302146	1	1	6	O14654	O14654 [445-455]	0	1133.54	High	2.76984	High	0.0003258	0.004992
	FALSE	High	[R].HLGLVPLEPGGWLR.[R]			0.000327092	0.000302146	1	1	2	O14654	O14654 [360-373]	0	1543.87	High	3.23278	High	0.0002308	0.0002158
	FALSE	High	[K].DVWQVIVKPR.[G]			8.57216e-05	0.000302146	1	1	3	O14654	O14654 [233-242]	0	1239.72	High	2.7831	High	0.0002308	5.232e-05
	FALSE	High	[R].AVSVPASFFR.[R]			0.000639673	0.000343174	1	1	2	O14654	O14654 [425-434]	0	1080.58	High	2.22799	High	0.0002602	0.0004372
	FALSE	High	[R].LEYYENAR.[K]			0.00213521	0.000343174	1	1	1	O14654	O14654 [109-116]	0	1057.49	High	1.8235	High	0.0002602	0.001559
	FALSE	High	[K].LETADAPARLEYYENAR.[K]			0.000534619	0.000343174	1	1	1	O14654	O14654 [100-116]	1	1981.96	High	2.72561	High	0.0002602	0.0003635
	FALSE	High	[R].RDNQFDSPK.[R]			0.00236006	0.000343174	1	1	1	O14654	O14654 [1246-1254]	1	1106.52	High	2.67705	High	0.0002602	0.001731
	FALSE	High	[R].GLDKEVSYNWDPK.[D]			0.00194478	0.000343174	1	1	1	O14654	O14654 [840-852]	1	1550.75	High	2.2955	High	0.0002602	0.001414
	FALSE	High	[R].SQSFFAAAR.[A]			0.00400085	0.000429636	1	1	1	O14654	O14654 [1089-1097]	0	984.49	High	2.18565	High	0.0003258	0.003025
	FALSE	High	[R].ANPLSLDSAR.[W]			0.0080757	0.000627194	1	1	1	O14654	O14654 [985-994]	0	1043.55	High	2.24065	High	0.0004756	0.006323
	FALSE	High	[R].GYMMMFPR.[V]	3xOxidation [M3; M4; M5]		0.0256137	0.0011009	1	1	1	O14654	O14654 [742-749]	0	1080.43	High	1.8529	High	0.0009066	0.02127
	FALSE	High	[R].SPFEDSR.[G]			0.0796349	0.00454308	1	1	1	O14654	O14654 [735-741]	0	837.374	High	1.83132	High	0.003761	0.07006
	FALSE	High	[K].ELSGVFR.[L]			0.0944053	0.00588112	1	1	1	O14654	O14654 [249-255]	0	807.436	High	1.9257	High	0.004661	0.08342
FALSE	High	Master Protein	P11142	Heat shock cognate 71 kDa protein OS=Homo sapiens GN=HSPA8 PE=1 SV=1	0	272.913	49.0712	32	63	27	1	646	70.854	5.52	High		188.896	32
	Checked	Confidence	Annotated Sequence	Modifications	Modifications in Master Proteins	Qvality PEP	Qvality q-value	# Protein Groups	# Proteins	# PSMs	Master Protein Accessions	Positions in Master Proteins	# Missed Cleavages	Theo. MH+ [Da]	Found in Sample: [S1] F1: Sample	XCorr Sequest HT	Confidence Sequest HT	Percolator q-Value Sequest HT	Percolator PEP Sequest HT
	FALSE	High	[R].IINEPTAAALAYGLDKK.[GETVADQS]			2.73951e-08	0	1	18	6	P11142	P11142 [172-188]	1	1787.99	High	4.66987	High	0	2.494e-08
	FALSE	High	[K].NQVAMNPTNTVFDAKR.[L]	1xOxidation [M5]		4.34839e-10	0	1	2	2	P11142	P11142 [57-72]	1	1821.89	High	4.53157	High	0	1.337e-10
	FALSE	High	[K].LDKSQIHDIVLVGGSTR.[I]			5.52178e-09	0	1	2	2	P11142	P11142 [326-342]	1	1838.01	High	5.30667	High	0	6.89e-09
	FALSE	High	[K].NSLESYAFNMK.[A]			2.48373e-06	0	1	2	2	P11142	P11142 [540-550]	0	1303.6	High	3.65024	High	0	1.244e-06
	FALSE	High	[K].NQVAMNPTNTVFDAK.[R]			1.12852e-08	0	1	2	1	P11142	P11142 [57-71]	0	1649.8	High	3.73629	High	0	4.181e-09
	FALSE	High	[K].NQVAMNPTNTVFDAK.[R]	1xOxidation [M5]		1.61333e-08	0	1	2	2	P11142	P11142 [57-71]	0	1665.79	High	3.33642	High	0	6.098e-09
	FALSE	High	[K].HWPFMVVNDAGRPK.[V]			4.91091e-06	0	1	2	1	P11142	P11142 [89-102]	0	1653.83	High	3.51637	High	0	2.562e-06
	FALSE	High	[K].SQIHDIVLVGGSTR.[I]			1.2721e-07	0	1	2	2	P11142	P11142 [329-342]	0	1481.81	High	3.8537	High	0	5.404e-08
	FALSE	High	[K].QTQTFTTYSDNQPGVLIQVYEGER.[A]			3.32126e-07	0	1	2	2	P11142	P11142 [424-447]	0	2774.33	High	3.25618	High	0	1.486e-07
	FALSE	High	[K].SINPDEAVAYGAAVQAAILSGDK.[S]			7.18176e-12	0	1	3	2	P11142	P11142 [362-384]	0	2260.15	High	4.91176	High	0	1.752e-12
	FALSE	High	[K].TVTNAVVTVPAYFNDSQR.[Q]			4.0164e-10	0	1	2	4	P11142	P11142 [138-155]	0	1982	High	4.12315	High	0	1.234e-10
	FALSE	High	[R].ARFEELNADLFR.[G]			7.68771e-09	0	1	3	2	P11142	P11142 [300-311]	1	1480.75	High	3.91148	High	0	2.796e-09
	FALSE	High	[R].IINEPTAAALAYGLDK.[RKTGE]			1.31407e-08	0	3	27	4	P20029; P11142; Q4L6T0	P20029 [199-214]; P11142 [172-187]; Q4L6T0 [142-157]	0	1659.9	High	3.75052	High	0	4.915e-09
	FALSE	High	[K].DAGTIAGLNVLR.[I]			6.44184e-06	0	1	5	2	P11142	P11142 [160-171]	0	1199.67	High	3.1815	High	0	3.408e-06
	FALSE	High	[K].NQTAEKEEFEHQQK.[E]			3.33909e-09	0	1	2	1	P11142	P11142 [584-597]	1	1745.81	High	4.1153	High	0	1.156e-09
	FALSE	High	[K].MKEIAEAYLGK.[T]	1xOxidation [M1]		4.59352e-07	0	1	2	2	P11142	P11142 [127-137]	1	1268.66	High	3.85102	High	0	2.1e-07
	FALSE	High	[R].FDDAVVQSDMK.[H]	1xOxidation [M10]		4.91091e-06	0	1	2	1	P11142	P11142 [78-88]	0	1270.56	High	3.19749	High	0	2.561e-06
	FALSE	High	[K].STAGDTHLGGEDFDNR.[LM]			2.94082e-11	0	1	6	2	P11142	P11142 [221-236]	0	1691.73	High	4.09648	High	0	7.766e-12
	FALSE	High	[R].MVNHFIAEFK.[R]	1xOxidation [M1]		1.78512e-05	0.000225973	1	2	2	P11142	P11142 [237-246]	0	1251.62	High	3.53026	High	0.0001729	9.994e-06
	FALSE	High	[K].HWPFMVVNDAGRPK.[V]	1xOxidation [M5]		9.20925e-06	0.000225973	1	2	1	P11142	P11142 [89-102]	0	1669.83	High	3.7969	High	0.0001729	4.989e-06
	FALSE	High	[R].TTPSYVAFTDTER.[L]			7.80487e-06	0.000225973	2	8	3	P11142; P0DMV9	P11142 [37-49]; P0DMV9 [37-49]	0	1487.7	High	3.26704	High	0.0001729	4.171e-06
	FALSE	High	[RK].VEIIANDQGNR.[IT]			0.000177686	0.000302146	3	12	2	P20029; P11142; P0DMV9	P20029 [51-61]; P11142 [26-36]; P0DMV9 [26-36]	0	1228.63	High	3.15218	High	0.0002308	0.0001135
	FALSE	High	[K].MKEIAEAYLGK.[T]			3.69729e-05	0.000302146	1	2	1	P11142	P11142 [127-137]	1	1252.66	High	2.87153	High	0.0002308	2.167e-05
	FALSE	High	[R].RFDDAVVQSDMKHWPFMVVNDAGRPK.[V]	2xOxidation [M11; M17]		0.000140895	0.000302146	1	2	2	P11142	P11142 [77-102]	2	3077.47	High	3.89925	High	0.0002308	0.0001142
	FALSE	High	[K].SFYPEEVSSMVLTK.[M]			0.000206958	0.000302146	1	2	1	P11142	P11142 [113-126]	0	1616.79	High	1.80828	High	0.0002308	0.0001332
	FALSE	High	[R].MVNHFIAEFKR.[K]	1xOxidation [M1]		0.000155623	0.000302146	1	2	2	P11142	P11142 [237-247]	1	1407.72	High	2.52459	High	0.0002308	9.872e-05
	FALSE	High	[K].LLQDFFNGK.[E]			0.000368597	0.000302146	1	4	3	P11142	P11142 [349-357]	0	1081.57	High	2.05148	High	0.0002602	0.0007877
	FALSE	High	[K].NSLESYAFNMK.[A]	1xOxidation [M10]		0.000116262	0.000302146	1	2	2	P11142	P11142 [540-550]	0	1319.59	High	3.0387	High	0.0002308	7.221e-05
	FALSE	High	[K].SFYPEEVSSMVLTK.[M]	1xOxidation [M10]		0.00128637	0.000343174	1	2	1	P11142	P11142 [113-126]	0	1632.78	High	2.11739	High	0.0002602	0.0009134
	FALSE	High	[R].MVQEAEKYK.[A]	1xOxidation [M1]		0.000552675	0.000343174	2	4	1	P11142; P0DMV9	P11142 [518-526]; P0DMV9 [518-526]	1	1141.56	High	2.97136	High	0.0002602	0.000374
	FALSE	High	[R].MVNHFIAEFK.[R]			0.00141213	0.000343174	1	2	1	P11142	P11142 [237-246]	0	1235.62	High	2.21373	High	0.0002602	0.001008
	FALSE	High	[K].VQVEYKGETK.[TS]			0.00149942	0.000343174	1	4	1	P11142	P11142 [103-112]	1	1180.62	High	2.98415	High	0.0002602	0.001075
	FALSE	High	[K].VCNPIITK.[L]	1xCarbamidomethyl [C2]		0.00750278	0.000627194	1	2	1	P11142	P11142 [602-609]	0	944.523	High	2.17799	High	0.0004756	0.005858
	FALSE	High	[R].RFDDAVVQSDMK.[H]	1xOxidation [M11]		0.0144454	0.000953544	1	2	1	P11142	P11142 [77-88]	1	1426.66	High	2.05097	High	0.0007401	0.01166
	FALSE	High	[K].EIAEAYLGK.[T]			0.0466568	0.00247838	1	2	1	P11142	P11142 [129-137]	0	993.525	High	1.92022	High	0.002018	0.03984
	FALSE	High	[R].GTLDPVEK.[A]			0.093816	0.00588112	1	2	1	P11142	P11142 [312-319]	0	858.457	High	2.02379	High	0.004661	0.08328
	FALSE	High	[RK].NTTIPTK.[KRQAHT]			0.104306	0.00663773	2	23	1	P11142; P38646	P11142 [417-423]; P38646 [461-467]	0	774.436	High	1.9908	High	0.005234	0.0926
	FALSE	High	[R].FDDAVVQSDMKHWPFMVVNDAGRPK.[V]	2xOxidation [M10; M16]		0.135736	0.00780489	1	2	1	P11142	P11142 [78-102]	1	2921.37	High	1.86022	High	0.006238	0.122
FALSE	High	Master Protein	P13645	Keratin, type I cytoskeletal 10 OS=Homo sapiens GN=KRT10 PE=1 SV=6	0	271.74	51.3699	31	71	26	1	584	58.792	5.21	High		220.094	31
	Checked	Confidence	Annotated Sequence	Modifications	Modifications in Master Proteins	Qvality PEP	Qvality q-value	# Protein Groups	# Proteins	# PSMs	Master Protein Accessions	Positions in Master Proteins	# Missed Cleavages	Theo. MH+ [Da]	Found in Sample: [S1] F1: Sample	XCorr Sequest HT	Confidence Sequest HT	Percolator q-Value Sequest HT	Percolator PEP Sequest HT
	FALSE	High	[K].GSLGGGFSSGGFSGGSFSR.[G]			4.23211e-11	0	1	1	5	P13645	P13645 [41-59]	0	1707.77	High	4.16267	High	0	1.148e-11
	FALSE	High	[K].SKELTTEIDNNIEQISSYK.[S]			1.93447e-14	0	1	1	6	P13645	P13645 [344-362]	1	2212.1	High	6.02342	High	0	3.405e-15
	FALSE	High	[R].KDAEAWFNEK.[S]			1.16026e-06	0	1	2	2	P13645	P13645 [334-343]	1	1237.58	High	3.88078	High	0	5.59e-07
	FALSE	High	[R].ALEESNYELEGK.[I]			6.97432e-06	0	1	1	3	P13645	P13645 [166-177]	0	1381.65	High	3.02894	High	0	3.719e-06
	FALSE	High	[K].QSLEASLAETEGR.[Y]			1.96892e-07	0	1	1	3	P13645	P13645 [387-399]	0	1390.68	High	3.99971	High	0	8.562e-08
	FALSE	High	[K].IRLENEIQTYR.[S]			1.20726e-06	0	1	1	1	P13645	P13645 [440-450]	1	1434.77	High	3.63594	High	0	5.837e-07
	FALSE	High	[R].NVSTGDVNVEMNAAPGVDLTQLLNNMR.[S]	1xOxidation [M11]		3.08221e-10	0	1	1	2	P13645	P13645 [296-322]	0	2888.39	High	4.4292	High	0	9.308e-11
	FALSE	High	[R].NVSTGDVNVEMNAAPGVDLTQLLNNMR.[S]	2xOxidation [M11; M26]		7.43278e-10	0	1	1	2	P13645	P13645 [296-322]	0	2904.38	High	4.89901	High	0	2.369e-10
	FALSE	High	[K].ADLEMQIESLTEELAYLKK.[N]	1xOxidation [M5]		1.3054e-08	0	1	1	1	P13645	P13645 [267-285]	1	2240.14	High	4.04361	High	0	4.869e-09
	FALSE	High	[K].ELTTEIDNNIEQISSYK.[S]			1.42943e-11	0	1	1	3	P13645	P13645 [346-362]	0	1996.97	High	4.642	High	0	3.632e-12
	FALSE	High	[R].AETECQNTEYQQLLDIK.[I]	1xCarbamidomethyl [C5]		6.46421e-11	0	1	1	2	P13645	P13645 [423-439]	0	2082.96	High	4.3121	High	0	1.79e-11
	FALSE	High	[R].GSSGGGCFGGSSGGYGGLGGFGGGSFR.[G]	1xCarbamidomethyl [C7]		2.95474e-14	0	1	1	4	P13645	P13645 [60-86]	0	2342.98	High	5.78935	High	0	5.326e-15
	FALSE	High	[R].SGGGGGGGGCGGGGGVSSLR.[I]	1xCarbamidomethyl [C10]		1.89883e-12	0	1	1	1	P13645	P13645 [16-35]	0	1549.68	High	4.69605	High	0	4.319e-13
	FALSE	High	[K].NHEEEMKDLR.[N]			4.53597e-06	0	1	1	2	P13645	P13645 [286-295]	1	1300.6	High	3.76829	High	0	2.357e-06
	FALSE	High	[R].SQYEQLAEQNRK.[D]			3.54851e-07	0	1	1	3	P13645	P13645 [323-334]	1	1493.73	High	4.51951	High	0	3.235e-07
	FALSE	High	[K].KNHEEEMKDLR.[N]			1.85507e-07	0	1	1	2	P13645	P13645 [285-295]	2	1428.69	High	3.86663	High	0	8.048e-08
	FALSE	High	[R].SLLEGEGSSGGGGR.[G]			2.95011e-06	0	1	1	2	P13645	P13645 [451-464]	0	1262.6	High	2.98023	High	0	1.495e-06
	FALSE	High	[K].VTMQNLNDRLASYLDKVR.[A]			1.2737e-05	0.000225973	2	3	1	P02533; P13645	P02533 [117-134]; P13645 [148-165]	2	2136.12	High	2.61469	High	0.0001729	7.011e-06
	FALSE	High	[R].SQYEQLAEQNR.[K]			1.17646e-05	0.000225973	1	1	1	P13645	P13645 [323-333]	0	1365.64	High	3.17809	High	0.0001729	6.435e-06
	FALSE	High	[R].LASYLDKVR.[A]			0.000230125	0.000302146	3	8	3	P02533; P08727; P13645	P02533 [126-134]; P08727 [91-99]; P13645 [157-165]	1	1064.61	High	2.41598	High	0.0002602	0.0003205
	FALSE	High	[R].LKYENEVALR.[Q]			0.000376011	0.000302146	1	1	2	P13645	P13645 [236-245]	1	1234.68	High	2.70041	High	0.0002308	0.0002501
	FALSE	High	[R].QSVEADINGLRR.[V]			0.00137499	0.000343174	1	2	3	P13645	P13645 [246-257]	1	1357.72	High	2.46718	High	0.0002602	0.001438
	FALSE	High	[K].NHEEEMKDLR.[N]	1xOxidation [M6]		0.000506951	0.000343174	1	1	2	P13645	P13645 [286-295]	1	1316.59	High	3.10662	High	0.0002602	0.001463
	FALSE	High	[R].VLDELTLTK.[A]			0.000829032	0.000343174	1	1	2	P13645	P13645 [258-266]	0	1031.6	High	2.33241	High	0.0002602	0.0005736
	FALSE	High	[K].VTMQNLNDR.[L]			0.00106046	0.000343174	2	9	1	P02533; P13645	P02533 [117-125]; P13645 [148-156]	0	1090.53	High	2.72309	High	0.0002602	0.0007468
	FALSE	High	[RK].DAEAWFNEK.[S]			0.00147957	0.000343174	1	6	3	P13645	P13645 [335-343]	0	1109.49	High	2.57037	High	0.0003258	0.002989
	FALSE	High	[R].QSVEADINGLR.[KR]			0.000490392	0.000343174	1	3	1	P13645	P13645 [246-256]	0	1201.62	High	3.3651	High	0.0002602	0.0003318
	FALSE	High	[R].RVLDELTLTK.[A]			0.00124423	0.000343174	1	1	1	P13645	P13645 [257-266]	1	1187.7	High	2.97263	High	0.0002602	0.0008814
	FALSE	High	[K].SEITELRR.[N]			0.0264777	0.0011009	1	1	2	P13645	P13645 [363-370]	1	1003.55	High	2.29284	High	0.001238	0.03036
	FALSE	High	[R].LASYLDK.[V]			0.0412026	0.00205644	4	10	2	P02533; P08727; P13645; P35527	P02533 [126-132]; P08727 [91-97]; P13645 [157-163]; P35527 [164-170]	0	809.44	High	2.28423	High	0.001699	0.03511
	FALSE	High	[K].IKEWYEK.[H]			0.0616652	0.00378029	1	1	1	P13645	P13645 [178-184]	1	995.52	High	1.89059	High	0.003001	0.05342
	FALSE	High	[KR].LAADDFR.[AITLV]			0.0801414	0.00469968	3	20	1	P02533; P08727; P13645	P02533 [195-201]; P08727 [160-166]; P13645 [229-235]	0	807.4	High	2.0273	High	0.003761	0.07047
	FALSE	High	[K].SEITELR.[R]			0.0837715	0.00485613	1	1	1	P13645	P13645 [363-369]	0	847.452	High	1.95021	High	0.00388	0.07357
FALSE	High	Master Protein	Q12906	Interleukin enhancer-binding factor 3 OS=Homo sapiens GN=ILF3 PE=1 SV=3	0	255.099	33.8926	29	51	29	1	894	95.279	8.76	High		156.852	29
	Checked	Confidence	Annotated Sequence	Modifications	Modifications in Master Proteins	Qvality PEP	Qvality q-value	# Protein Groups	# Proteins	# PSMs	Master Protein Accessions	Positions in Master Proteins	# Missed Cleavages	Theo. MH+ [Da]	Found in Sample: [S1] F1: Sample	XCorr Sequest HT	Confidence Sequest HT	Percolator q-Value Sequest HT	Percolator PEP Sequest HT
	FALSE	High	[K].HSSVYPTQEELEAVQNMVSHTER.[A]			2.35786e-15	0	1	1	2	Q12906	Q12906 [18-40]	0	2671.24	High	5.78386	High	0	3.68e-16
	FALSE	High	[K].HSSVYPTQEELEAVQNMVSHTER.[A]	1xOxidation [M17]		1.95777e-16	0	1	1	4	Q12906	Q12906 [18-40]	0	2687.24	High	7.50434	High	0	2.644e-17
	FALSE	High	[K].VLQDMGLPTGAEGR.[D]	1xOxidation [M5]		2.74124e-07	0	1	1	2	Q12906	Q12906 [461-474]	0	1459.72	High	3.50286	High	0	1.214e-07
	FALSE	High	[R].EDITQSAQHALR.[L]			3.32126e-07	0	1	1	2	Q12906	Q12906 [312-323]	0	1368.69	High	4.04064	High	0	2.26e-07
	FALSE	High	[K].LVSQTGPVHAPIFTMSVEVDGNSFEASGPSKK.[T]	1xOxidation [M15]		1.83818e-11	0	1	1	1	Q12906	Q12906 [420-451]	1	3332.65	High	5.81843	High	0	4.749e-12
	FALSE	High	[K].VLAGETLSVNDPPDVLDR.[Q]			7.04502e-11	0	1	1	1	Q12906	Q12906 [183-200]	0	1909.99	High	4.62865	High	0	1.96e-11
	FALSE	High	[K].HGKNPVMELNEK.[R]			1.61537e-06	0	1	1	1	Q12906	Q12906 [524-535]	1	1395.7	High	3.39629	High	0	7.937e-07
	FALSE	High	[K].HGKNPVMELNEK.[R]	1xOxidation [M7]		3.47655e-08	0	1	1	2	Q12906	Q12906 [524-535]	1	1411.7	High	4.16262	High	0	1.368e-08
	FALSE	High	[K].YELISETGGSHDKR.[F]			1.59111e-09	0	1	2	3	Q12906	Q12906 [541-554]	1	1591.77	High	4.90236	High	0	5.276e-10
	FALSE	High	[K].RPMEEDGEEKSPSK.[K]	1xOxidation [M3]		2.61218e-10	0	1	1	1	Q12906	Q12906 [372-385]	1	1634.73	High	5.13277	High	0	7.807e-11
	FALSE	High	[R].QQREDITQSAQHALR.[L]			2.94453e-09	0	1	1	1	Q12906	Q12906 [309-323]	1	1780.9	High	4.46222	High	0	1.014e-09
	FALSE	High	[K].KEEKAEPPQAMNALMR.[L]	2xOxidation [M11; M15]		1.84167e-08	0	1	1	2	Q12906	Q12906 [393-408]	2	1874.91	High	5.00004	High	0	7.037e-09
	FALSE	High	[K].LFPDTPLALDANKK.[K]			1.94552e-05	0.000225973	1	1	2	Q12906	Q12906 [588-601]	1	1542.85	High	2.57336	High	0.0001729	1.093e-05
	FALSE	High	[R].IFVNDDRHVMAK.[H]	1xOxidation [M10]		1.07947e-05	0.000225973	1	1	2	Q12906	Q12906 [6-17]	1	1460.73	High	3.56635	High	0.0001729	5.882e-06
	FALSE	High	[K].EATDAIGHLDR.[Q]			2.65548e-05	0.000225973	1	1	1	Q12906	Q12906 [298-308]	0	1197.59	High	2.57118	High	0.0001729	1.518e-05
	FALSE	High	[K].LFPDTPLALDANK.[K]			1.28216e-05	0.000225973	1	1	1	Q12906	Q12906 [588-600]	0	1414.76	High	2.65107	High	0.0001729	7.078e-06
	FALSE	High	[R].GLKYELISETGGSHDKR.[F]			1.72701e-05	0.000225973	1	2	1	Q12906	Q12906 [538-554]	2	1889.97	High	3.90813	High	0.0001729	9.7e-06
	FALSE	High	[K].VLQDMGLPTGAEGR.[D]			1.03744e-05	0.000225973	1	1	1	Q12906	Q12906 [461-474]	0	1443.73	High	3.22235	High	0.0001729	5.623e-06
	FALSE	High	[K].VLGMDPLPSK.[M]	1xOxidation [M4]		2.4854e-05	0.000225973	1	1	2	Q12906	Q12906 [333-342]	0	1072.57	High	2.40447	High	0.0001729	1.415e-05
	FALSE	High	[R].LNQLKPGLQYK.[L]			1.24866e-05	0.000225973	1	1	2	Q12906	Q12906 [409-419]	0	1301.76	High	2.64323	High	0.0001729	6.88e-06
	FALSE	High	[K].NPVMELNEK.[R]	1xOxidation [M4]		0.000264521	0.000302146	1	2	1	Q12906	Q12906 [527-535]	0	1089.52	High	2.42662	High	0.0002308	0.0001721
	FALSE	High	[K].RPMEEDGEEKSPSKK.[K]	1xOxidation [M3]		5.18223e-05	0.000302146	1	1	2	Q12906	Q12906 [372-386]	2	1762.83	High	2.3737	High	0.0002602	0.001664
	FALSE	High	[RK].GWPLELLCEK.[S]	1xCarbamidomethyl [C8]		0.000266281	0.000302146	1	2	2	Q12906	Q12906 [248-257]	0	1244.63	High	1.85353	High	0.0002308	0.0001734
	FALSE	High	[K].EEKAEPPQAMNALMR.[L]	2xOxidation [M10; M14]		3.09216e-05	0.000302146	1	1	1	Q12906	Q12906 [394-408]	1	1746.81	High	2.89016	High	0.0002308	1.783e-05
	FALSE	High	[K].VLGMDPLPSK.[M]			0.000146611	0.000302146	1	1	1	Q12906	Q12906 [333-342]	0	1056.58	High	2.53151	High	0.0002308	9.267e-05
	FALSE	High	[K].SIGTANRPMGAGEALR.[R]	1xOxidation [M9]		0.000418148	0.000343174	1	1	2	Q12906	Q12906 [258-273]	0	1616.82	High	2.41645	High	0.0002602	0.0002796
	FALSE	High	[R].LAAFGQLHK.[V]			0.000510329	0.000343174	1	1	2	Q12906	Q12906 [324-332]	0	984.563	High	2.23387	High	0.0002602	0.000346
	FALSE	High	[K].AYAALAALEK.[L]			0.000598545	0.000343174	1	1	1	Q12906	Q12906 [578-587]	0	1020.57	High	2.37334	High	0.0002602	0.0004093
	FALSE	High	[K].AEPPQAMNALMR.[L]	1xOxidation [M11]		0.00220767	0.000343174	1	1	1	Q12906	Q12906 [397-408]	0	1344.64	High	1.75985	High	0.0002602	0.001621
	FALSE	High	[K].AEPPQAMNALMR.[L]	2xOxidation [M7; M11]		0.00244018	0.000343174	1	1	1	Q12906	Q12906 [397-408]	0	1360.63	High	1.41767	High	0.0002602	0.001791
	FALSE	High	[R].IFVNDDR.[H]			0.0333791	0.00136311	1	1	1	Q12906	Q12906 [6-12]	0	878.437	High	1.77759	High	0.001111	0.02805
	FALSE	High	[K].SCVIVIR.[VI]	1xCarbamidomethyl [C2]		0.0521185	0.00306386	1	2	2	Q12906	Q12906 [225-231]	0	846.487	High	2.05413	High	0.002462	0.04471
	FALSE	High	[R].VPTWGPLR.[G]			0.0616652	0.00378029	1	1	1	Q12906	Q12906 [240-247]	0	925.525	High	1.86415	High	0.003001	0.05344
	FALSE	High	[K].NENPVDYTVQIPPSTTYAITPMK.[R]	1xOxidation [M22]		0.146762	0.00847926	1	1	1	Q12906	Q12906 [349-371]	0	2595.26	High	1.75479	High	0.007171	0.1326
FALSE	High	Master Protein	Q8WQ47	Tubulin alpha chain OS=Lepidoglyphus destructor PE=1 SV=2	0	254.904	47.3333	23	95	1	1	450	50.007	5.14	High		247.371	23
	Checked	Confidence	Annotated Sequence	Modifications	Modifications in Master Proteins	Qvality PEP	Qvality q-value	# Protein Groups	# Proteins	# PSMs	Master Protein Accessions	Positions in Master Proteins	# Missed Cleavages	Theo. MH+ [Da]	Found in Sample: [S1] F1: Sample	XCorr Sequest HT	Confidence Sequest HT	Percolator q-Value Sequest HT	Percolator PEP Sequest HT
	FALSE	High	[K].RAFVHWYVGEGMEEGEFSEAR.[E]	1xOxidation [M12]		5.1992e-10	0	4	9	2	A5A6J1; Q8WQ47; Q9BQE3; P68366	A5A6J1 [402-422]; Q8WQ47 [402-422]; Q9BQE3 [402-422]; P68366 [402-422]	1	2502.11	High	3.94587	High	0	1.615e-10
	FALSE	High	[R].QLFHPEQLITGKEDAANNYAR.[G]			6.36714e-14	0	4	8	8	A5A6J1; Q8WQ47; Q9BQE3; P68366	A5A6J1 [85-105]; Q8WQ47 [85-105]; Q9BQE3 [85-105]; P68366 [85-105]	1	2415.21	High	8.55699	High	0	2.584e-10
	FALSE	High	[R].QLFHPEQLITGK.[E]			7.01181e-08	0	4	10	10	A5A6J1; Q8WQ47; Q9BQE3; P68366	A5A6J1 [85-96]; Q8WQ47 [85-96]; Q9BQE3 [85-96]; P68366 [85-96]	0	1410.77	High	3.71321	High	0	2.872e-08
	FALSE	High	[R].LDHKFDLMYAK.[R]			7.9564e-07	0	5	9	8	A6NHL2; A5A6J1; Q8WQ47; Q9BQE3; P68366	A6NHL2 [398-408]; A5A6J1 [391-401]; Q8WQ47 [391-401]; Q9BQE3 [391-401]; P68366 [391-401]	1	1380.7	High	4.17955	High	0	3.75e-07
	FALSE	High	[R].LDHKFDLMYAK.[R]	1xOxidation [M8]		3.86977e-06	0	5	9	9	A6NHL2; A5A6J1; Q8WQ47; Q9BQE3; P68366	A6NHL2 [398-408]; A5A6J1 [391-401]; Q8WQ47 [391-401]; Q9BQE3 [391-401]; P68366 [391-401]	1	1396.69	High	2.86323	High	0.0001729	6.633e-06
	FALSE	High	[R].RNLDIERPTYTNLNR.[L]			8.26306e-10	0	4	10	2	A5A6J1; Q8WQ47; Q9BQE3; P68366	A5A6J1 [215-229]; Q8WQ47 [215-229]; Q9BQE3 [215-229]; P68366 [215-229]	1	1874.98	High	4.19937	High	0.0001729	6.402e-06
	FALSE	High	[K].VGINYQPPTVVPGGDLAK.[V]			1.84399e-06	0	4	9	7	A5A6J1; Q8WQ47; Q9BQE3; P68366	A5A6J1 [353-370]; Q8WQ47 [353-370]; Q9BQE3 [353-370]; P68366 [353-370]	0	1824.99	High	3.21244	High	0	2.149e-06
	FALSE	High	[R].SIQFVDWCPTGFK.[V]	1xCarbamidomethyl [C8]		3.91887e-07	0	2	3	2	Q8WQ47; P68366	Q8WQ47 [340-352]; P68366 [340-352]	0	1584.75	High	2.90344	High	0	1.773e-07
	FALSE	High	[R].LIGQIVSSITASLR.[F]			3.32126e-07	0	2	4	1	A5A6J1; Q8WQ47	A5A6J1 [230-243]; Q8WQ47 [230-243]	0	1457.87	High	3.04678	High	0	1.49e-07
	FALSE	High	[R].FDGALNVDLTEFQTNLVPYPR.[I]			4.65765e-06	0	4	9	1	A5A6J1; Q8WQ47; Q9BQE3; P68366	A5A6J1 [244-264]; Q8WQ47 [244-264]; Q9BQE3 [244-264]; P68366 [244-264]	0	2409.21	High	2.17551	High	0	2.419e-06
	FALSE	High	[K].VGINYQPPTVVPGGDLAKVQR.[A]			1.58162e-08	0	4	9	1	A5A6J1; Q8WQ47; Q9BQE3; P68366	A5A6J1 [353-373]; Q8WQ47 [353-373]; Q9BQE3 [353-373]; P68366 [353-373]	1	2208.21	High	4.41172	High	0	5.97e-09
	FALSE	High	[R].AVCMLSNTTAIAEAWAR.[L]	1xCarbamidomethyl [C3]		2.39683e-10	0	3	8	5	A5A6J1; Q8WQ47; P68366	A5A6J1 [374-390]; Q8WQ47 [374-390]; P68366 [374-390]	0	1864.9	High	4.61292	High	0	7.123e-11
	FALSE	High	[R].AVCMLSNTTAIAEAWAR.[L]	1xCarbamidomethyl [C3]; 1xOxidation [M4]		5.26847e-10	0	3	8	9	A5A6J1; Q8WQ47; P68366	A5A6J1 [374-390]; Q8WQ47 [374-390]; P68366 [374-390]	0	1880.9	High	4.68231	High	0	1.646e-10
	FALSE	High	[R].AFVHWYVGEGMEEGEFSEAR.[E]			3.38572e-08	0	4	9	1	A5A6J1; Q8WQ47; Q9BQE3; P68366	A5A6J1 [403-422]; Q8WQ47 [403-422]; Q9BQE3 [403-422]; P68366 [403-422]	0	2330.02	High	3.15047	High	0	1.338e-08
	FALSE	High	[R].AFVHWYVGEGMEEGEFSEAR.[E]	1xOxidation [M11]		5.52178e-09	0	4	9	4	A5A6J1; Q8WQ47; Q9BQE3; P68366	A5A6J1 [403-422]; Q8WQ47 [403-422]; Q9BQE3 [403-422]; P68366 [403-422]	0	2346.01	High	4.51487	High	0	1.794e-06
	FALSE	High	[R].LDHKFDLMYAKR.[A]			2.35564e-06	0	5	9	1	A6NHL2; A5A6J1; Q8WQ47; Q9BQE3; P68366	A6NHL2 [398-409]; A5A6J1 [391-402]; Q8WQ47 [391-402]; Q9BQE3 [391-402]; P68366 [391-402]	2	1536.8	High	3.27871	High	0	1.178e-06
	FALSE	High	[R].NLDIERPTYTNLNR.[L]			1.05126e-05	0.000225973	4	10	6	A5A6J1; Q8WQ47; Q9BQE3; P68366	A5A6J1 [216-229]; Q8WQ47 [216-229]; Q9BQE3 [216-229]; P68366 [216-229]	0	1718.88	High	2.96618	High	0.0001729	6.245e-06
	FALSE	High	[K].RSIQFVDWCPTGFK.[V]	1xCarbamidomethyl [C9]		9.83938e-06	0.000225973	2	3	2	Q8WQ47; P68366	Q8WQ47 [339-352]; P68366 [339-352]	1	1740.85	High	3.55894	High	0.0001729	5.662e-06
	FALSE	High	[K].YMACCLLYR.[G]	2xCarbamidomethyl [C4; C5]; 1xOxidation [M2]		0.000197571	0.000302146	5	6	2	A6NHL2; A5A6J1; Q8WQ47; Q9BQE3; P68366	A6NHL2 [319-327]; A5A6J1 [312-320]; Q8WQ47 [312-320]; Q9BQE3 [312-320]; P68366 [312-320]	0	1265.55	High	2.50342	High	0.0002308	0.000127
	FALSE	High	[K].YMACCLLYR.[G]	2xCarbamidomethyl [C4; C5]		0.00013362	0.000302146	5	6	2	A6NHL2; A5A6J1; Q8WQ47; Q9BQE3; P68366	A6NHL2 [319-327]; A5A6J1 [312-320]; Q8WQ47 [312-320]; Q9BQE3 [312-320]; P68366 [312-320]	0	1249.55	High	2.57384	High	0.0002602	0.0002822
	FALSE	High	[K].DVNAAIAAIK.[T]			0.000487146	0.000343174	2	2	1	Q8WQ47; P68366	Q8WQ47 [327-336]; P68366 [327-336]	0	985.568	High	2.6848	High	0.0002602	0.000328
	FALSE	High	[R].LDHKFDLMYAKR.[A]	1xOxidation [M8]		0.00107468	0.000343174	5	9	1	A6NHL2; A5A6J1; Q8WQ47; Q9BQE3; P68366	A6NHL2 [398-409]; A5A6J1 [391-402]; Q8WQ47 [391-402]; Q9BQE3 [391-402]; P68366 [391-402]	2	1552.79	High	2.36015	High	0.0002602	0.0007577
	FALSE	High	[K].FDLMYAKR.[A]	1xOxidation [M4]		0.00508989	0.000429636	5	10	2	A6NHL2; A5A6J1; Q8WQ47; Q9BQE3; P68366	A6NHL2 [402-409]; A5A6J1 [395-402]; Q8WQ47 [395-402]; Q9BQE3 [395-402]; P68366 [395-402]	1	1059.53	High	1.98321	High	0.00069	0.009315
	FALSE	High	[K].FDLMYAKR.[A]			0.0082394	0.000627194	5	10	2	A6NHL2; A5A6J1; Q8WQ47; Q9BQE3; P68366	A6NHL2 [402-409]; A5A6J1 [395-402]; Q8WQ47 [395-402]; Q9BQE3 [395-402]; P68366 [395-402]	1	1043.53	High	2.55545	High	0.0004756	0.006459
	FALSE	High	[R].LSVDYGKK.[S]			0.0176464	0.000953544	4	7	2	A5A6J1; Q8WQ47; Q9BQE3; P68366	A5A6J1 [157-164]; Q8WQ47 [157-164]; Q9BQE3 [157-164]; P68366 [157-164]	1	909.504	High	2.4915	High	0.001303	0.0317
	FALSE	High	[K].AYHEQLTVSEITNTCFEPANQMVK.[C]	1xCarbamidomethyl [C15]		0.0138782	0.000953544	1	1	1	Q8WQ47	Q8WQ47 [281-304]	0	2810.31	High	2.25721	High	0.0007401	0.0112
	FALSE	High	[K].FDLMYAK.[RW]			0.0230312	0.0010418	5	11	2	A6NHL2; A5A6J1; Q8WQ47; Q9BQE3; P68366	A6NHL2 [402-408]; A5A6J1 [395-401]; Q8WQ47 [395-401]; Q9BQE3 [395-401]; P68366 [395-401]	0	887.433	High	2.15896	High	0.0009066	0.0195
	FALSE	High	[K].AYHEQLTVSEITNTCFEPANQMVK.[C]	1xCarbamidomethyl [C15]; 1xOxidation [M22]		0.0290521	0.0011009	1	1	1	Q8WQ47	Q8WQ47 [281-304]	0	2826.31	High	1.69184	High	0.0009066	0.02428
	FALSE	High	[K].FDLMYAK.[RW]	1xOxidation [M4]		0.0390948	0.00162109	5	11	3	A6NHL2; A5A6J1; Q8WQ47; Q9BQE3; P68366	A6NHL2 [402-408]; A5A6J1 [395-401]; Q8WQ47 [395-401]; Q9BQE3 [395-401]; P68366 [395-401]	0	903.428	High	2.02936	High	0.00137	0.03302
	FALSE	High	[R].LSVDYGK.[K]			0.132493	0.00766215	4	7	1	A5A6J1; Q8WQ47; Q9BQE3; P68366	A5A6J1 [157-163]; Q8WQ47 [157-163]; Q9BQE3 [157-163]; P68366 [157-163]	0	781.409	High	1.85038	High	0.006187	0.1192
	FALSE	High	[R].GHYTIGK.[E]			0.150308	0.00885503	4	8	1	A5A6J1; Q8WQ47; Q9BQE3; P68366	A5A6J1 [106-112]; Q8WQ47 [106-112]; Q9BQE3 [106-112]; P68366 [106-112]	0	775.41	High	2.0001	High	0.007516	0.1358
FALSE	High	Master Protein	P49368	T-complex protein 1 subunit gamma OS=Homo sapiens GN=CCT3 PE=1 SV=4	0	246.674	60.1835	35	65	35	1	545	60.495	6.49	High	Acetyl [N-Term]	174.655	35
	Checked	Confidence	Annotated Sequence	Modifications	Modifications in Master Proteins	Qvality PEP	Qvality q-value	# Protein Groups	# Proteins	# PSMs	Master Protein Accessions	Positions in Master Proteins	# Missed Cleavages	Theo. MH+ [Da]	Found in Sample: [S1] F1: Sample	XCorr Sequest HT	Confidence Sequest HT	Percolator q-Value Sequest HT	Percolator PEP Sequest HT
	FALSE	High	[R].IVSRPEELREDDVGTGAGLLEIKK.[I]			1.67975e-07	0	1	1	2	P49368	P49368 [331-354]	2	2624.43	High	4.05442	High	0	7.234e-08
	FALSE	High	[R].KALDDMISTLK.[K]			1.61537e-06	0	1	1	1	P49368	P49368 [128-138]	1	1234.67	High	3.23474	High	0	7.91e-07
	FALSE	High	[R].IVSRPEELREDDVGTGAGLLEIK.[K]			5.86069e-09	0	1	1	2	P49368	P49368 [331-353]	1	2496.33	High	4.1914	High	0	2.099e-09
	FALSE	High	[K].GISDLAQHYLMR.[A]			1.18278e-07	0	1	1	2	P49368	P49368 [295-306]	0	1403.71	High	3.90473	High	0	4.992e-08
	FALSE	High	[K].GISDLAQHYLMR.[A]	1xOxidation [M11]		1.7259e-06	0	1	1	3	P49368	P49368 [295-306]	0	1419.7	High	3.40707	High	0	8.467e-07
	FALSE	High	[R].AVAQALEVIPR.[T]			5.49573e-06	0	1	1	4	P49368	P49368 [439-449]	0	1166.69	High	3.39379	High	0	2.886e-06
	FALSE	High	[K].KGESQTDIEITREEDFTR.[I]			2.92142e-11	0	1	1	2	P49368	P49368 [249-266]	2	2154.03	High	4.47709	High	0	7.754e-12
	FALSE	High	[K].SKAMTGVEQWPYR.[A]	1xOxidation [M4]		9.57632e-07	0	1	1	1	P49368	P49368 [426-438]	1	1568.75	High	3.05163	High	0	4.563e-07
	FALSE	High	[R].TLIQNCGASTIR.[L]	1xCarbamidomethyl [C6]		4.38832e-06	0	1	1	2	P49368	P49368 [450-461]	0	1333.69	High	2.91717	High	0	2.273e-06
	FALSE	High	[-].MMGHRPVLVLSQNTK.[R]	1xOxidation [M2]; 1xAcetyl [N-Term]	P49368 1xAcetyl [N-Term]	1.69998e-09	0	1	1	2	P49368	P49368 [1-15]	0	1768.92	High	3.74441	High	0	5.664e-10
	FALSE	High	[R].NVLLDPQLVPGGGASEMAVAHALTEK.[S]			5.41665e-08	0	1	1	1	P49368	P49368 [400-425]	0	2617.37	High	3.62726	High	0	2.188e-08
	FALSE	High	[K].KISIPVDISDSDMMLNIINSSITTK.[A]	2xOxidation [M13; M14]		9.43252e-10	0	1	1	1	P49368	P49368 [139-163]	1	2767.41	High	3.9456	High	0	3.048e-10
	FALSE	High	[K].ISIPVDISDSDMMLNIINSSITTK.[A]	2xOxidation [M12; M13]		3.36551e-07	0	1	1	2	P49368	P49368 [140-163]	0	2639.32	High	3.12025	High	0	1.506e-07
	FALSE	High	[K].TAVETAVLLLR.[I]			3.57432e-06	0	1	1	1	P49368	P49368 [508-518]	0	1185.72	High	3.49886	High	0	1.831e-06
	FALSE	High	[R].IVLLDSSLEYK.[K]			6.02929e-06	0	1	1	2	P49368	P49368 [238-248]	0	1279.71	High	2.74749	High	0	3.179e-06
	FALSE	High	[K].KIGDEYFTFITDCKDPK.[A]	1xCarbamidomethyl [C13]		2.72487e-06	0	1	1	1	P49368	P49368 [354-370]	2	2076.99	High	4.20603	High	0	1.372e-06
	FALSE	High	[R].EDDVGTGAGLLEIK.[K]			1.00304e-06	0	1	1	1	P49368	P49368 [340-353]	0	1416.72	High	3.16158	High	0	4.79e-07
	FALSE	High	[K].MLLDPMGGIVMTNDGNAILR.[E]	3xOxidation [M1; M6; M11]		8.84517e-07	0	1	1	1	P49368	P49368 [49-68]	0	2179.06	High	4.37721	High	0	4.199e-07
	FALSE	High	[K].KGESQTDIEITR.[E]			5.13731e-08	0	1	1	2	P49368	P49368 [249-260]	1	1376.7	High	3.92109	High	0	2.078e-08
	FALSE	High	[R].KVQSGNINAAK.[T]			3.54851e-07	0	1	1	2	P49368	P49368 [21-31]	1	1129.63	High	4.14507	High	0	1.594e-07
	FALSE	High	[K].AMTGVEQWPYR.[A]	1xOxidation [M2]		1.98454e-05	0.000225973	1	1	2	P49368	P49368 [428-438]	0	1353.63	High	3.37142	High	0.0001729	1.116e-05
	FALSE	High	[R].EIQVQHPAAK.[S]			0.000138121	0.000302146	1	1	2	P49368	P49368 [69-78]	0	1120.61	High	3.2227	High	0.0002308	8.66e-05
	FALSE	High	[K].IPGGIIEDSCVLR.[G]	1xCarbamidomethyl [C10]		0.000105962	0.000302146	1	1	1	P49368	P49368 [204-216]	0	1428.75	High	3.26968	High	0.0002308	6.587e-05
	FALSE	High	[K].ELGIWEPLAVK.[L]			0.000114731	0.000302146	1	1	1	P49368	P49368 [492-502]	0	1254.71	High	2.72257	High	0.0002308	7.149e-05
	FALSE	High	[R].VEKIPGGIIEDSCVLR.[G]	1xCarbamidomethyl [C13]		3.09216e-05	0.000302146	1	1	1	P49368	P49368 [201-216]	1	1784.96	High	3.26534	High	0.0002308	1.784e-05
	FALSE	High	[R].NVLLDPQLVPGGGASEMAVAHALTEK.[S]	1xOxidation [M17]		0.000284546	0.000302146	1	1	1	P49368	P49368 [400-425]	0	2633.36	High	2.88399	High	0.0002308	0.000186
	FALSE	High	[K].AMTGVEQWPYR.[A]			0.000138121	0.000302146	1	1	1	P49368	P49368 [428-438]	0	1337.63	High	2.22071	High	0.0002308	8.675e-05
	FALSE	High	[K].VQSGNINAAK.[T]			0.000140895	0.000302146	1	1	1	P49368	P49368 [22-31]	0	1001.54	High	2.86898	High	0.0002308	8.858e-05
	FALSE	High	[K].ALDDMISTLK.[K]			7.36094e-05	0.000302146	1	1	1	P49368	P49368 [129-138]	0	1106.58	High	2.37522	High	0.0002308	4.459e-05
	FALSE	High	[R].IDDIVSGHK.[K]			0.00181928	0.000343174	1	1	1	P49368	P49368 [519-527]	0	983.516	High	2.76621	High	0.0002602	0.001317
	FALSE	High	[K].MLLDPMGGIVMTNDGNAILR.[E]	2xOxidation [M6; M11]		0.00136586	0.000343174	1	1	2	P49368	P49368 [49-68]	0	2163.06	High	2.66981	High	0.0002602	0.002178
	FALSE	High	[K].MLLDPMGGIVMTNDGNAILR.[E]	1xOxidation [M]		0.000697406	0.000343174	1	1	2	P49368	P49368 [49-68]	0	2147.07	High	2.15645	High	0.0002602	0.0004786
	FALSE	High	[K].ALDDMISTLK.[K]	1xOxidation [M5]		0.00186847	0.000343174	1	1	1	P49368	P49368 [129-138]	0	1122.57	High	2.13753	High	0.0002602	0.001352
	FALSE	High	[R].IDDIVSGHKK.[K]			0.00314523	0.000343174	1	1	1	P49368	P49368 [519-528]	1	1111.61	High	3.04369	High	0.0002602	0.002338
	FALSE	High	[K].MVQFEENGR.[K]			0.01007	0.000718777	1	1	1	P49368	P49368 [182-190]	0	1109.5	High	2.17682	High	0.0005455	0.007956
	FALSE	High	[R].KALDDMISTLKK.[I]	1xOxidation [M6]		0.0385843	0.00162109	1	1	1	P49368	P49368 [128-139]	2	1378.76	High	2.53431	High	0.00137	0.03274
	FALSE	High	[K].EILSEVER.[N]			0.0445712	0.00222169	1	1	2	P49368	P49368 [382-389]	0	974.515	High	2.06155	High	0.001824	0.03794
	FALSE	High	[K].ACTILLR.[G]	1xCarbamidomethyl [C2]		0.0545405	0.00322142	1	1	1	P49368	P49368 [371-377]	0	846.487	High	2.16769	High	0.002581	0.04691
	FALSE	High	[K].SMIEISR.[ST]			0.0737852	0.0042281	1	2	1	P49368	P49368 [79-85]	0	835.434	High	2.21222	High	0.003342	0.06441
	FALSE	High	[R].ANITAIR.[R]			0.0897848	0.00540637	1	1	1	P49368	P49368 [307-313]	0	758.452	High	1.96306	High	0.004299	0.07925
	FALSE	High	[K].SMIEISR.[ST]	1xOxidation [M2]		0.100487	0.00650363	1	2	1	P49368	P49368 [79-85]	0	851.429	High	2.05163	High	0.005178	0.08926
	FALSE	High	[RK].TLADLIR.[IT]			0.108257	0.00676376	1	4	6	P49368	P49368 [32-38]	0	801.483	High	1.79341	High	0.005372	0.1025
	FALSE	High	[K].ISIPVDISDSDMMLNIINSSITTK.[A]	1xOxidation [M]		0.143289	0.00832651	1	1	2	P49368	P49368 [140-163]	0	2623.32	High	1.85515	High	0.006818	0.1289
FALSE	High	Master Protein	Q9NVI7	ATPase family AAA domain-containing protein 3A OS=Homo sapiens GN=ATAD3A PE=1 SV=2	0	244.958	49.8423	33	67	11	1	634	71.325	8.98	High		200.516	33
	Checked	Confidence	Annotated Sequence	Modifications	Modifications in Master Proteins	Qvality PEP	Qvality q-value	# Protein Groups	# Proteins	# PSMs	Master Protein Accessions	Positions in Master Proteins	# Missed Cleavages	Theo. MH+ [Da]	Found in Sample: [S1] F1: Sample	XCorr Sequest HT	Confidence Sequest HT	Percolator q-Value Sequest HT	Percolator PEP Sequest HT
	FALSE	High	[R].INEMVHFDLPGQEER.[E]			3.45797e-06	0	1	1	1	Q9NVI7	Q9NVI7 [515-529]	0	1813.85	High	2.95572	High	0	1.765e-06
	FALSE	High	[R].INEMVHFDLPGQEER.[E]	1xOxidation [M4]		7.52232e-12	0	1	1	2	Q9NVI7	Q9NVI7 [515-529]	0	1829.85	High	4.51149	High	0	1.844e-12
	FALSE	High	[R].YEDQLKQQQLLNEENLR.[K]			2.813e-08	0	2	2	1	Q5T9A4; Q9NVI7	Q5T9A4 [141-157]; Q9NVI7 [189-205]	1	2161.09	High	3.92424	High	0	1.098e-08
	FALSE	High	[R].TAGTLFGEGFR.[A]			3.25801e-06	0	2	2	1	Q5T9A4; Q9NVI7	Q5T9A4 [228-238]; Q9NVI7 [276-286]	0	1155.58	High	2.97378	High	0	1.657e-06
	FALSE	High	[K].DKWSNFDPTGLER.[A]			6.57102e-06	0	2	2	2	Q5T9A4; Q9NVI7	Q5T9A4 [45-57]; Q9NVI7 [45-57]	1	1564.74	High	3.46709	High	0	3.484e-06
	FALSE	High	[K].KLALHSGMDYAIMTGGDVAPMGR.[E]	3xOxidation [M8; M13; M21]		1.03418e-10	0	2	3	2	Q5T9A4; Q9NVI7	Q5T9A4 [364-386]; Q9NVI7 [412-434]	1	2439.15	High	4.66579	High	0	2.949e-11
	FALSE	High	[R].INEMVHFDLPGQEERER.[L]			4.04562e-09	0	1	1	2	Q9NVI7	Q9NVI7 [515-531]	1	2099	High	3.91843	High	0	1.417e-09
	FALSE	High	[R].INEMVHFDLPGQEERER.[L]	1xOxidation [M4]		1.12781e-09	0	1	1	1	Q9NVI7	Q9NVI7 [515-531]	1	2114.99	High	4.78192	High	0	3.668e-10
	FALSE	High	[K].LALHSGMDYAIMTGGDVAPMGR.[E]	3xOxidation [M7; M12; M20]		5.31685e-06	0	2	3	1	Q5T9A4; Q9NVI7	Q5T9A4 [365-386]; Q9NVI7 [413-434]	0	2311.05	High	3.21838	High	0	2.786e-06
	FALSE	High	[K].GEGAGPPPPLPPAQPGAEGGGDR.[G]			8.99413e-12	0	2	2	6	Q5T9A4; Q9NVI7	Q5T9A4 [13-35]; Q9NVI7 [13-35]	0	2081	High	4.92208	High	0	2.227e-12
	FALSE	High	[K].QQQLLNEENLR.[K]			4.91091e-06	0	2	2	1	Q5T9A4; Q9NVI7	Q5T9A4 [147-157]; Q9NVI7 [195-205]	0	1384.72	High	3.59842	High	0	2.556e-06
	FALSE	High	[R].MYFDKYVLKPATEGK.[Q]			3.25801e-06	0	1	1	1	Q9NVI7	Q9NVI7 [535-549]	1	1789.92	High	2.16182	High	0	1.66e-06
	FALSE	High	[R].LLSRPQDALEGVVLSPSLEAR.[V]			1.2218e-08	0	1	1	3	Q9NVI7	Q9NVI7 [355-375]	0	2250.25	High	4.1357	High	0	4.739e-09
	FALSE	High	[K].DALNLAQMQEQTLQLEQQSK.[L]			3.97109e-07	0	1	2	1	Q9NVI7	Q9NVI7 [73-92]	0	2316.15	High	4.25769	High	0	1.792e-07
	FALSE	High	[K].DALNLAQMQEQTLQLEQQSK.[L]	1xOxidation [M8]		8.75362e-13	0	1	2	4	Q9NVI7	Q9NVI7 [73-92]	0	2332.14	High	5.21863	High	0	7.262e-13
	FALSE	High	[R].VQDAVQQHQQK.[M]			6.52358e-07	0	1	1	2	Q9NVI7	Q9NVI7 [606-616]	0	1308.67	High	4.71297	High	0	9.583e-07
	FALSE	High	[R].NILMYGPPGTGK.[T]			2.32621e-05	0.000225973	1	1	1	Q9NVI7	Q9NVI7 [395-406]	0	1247.65	High	2.4562	High	0.0001729	1.327e-05
	FALSE	High	[R].NILMYGPPGTGK.[T]	1xOxidation [M4]		1.40665e-05	0.000225973	1	1	1	Q9NVI7	Q9NVI7 [395-406]	0	1263.64	High	2.79407	High	0.0001729	7.77e-06
	FALSE	High	[R].MYFDKYVLKPATEGK.[Q]	1xOxidation [M1]		8.22925e-06	0.000225973	1	1	3	Q9NVI7	Q9NVI7 [535-549]	1	1805.91	High	2.75541	High	0.0001729	7.431e-06
	FALSE	High	[K].LFDWANTSR.[R]			0.000347224	0.000302146	2	3	2	Q5T9A4; Q9NVI7	Q5T9A4 [395-403]; Q9NVI7 [443-451]	0	1109.54	High	2.30869	High	0.0002308	0.0002306
	FALSE	High	[K].YVLKPATEGK.[Q]			0.000149555	0.000302146	1	1	1	Q9NVI7	Q9NVI7 [540-549]	0	1105.63	High	2.76962	High	0.0002308	9.428e-05
	FALSE	High	[R].ATLNAFLYR.[T]			0.00163516	0.000343174	1	2	2	Q9NVI7	Q9NVI7 [479-487]	0	1068.58	High	2.81926	High	0.0002602	0.001178
	FALSE	High	[R].VRDIAIATR.[N]			0.00172476	0.000343174	2	2	2	Q5T9A4; Q9NVI7	Q5T9A4 [328-336]; Q9NVI7 [376-384]	1	1014.61	High	3.06079	High	0.004299	0.07947
	FALSE	High	[K].AERENADIIR.[E]			0.00052407	0.000343174	2	2	1	Q5T9A4; Q9NVI7	Q5T9A4 [199-208]; Q9NVI7 [247-256]	1	1186.62	High	2.84637	High	0.0002602	0.0003553
	FALSE	High	[K].LAQFDYGRK.[C]			0.00170191	0.000343174	2	3	2	Q5T9A4; Q9NVI7	Q5T9A4 [506-514]; Q9NVI7 [554-562]	1	1097.57	High	2.46377	High	0.0002602	0.00123
	FALSE	High	[R].GLGDRPAPK.[D]			0.00264376	0.000343174	2	2	2	Q5T9A4; Q9NVI7	Q5T9A4 [36-44]; Q9NVI7 [36-44]	0	910.51	High	2.73812	High	0.0002602	0.001949
	FALSE	High	[R].KTLSEETR.[Q]			0.00581852	0.000429636	2	2	2	Q5T9A4; Q9NVI7	Q5T9A4 [117-124]; Q9NVI7 [165-172]	1	963.511	High	2.59413	High	0.0003258	0.004494
	FALSE	High	[R].QTVLESIR.[T]			0.00482469	0.000429636	2	2	2	Q5T9A4; Q9NVI7	Q5T9A4 [220-227]; Q9NVI7 [268-275]	0	945.536	High	2.42795	High	0.0003258	0.004405
	FALSE	High	[R].AFVTDWDK.[V]			0.00427751	0.000429636	1	1	1	Q9NVI7	Q9NVI7 [287-294]	0	981.468	High	1.74881	High	0.0003258	0.003232
	FALSE	High	[R].ITVLEALR.[H]			0.00485707	0.000429636	2	3	1	Q5T9A4; Q9NVI7	Q5T9A4 [291-298]; Q9NVI7 [339-346]	0	914.567	High	2.18466	High	0.0003258	0.003701
	FALSE	High	[R].EGVTAMHK.[L]			0.00656314	0.000532691	2	3	1	Q5T9A4; Q9NVI7	Q5T9A4 [387-394]; Q9NVI7 [435-442]	0	872.429	High	2.76242	High	0.000404	0.005079
	FALSE	High	[R].LKLAQFDYGR.[K]			0.00687782	0.000532691	2	3	1	Q5T9A4; Q9NVI7	Q5T9A4 [504-513]; Q9NVI7 [552-561]	1	1210.66	High	2.36944	High	0.000404	0.005335
	FALSE	High	[K].LAQFDYGR.[K]			0.00802186	0.000627194	2	3	1	Q5T9A4; Q9NVI7	Q5T9A4 [506-513]; Q9NVI7 [554-561]	0	969.479	High	2.56466	High	0.0004756	0.006276
	FALSE	High	[R].LGKPSLVR.[E]			0.0137858	0.000953544	2	3	1	Q5T9A4; Q9NVI7	Q5T9A4 [279-286]; Q9NVI7 [327-334]	0	869.557	High	1.92759	High	0.0007401	0.01108
	FALSE	High	[R].LTEGMSGR.[E]	1xOxidation [M5]		0.0178832	0.000953544	2	2	5	Q5T9A4; Q9NVI7	Q5T9A4 [521-528]; Q9NVI7 [569-576]	0	866.404	High	2.04534	High	0.0007963	0.01462
	FALSE	High	[R].HPIQVSR.[R]			0.0552519	0.00322142	2	2	1	Q5T9A4; Q9NVI7	Q5T9A4 [299-305]; Q9NVI7 [347-353]	0	836.474	High	2.15166	High	0.002581	0.04767
	FALSE	High	[R].LTEGMSGR.[E]			0.0657605	0.00385438	2	2	1	Q5T9A4; Q9NVI7	Q5T9A4 [521-528]; Q9NVI7 [569-576]	0	850.409	High	2.1383	High	0.003116	0.05724
	FALSE	High	[R].ENADIIR.[E]			0.0687785	0.0040912	2	2	1	Q5T9A4; Q9NVI7	Q5T9A4 [202-208]; Q9NVI7 [250-256]	0	830.437	High	2.09304	High	0.003239	0.05987
	FALSE	High	[K].AEGPGRGDEPSPS.[-]			0.134106	0.00773118	1	1	1	Q9NVI7	Q9NVI7 [622-634]	1	1255.55	High	3.45137	High	0.006238	0.1208
FALSE	High	Master Protein	A5A6H5	ATP synthase subunit alpha, mitochondrial OS=Pan troglodytes GN=ATP5A1 PE=2 SV=1	0	241.578	60.9403	32	67	27	1	553	59.714	9.13	High		191.569	32
	Checked	Confidence	Annotated Sequence	Modifications	Modifications in Master Proteins	Qvality PEP	Qvality q-value	# Protein Groups	# Proteins	# PSMs	Master Protein Accessions	Positions in Master Proteins	# Missed Cleavages	Theo. MH+ [Da]	Found in Sample: [S1] F1: Sample	XCorr Sequest HT	Confidence Sequest HT	Percolator q-Value Sequest HT	Percolator PEP Sequest HT
	FALSE	High	[K].TSIAIDTIINQKR.[F]			9.01686e-08	0	1	1	1	A5A6H5	A5A6H5 [219-231]	1	1472.84	High	3.93146	High	0	3.764e-08
	FALSE	High	[R].NVQAEEMVEFSSGLK.[G]			1.96768e-08	0	1	1	2	A5A6H5	A5A6H5 [89-103]	0	1667.79	High	3.20228	High	0	7.51e-09
	FALSE	High	[R].NVQAEEMVEFSSGLK.[G]	1xOxidation [M7]		4.93418e-09	0	1	1	2	A5A6H5	A5A6H5 [89-103]	0	1683.79	High	3.42648	High	0	1.746e-09
	FALSE	High	[R].ILGADTSVDLEETGR.[V]			3.02162e-10	0	1	1	2	A5A6H5	A5A6H5 [59-73]	0	1575.79	High	3.79649	High	0	1.38e-09
	FALSE	High	[R].EAYPGDVFYIHSR.[L]			4.18702e-07	0	3	25	10	Q6FYM1; A7H019; A5A6H5	Q6FYM1 [294-306]; A7H019 [286-298]; A5A6H5 [335-347]	0	1553.74	High	3.16558	High	0	4.444e-07
	FALSE	High	[K].QVAGTMKLELAQYR.[E]	1xOxidation [M6]		6.48461e-06	0	1	1	2	A5A6H5	A5A6H5 [428-441]	1	1623.85	High	3.6472	High	0	3.429e-06
	FALSE	High	[K].TGTAEMSSILEER.[I]			1.62405e-08	0	1	1	1	A5A6H5	A5A6H5 [46-58]	0	1423.67	High	3.82762	High	0	6.13e-09
	FALSE	High	[K].TGTAEMSSILEER.[I]	1xOxidation [M6]		1.02316e-06	0	1	1	2	A5A6H5	A5A6H5 [46-58]	0	1439.67	High	3.94429	High	0	4.901e-07
	FALSE	High	[R].VVDALGNAIDGK.[G]			3.4125e-06	0	1	1	1	A5A6H5	A5A6H5 [150-161]	0	1171.63	High	2.96403	High	0	1.742e-06
	FALSE	High	[R].VVDALGNAIDGKGPIGSK.[T]			5.02996e-10	0	1	1	4	A5A6H5	A5A6H5 [150-167]	1	1710.94	High	5.02118	High	0	3.492e-10
	FALSE	High	[RK].HALIIYDDLSK.[HQ]			2.24617e-08	0	2	4	3	A7H019; A5A6H5	A7H019 [257-267]; A5A6H5 [306-316]	0	1287.69	High	4.1844	High	0	8.661e-09
	FALSE	High	[K].GMSLNLEPDNVGVVVFGNDK.[L]	1xOxidation [M2]		3.70975e-10	0	1	1	2	A5A6H5	A5A6H5 [104-123]	0	2120.03	High	4.39108	High	0	1.132e-10
	FALSE	High	[K].FENAFLSHVVSQHQALLGTIR.[A]			1.70106e-08	0	1	1	3	A5A6H5	A5A6H5 [507-527]	0	2367.26	High	4.45553	High	0	6.468e-09
	FALSE	High	[R].EVAAFAQFGSDLDAATQQLLSR.[G]			1.40797e-14	0	1	1	2	A5A6H5	A5A6H5 [442-463]	0	2338.17	High	5.23611	High	0	2.434e-15
	FALSE	High	[K].QGQYSPMAIEEQVAVIYAGVR.[G]	1xOxidation [M7]		1.12037e-09	0	1	1	3	A5A6H5	A5A6H5 [473-493]	0	2325.15	High	4.705	High	0	3.652e-10
	FALSE	High	[K].TSIAIDTIINQK.[SR]			2.03645e-06	0	1	2	2	A5A6H5	A5A6H5 [219-230]	0	1316.74	High	3.31692	High	0	1.011e-06
	FALSE	High	[R].TGAIVDVPVGEELLGR.[V]			2.22089e-05	0.000225973	1	1	1	A5A6H5	A5A6H5 [134-149]	0	1624.89	High	3.62801	High	0.0001729	1.258e-05
	FALSE	High	[K].GIRPAINVGLSVSR.[V]			1.15333e-05	0.000225973	1	1	1	A5A6H5	A5A6H5 [403-416]	0	1438.85	High	3.80335	High	0.0001729	6.316e-06
	FALSE	High	[K].QGQYSPMAIEEQVAVIYAGVR.[G]			5.76136e-05	0.000302146	1	1	1	A5A6H5	A5A6H5 [473-493]	0	2309.16	High	2.5656	High	0.0002308	3.445e-05
	FALSE	High	[R].VLSIGDGIAR.[V]			0.000167394	0.000302146	1	1	3	A5A6H5	A5A6H5 [74-83]	0	1000.58	High	1.95218	High	0.0002602	0.001535
	FALSE	High	[K].LYCIYVAIGQK.[R]	1xCarbamidomethyl [C3]		4.39172e-05	0.000302146	1	2	1	A5A6H5	A5A6H5 [242-252]	0	1327.71	High	2.26074	High	0.0002308	2.592e-05
	FALSE	High	[R].GYLDKLEPSK.[I]			0.000228604	0.000302146	1	1	3	A5A6H5	A5A6H5 [494-503]	1	1149.62	High	2.66364	High	0.0002308	0.0001475
	FALSE	High	[R].VGLKAPGIIPR.[I]			0.000108808	0.000302146	1	1	1	A5A6H5	A5A6H5 [172-182]	1	1120.72	High	3.78292	High	0.0002308	6.736e-05
	FALSE	High	[K].LKEIVTNFLAGFEA.[-]			0.000725788	0.000343174	1	1	1	A5A6H5	A5A6H5 [540-553]	1	1551.84	High	3.03825	High	0.0002602	0.0005018
	FALSE	High	[K].AVDSLVPIGR.[G]			0.000556359	0.000343174	1	1	1	A5A6H5	A5A6H5 [195-204]	0	1026.59	High	2.55183	High	0.0002602	0.0003773
	FALSE	High	[R].ISVREPMQTGIK.[A]	1xOxidation [M7]		0.0019709	0.000343174	1	1	2	A5A6H5	A5A6H5 [183-194]	1	1374.74	High	3.52899	High	0.0002602	0.001434
	FALSE	High	[K].ITKFENAFLSHVVSQHQALLGTIR.[A]			0.00466602	0.000429636	1	1	1	A5A6H5	A5A6H5 [504-527]	1	2709.48	High	1.87171	High	0.0003258	0.003546
	FALSE	High	[R].LTDADAMK.[Y]	1xOxidation [M7]		0.0212644	0.000953544	1	1	1	A5A6H5	A5A6H5 [263-270]	0	880.408	High	2.15657	High	0.0007963	0.01743
	FALSE	High	[R].QMSLLLR.[R]			0.0218379	0.0010418	2	9	2	Q6FYM1; A5A6H5	Q6FYM1 [282-288]; A5A6H5 [323-329]	0	860.502	High	2.21961	High	0.00137	0.03259
	FALSE	High	[R].QMSLLLR.[R]	1xOxidation [M2]		0.0266539	0.0011009	2	9	2	Q6FYM1; A5A6H5	Q6FYM1 [282-288]; A5A6H5 [323-329]	0	876.497	High	1.9366	High	0.0009066	0.02222
	FALSE	High	[R].LTDADAMK.[Y]			0.0244505	0.0011009	1	1	1	A5A6H5	A5A6H5 [263-270]	0	864.413	High	1.84201	High	0.0009066	0.02023
	FALSE	High	[K].LELAQYR.[EA]			0.0422972	0.0021408	1	4	1	A5A6H5	A5A6H5 [435-441]	0	892.489	High	2.06734	High	0.001764	0.03589
	FALSE	High	[R].ELIIGDR.[QK]			0.0649215	0.00385438	2	23	2	A7H019; A5A6H5	A7H019 [167-173]; A5A6H5 [208-214]	0	815.462	High	2.07442	High	0.003179	0.059
	FALSE	High	[K].APGIIPR.[KQI]			0.0687785	0.0040912	2	5	2	Q6FYM1; A5A6H5	Q6FYM1 [133-139]; A5A6H5 [176-182]	0	723.451	High	2.29698	High	0.003239	0.05996
	FALSE	High	[R].EPMQTGIK.[A]	1xOxidation [M3]		0.0837715	0.00485613	1	1	1	A5A6H5	A5A6H5 [187-194]	0	919.455	High	1.8906	High	0.00388	0.07353
	FALSE	High	[K].QVAGTMK.[L]			0.0992431	0.00626466	1	1	2	A5A6H5	A5A6H5 [428-434]	0	734.387	High	2.09576	High	0.005074	0.08819
	FALSE	High	[R].STVAQIVK.[TR]			0.105609	0.00671199	1	2	2	A5A6H5	A5A6H5 [254-261]	0	845.509	High	1.93783	High	0.005287	0.09369
FALSE	High	Master Protein	Q9Y230	RuvB-like 2 OS=Homo sapiens GN=RUVBL2 PE=1 SV=3	0	240.913	57.0194	30	54	30	1	463	51.125	5.64	High		158.441	30
	Checked	Confidence	Annotated Sequence	Modifications	Modifications in Master Proteins	Qvality PEP	Qvality q-value	# Protein Groups	# Proteins	# PSMs	Master Protein Accessions	Positions in Master Proteins	# Missed Cleavages	Theo. MH+ [Da]	Found in Sample: [S1] F1: Sample	XCorr Sequest HT	Confidence Sequest HT	Percolator q-Value Sequest HT	Percolator PEP Sequest HT
	FALSE	High	[R].ALESDMAPVLIMATNR.[G]	1xOxidation [M]		3.06381e-09	0	1	2	6	Q9Y230	Q9Y230 [315-330]	0	1747.87	High	3.44825	High	0	1.051e-09
	FALSE	High	[R].ALESDMAPVLIMATNR.[G]	2xOxidation [M6; M12]		4.96695e-09	0	1	2	3	Q9Y230	Q9Y230 [315-330]	0	1763.87	High	3.2345	High	0	1.461e-06
	FALSE	High	[K].EVVHTVSLHEIDVINSR.[T]			8.35732e-13	0	1	3	3	Q9Y230	Q9Y230 [237-253]	0	1947.03	High	5.23415	High	0	6.306e-10
	FALSE	High	[K].TTEMETIYDLGTK.[M]			2.14718e-06	0	1	2	1	Q9Y230	Q9Y230 [165-177]	0	1501.71	High	3.28252	High	0	1.065e-06
	FALSE	High	[K].TTEMETIYDLGTK.[M]	1xOxidation [M4]		6.48055e-07	0	1	2	1	Q9Y230	Q9Y230 [165-177]	0	1517.7	High	3.56691	High	0	3.007e-07
	FALSE	High	[R].IRGTSYQSPHGIPIDLLDR.[L]			4.27098e-07	0	1	2	1	Q9Y230	Q9Y230 [335-353]	1	2138.14	High	3.28063	High	0	1.946e-07
	FALSE	High	[K].DKVQAGDVITIDK.[A]			3.99746e-07	0	1	2	3	Q9Y230	Q9Y230 [185-197]	1	1401.76	High	4.23094	High	0	1.806e-07
	FALSE	High	[R].LLIVSTTPYSEKDTK.[Q]			3.43516e-06	0	1	1	2	Q9Y230	Q9Y230 [354-368]	1	1694.92	High	3.28914	High	0	1.75e-06
	FALSE	High	[R].KEVVHTVSLHEIDVINSR.[T]			1.00716e-10	0	1	3	1	Q9Y230	Q9Y230 [236-253]	1	2075.12	High	4.34249	High	0	2.855e-11
	FALSE	High	[K].EYQDAFLFNELKGETMDTS.[-]	1xOxidation [M16]		6.65441e-07	0	1	2	1	Q9Y230	Q9Y230 [445-463]	1	2253.99	High	3.33007	High	0	3.107e-07
	FALSE	High	[R].TQGFLALFSGDTGEIKSEVR.[E]			7.99913e-09	0	1	2	1	Q9Y230	Q9Y230 [254-273]	1	2155.1	High	4.00631	High	0	2.899e-09
	FALSE	High	[R].TQGFLALFSGDTGEIK.[S]			1.78284e-07	0	1	2	1	Q9Y230	Q9Y230 [254-269]	0	1683.86	High	4.3797	High	0	7.729e-08
	FALSE	High	[R].GTSYQSPHGIPIDLLDR.[L]			3.27552e-08	0	1	2	2	Q9Y230	Q9Y230 [337-353]	0	1868.95	High	3.2393	High	0	1.286e-08
	FALSE	High	[R].QASQGMVGQLAAR.[R]			1.68081e-06	0	1	2	1	Q9Y230	Q9Y230 [41-53]	0	1316.67	High	3.125	High	0	8.237e-07
	FALSE	High	[R].QASQGMVGQLAAR.[R]	1xOxidation [M6]		1.16796e-06	0	1	2	1	Q9Y230	Q9Y230 [41-53]	0	1332.67	High	3.43503	High	0	5.608e-07
	FALSE	High	[R].KGTEVQVDDIKR.[V]			8.49009e-09	0	1	2	2	Q9Y230	Q9Y230 [417-428]	2	1387.75	High	5.12859	High	0	2.596e-07
	FALSE	High	[K].EYQDAFLFNELK.[G]			1.35188e-05	0.000225973	1	2	1	Q9Y230	Q9Y230 [445-456]	0	1516.73	High	2.33224	High	0.0001729	7.441e-06
	FALSE	High	[R].AAGVVLEMIR.[E]			1.72701e-05	0.000225973	1	2	1	Q9Y230	Q9Y230 [55-64]	0	1058.6	High	2.84513	High	0.0001729	9.658e-06
	FALSE	High	[K].FVQCPDGELQK.[R]	1xCarbamidomethyl [C4]		1.05126e-05	0.000225973	1	2	1	Q9Y230	Q9Y230 [224-234]	0	1320.63	High	2.64073	High	0.0001729	5.725e-06
	FALSE	High	[R].ARDYDAMGSQTK.[F]	1xOxidation [M7]		1.52293e-05	0.000225973	1	2	1	Q9Y230	Q9Y230 [212-223]	1	1358.6	High	4.35811	High	0.0001729	8.489e-06
	FALSE	High	[R].YAIQLITAASLVCR.[K]	1xCarbamidomethyl [C13]		7.90887e-06	0.000225973	1	2	1	Q9Y230	Q9Y230 [401-414]	0	1578.87	High	2.87471	High	0.0001729	4.232e-06
	FALSE	High	[K].GTEVQVDDIKR.[V]			9.917e-05	0.000302146	1	2	2	Q9Y230	Q9Y230 [418-428]	1	1259.66	High	3.35958	High	0.0002308	6.132e-05
	FALSE	High	[R].LLIVSTTPYSEK.[D]			3.77145e-05	0.000302146	1	1	2	Q9Y230	Q9Y230 [354-365]	0	1350.75	High	2.9069	High	0.0002308	2.2e-05
	FALSE	High	[R].AVLIAGQPGTGK.[T]			7.76146e-05	0.000302146	1	2	1	Q9Y230	Q9Y230 [72-83]	0	1111.65	High	3.22343	High	0.0002308	4.717e-05
	FALSE	High	[R].VYSLFLDESR.[S]			4.42089e-05	0.000302146	1	2	1	Q9Y230	Q9Y230 [429-438]	0	1228.62	High	2.9339	High	0.0002308	2.609e-05
	FALSE	High	[K].TEALTQAFR.[R]			0.000312245	0.000302146	1	2	1	Q9Y230	Q9Y230 [116-124]	0	1036.54	High	2.56674	High	0.0002308	0.0002049
	FALSE	High	[R].GLGLDDALEPR.[Q]			0.000215359	0.000302146	1	2	1	Q9Y230	Q9Y230 [30-40]	0	1155.6	High	2.786	High	0.0002308	0.0001386
	FALSE	High	[K].VQAGDVITIDK.[A]			0.00185605	0.000343174	1	2	1	Q9Y230	Q9Y230 [187-197]	0	1158.64	High	2.67675	High	0.0002602	0.001346
	FALSE	High	[K].TEALTQAFRR.[S]			0.000538182	0.000343174	1	2	2	Q9Y230	Q9Y230 [116-125]	1	1192.64	High	2.45677	High	0.003059	0.05704
	FALSE	High	[R].DYDAMGSQTK.[F]	1xOxidation [M5]		0.00101895	0.000343174	1	2	1	Q9Y230	Q9Y230 [214-223]	0	1131.46	High	2.35042	High	0.0002602	0.0007148
	FALSE	High	[R].DYDAMGSQTK.[F]			0.00111848	0.000343174	1	2	1	Q9Y230	Q9Y230 [214-223]	0	1115.47	High	2.00068	High	0.0002602	0.0007898
	FALSE	High	[R].IGLETSLR.[Y]			0.0092316	0.000718777	1	2	1	Q9Y230	Q9Y230 [393-400]	0	888.515	High	2.02599	High	0.0005455	0.007278
	FALSE	High	[R].AAGVVLEMIR.[E]	1xOxidation [M8]		0.0209833	0.000953544	1	2	1	Q9Y230	Q9Y230 [55-64]	0	1074.6	High	2.13809	High	0.0007963	0.01728
	FALSE	High	[K].EYQDAFLFNELKGETMDTS.[-]			0.0143493	0.000953544	1	2	1	Q9Y230	Q9Y230 [445-463]	1	2237.99	High	1.55348	High	0.0007401	0.01153
	FALSE	High	[R].RAAGVVLEMIR.[E]			0.0304297	0.0011009	1	2	2	Q9Y230	Q9Y230 [54-64]	1	1214.7	High	2.42994	High	0.0009066	0.02548
	FALSE	High	[K].MIESLTK.[D]			0.0821975	0.00477738	1	2	1	Q9Y230	Q9Y230 [178-184]	0	821.444	High	1.86944	High	0.00382	0.07219
FALSE	High	Master Protein	P04844	Dolichyl-diphosphooligosaccharide--protein glycosyltransferase subunit 2 OS=Homo sapiens GN=RPN2 PE=1 SV=3	0	239.774	44.691	25	43	25	1	631	69.241	5.69	High		148.464	25
	Checked	Confidence	Annotated Sequence	Modifications	Modifications in Master Proteins	Qvality PEP	Qvality q-value	# Protein Groups	# Proteins	# PSMs	Master Protein Accessions	Positions in Master Proteins	# Missed Cleavages	Theo. MH+ [Da]	Found in Sample: [S1] F1: Sample	XCorr Sequest HT	Confidence Sequest HT	Percolator q-Value Sequest HT	Percolator PEP Sequest HT
	FALSE	High	[R].YHVPVVVVPEGSASDTHEQAILR.[L]			1.67446e-12	0	1	1	2	P04844	P04844 [267-289]	0	2503.29	High	6.38739	High	0	3.786e-13
	FALSE	High	[K].TGQEVVFVAEPDNKNVYK.[F]			1.9795e-09	0	1	1	4	P04844	P04844 [443-460]	1	2037.03	High	5.26165	High	0	5.608e-09
	FALSE	High	[K].TGQEVVFVAEPDNK.[N]			6.96556e-08	0	1	1	2	P04844	P04844 [443-456]	0	1532.76	High	4.16349	High	0	2.852e-08
	FALSE	High	[K].QEIQHLFREPEK.[R]			1.521e-07	0	1	1	1	P04844	P04844 [524-535]	1	1553.81	High	3.90595	High	0	6.504e-08
	FALSE	High	[K].KNFESLSEAFSVASAAAVLSHNR.[Y]			1.05292e-13	0	1	1	2	P04844	P04844 [244-266]	1	2435.23	High	5.93022	High	0	2.027e-14
	FALSE	High	[K].FPEEEAPSTVLSQNLFTPK.[Q]			1.04796e-10	0	1	1	1	P04844	P04844 [505-523]	0	2134.07	High	4.32244	High	0	2.986e-11
	FALSE	High	[K].TSFTPVGDVFELNFMNVK.[F]			6.47238e-09	0	1	1	2	P04844	P04844 [323-340]	0	2045	High	3.20237	High	0	6.803e-07
	FALSE	High	[K].NFESLSEAFSVASAAAVLSHNR.[Y]			2.45647e-13	0	1	1	2	P04844	P04844 [245-266]	0	2307.14	High	5.50196	High	0	4.97e-14
	FALSE	High	[R].SIVEEIEDLVAR.[L]			2.58435e-06	0	1	1	1	P04844	P04844 [179-190]	0	1372.73	High	3.00313	High	0	1.303e-06
	FALSE	High	[K].EETVLATVQALQTASHLSQQADLR.[S]			4.25484e-13	0	1	1	1	P04844	P04844 [155-178]	0	2609.35	High	6.4103	High	0	8.91e-14
	FALSE	High	[K].ISTEVGITNVDLSTVDKDQSIAPK.[T]			3.50956e-14	0	1	1	3	P04844	P04844 [369-392]	1	2530.32	High	6.11352	High	0	6.371e-15
	FALSE	High	[K].ISTEVGITNVDLSTVDK.[D]			3.27345e-09	0	1	1	1	P04844	P04844 [369-385]	0	1790.94	High	3.98204	High	0	1.13e-09
	FALSE	High	[R].LQVTNVLSQPLTQATVK.[L]			1.67869e-08	0	1	1	2	P04844	P04844 [290-306]	0	1840.05	High	4.32261	High	0	6.374e-09
	FALSE	High	[R].LQVTNVLSQPLTQATVKLEHAK.[S]			4.3745e-11	0	1	1	1	P04844	P04844 [290-311]	1	2418.37	High	4.58339	High	0	1.183e-11
	FALSE	High	[K].LMDHVGTEPSIK.[E]	1xOxidation [M2]		5.14378e-06	0	1	1	2	P04844	P04844 [218-229]	0	1342.67	High	4.0892	High	0.0001729	4.814e-06
	FALSE	High	[K].TSFTPVGDVFELNFMNVK.[F]	1xOxidation [M15]		3.23881e-05	0.000302146	1	1	1	P04844	P04844 [323-340]	0	2061	High	3.0832	High	0.0002308	1.873e-05
	FALSE	High	[K].NPILWNVADVVIK.[F]			7.45909e-05	0.000302146	1	1	1	P04844	P04844 [492-504]	0	1480.85	High	2.65524	High	0.0002308	4.526e-05
	FALSE	High	[K].NVYKFELDTSER.[K]			0.000103877	0.000302146	1	1	1	P04844	P04844 [457-468]	1	1500.73	High	2.56432	High	0.0002308	6.408e-05
	FALSE	High	[R].YIANTVELR.[V]			0.000586731	0.000343174	1	1	2	P04844	P04844 [358-366]	0	1078.59	High	2.15502	High	0.0002602	0.0004001
	FALSE	High	[K].QEIQHLFR.[E]			0.00180719	0.000343174	1	1	2	P04844	P04844 [524-531]	0	1070.57	High	2.50293	High	0.0002602	0.001306
	FALSE	High	[K].YLAILGSVTFLAGNR.[M]			0.00131234	0.000343174	1	1	1	P04844	P04844 [605-619]	0	1594.9	High	2.35151	High	0.0002602	0.0009345
	FALSE	High	[R].MLAQQAVK.[R]	1xOxidation [M1]		0.00327389	0.000343174	1	1	1	P04844	P04844 [620-627]	0	904.492	High	2.64813	High	0.0002602	0.002447
	FALSE	High	[R].MLAQQAVKR.[T]	1xOxidation [M1]		0.000770547	0.000343174	1	1	1	P04844	P04844 [620-628]	1	1060.59	High	3.03248	High	0.0002602	0.0005312
	FALSE	High	[K].EDQVIQLMNAIFSK.[K]	1xOxidation [M8]		0.000538182	0.000343174	1	1	2	P04844	P04844 [230-243]	0	1651.84	High	2.99986	High	0.0002602	0.0004287
	FALSE	High	[K].FELDTSER.[K]			0.00410929	0.000429636	1	1	2	P04844	P04844 [461-468]	0	996.463	High	2.20482	High	0.0003258	0.003105
	FALSE	High	[R].MLAQQAVK.[R]			0.0425753	0.0021408	1	1	1	P04844	P04844 [620-627]	0	888.497	High	2.06533	High	0.001764	0.03628
	FALSE	High	[K].KACTYIR.[S]	1xCarbamidomethyl [C3]		0.159499	0.00905956	1	1	1	P04844	P04844 [70-76]	1	911.477	High	2.30264	High	0.007664	0.1446
FALSE	High	Master Protein	Q9BUF5	Tubulin beta-6 chain OS=Homo sapiens GN=TUBB6 PE=1 SV=1	0	235.148	47.0852	20	91	11	1	446	49.825	4.88	High		254.008	20
	Checked	Confidence	Annotated Sequence	Modifications	Modifications in Master Proteins	Qvality PEP	Qvality q-value	# Protein Groups	# Proteins	# PSMs	Master Protein Accessions	Positions in Master Proteins	# Missed Cleavages	Theo. MH+ [Da]	Found in Sample: [S1] F1: Sample	XCorr Sequest HT	Confidence Sequest HT	Percolator q-Value Sequest HT	Percolator PEP Sequest HT
	FALSE	High	[R].AALVDLEPGTMDSVR.[S]			2.50022e-06	0	1	1	1	Q9BUF5	Q9BUF5 [63-77]	0	1573.79	High	3.5731	High	0	1.256e-06
	FALSE	High	[K].IREEFPDRIMNTFSVMPSPK.[V]	2xOxidation [M10; M16]		6.52768e-06	0	1	1	1	Q9BUF5	Q9BUF5 [155-174]	2	2426.18	High	4.15525	High	0	3.465e-06
	FALSE	High	[R].IMNTFSVMPSPK.[V]			1.1993e-06	0	2	3	2	Q9BUF5; Q9BVA1	Q9BUF5 [163-174]; Q9BVA1 [163-174]	0	1351.67	High	2.78735	High	0	9.233e-07
	FALSE	High	[R].IMNTFSVMPSPK.[V]	1xOxidation [M8]		1.65871e-06	0	2	3	1	Q9BUF5; Q9BVA1	Q9BUF5 [163-174]; Q9BVA1 [163-174]	0	1367.67	High	2.74373	High	0	8.127e-07
	FALSE	High	[R].EIVHIQAGQCGNQIGTK.[F]	1xCarbamidomethyl [C10]		2.09108e-06	0	1	1	1	Q9BUF5	Q9BUF5 [3-19]	0	1852.93	High	3.172	High	0	1.039e-06
	FALSE	High	[R].FPGQLNADLRK.[L]			4.07505e-08	0	7	11	9	Q13509; Q9H4B7; P04350; Q9BUF5; P07437; P68371; Q9BVA1	Q13509 [242-252]; Q9H4B7 [242-252]; P04350 [242-252]; Q9BUF5 [242-252]; P07437 [242-252]; P68371 [242-252]; Q9BVA1 [242-252]	1	1258.69	High	3.72065	High	0	1.559e-07
	FALSE	High	[R].KLAVNMVPFPR.[L]			2.11761e-07	0	7	12	4	Q13509; Q9H4B7; P04350; Q9BUF5; P07437; P68371; Q9BVA1	Q13509 [252-262]; Q9H4B7 [252-262]; P04350 [252-262]; Q9BUF5 [252-262]; P07437 [252-262]; P68371 [252-262]; Q9BVA1 [252-262]	1	1271.73	High	3.75379	High	0	2.021e-06
	FALSE	High	[R].KLAVNMVPFPR.[L]	1xOxidation [M6]		5.63963e-07	0	7	12	4	Q13509; Q9H4B7; P04350; Q9BUF5; P07437; P68371; Q9BVA1	Q13509 [252-262]; Q9H4B7 [252-262]; P04350 [252-262]; Q9BUF5 [252-262]; P07437 [252-262]; P68371 [252-262]; Q9BVA1 [252-262]	1	1287.72	High	3.69858	High	0	2.603e-07
	FALSE	High	[K].LTTPTYGDLNHLVSATMSGVTTSLR.[F]	1xOxidation [M17]		1.66551e-10	0	1	1	1	Q9BUF5	Q9BUF5 [217-241]	0	2651.33	High	3.83532	High	0	4.861e-11
	FALSE	High	[K].NSSYFVEWIPNNVK.[TV]			1.49016e-08	0	6	8	6	Q13509; P04350; Q9BUF5; P07437; P68371; Q9BVA1	Q13509 [337-350]; P04350 [337-350]; Q9BUF5 [337-350]; P07437 [337-350]; P68371 [337-350]; Q9BVA1 [337-350]	0	1696.83	High	3.57168	High	0	7.437e-09
	FALSE	High	[K].MASTFIGNSTAIQELFKR.[I]			7.43747e-09	0	1	1	2	Q9BUF5	Q9BUF5 [363-380]	1	2014.04	High	3.80188	High	0	2.697e-09
	FALSE	High	[K].MASTFIGNSTAIQELFKR.[I]	1xOxidation [M1]		2.27466e-09	0	1	1	2	Q9BUF5	Q9BUF5 [363-380]	1	2030.04	High	3.13722	High	0	7.704e-10
	FALSE	High	[K].MASTFIGNSTAIQELFK.[R]			5.71117e-08	0	1	1	1	Q9BUF5	Q9BUF5 [363-379]	0	1857.94	High	4.15751	High	0	2.311e-08
	FALSE	High	[R].LHFFMPGFAPLTSR.[G]			7.01623e-07	0	5	8	5	P04350; Q9BUF5; P07437; P68371; Q9BVA1	P04350 [263-276]; Q9BUF5 [263-276]; P07437 [263-276]; P68371 [263-276]; Q9BVA1 [263-276]	0	1620.84	High	4.74951	High	0	3.289e-07
	FALSE	High	[R].LHFFMPGFAPLTSR.[G]	1xOxidation [M5]		8.60865e-08	0	5	8	10	P04350; Q9BUF5; P07437; P68371; Q9BVA1	P04350 [263-276]; Q9BUF5 [263-276]; P07437 [263-276]; P68371 [263-276]; Q9BVA1 [263-276]	0	1636.83	High	4.63183	High	0	1.385e-06
	FALSE	High	[R].GPMSMKEVDEQMLAIQSK.[N]	3xOxidation [M3; M5; M12]		1.23887e-07	0	1	1	2	Q9BUF5	Q9BUF5 [319-336]	1	2069.96	High	3.26806	High	0	5.265e-08
	FALSE	High	[R].INVYYNESSSQK.[Y]			1.46271e-06	0	1	1	2	Q9BUF5	Q9BUF5 [47-58]	0	1431.68	High	2.88008	High	0	7.148e-07
	FALSE	High	[R].ALTVPELTQQMFDAR.[N]	1xOxidation [M11]		1.24866e-05	0.000225973	1	1	1	Q9BUF5	Q9BUF5 [283-297]	0	1735.87	High	2.00158	High	0.0001729	6.871e-06
	FALSE	High	[R].ALTVPELTQQMFDAR.[N]			2.67312e-05	0.000225973	1	1	1	Q9BUF5	Q9BUF5 [283-297]	0	1719.87	High	2.87965	High	0.0001729	1.532e-05
	FALSE	High	[R].ISEQFSAMFR.[R]			2.67312e-05	0.000225973	1	1	1	Q9BUF5	Q9BUF5 [381-390]	0	1215.58	High	3.08607	High	0.0001729	1.536e-05
	FALSE	High	[K].LAVNMVPFPR.[L]	1xOxidation [M5]		1.95844e-05	0.000225973	7	12	9	Q13509; Q9H4B7; P04350; Q9BUF5; P07437; P68371; Q9BVA1	Q13509 [253-262]; Q9H4B7 [253-262]; P04350 [253-262]; Q9BUF5 [253-262]; P07437 [253-262]; P68371 [253-262]; Q9BVA1 [253-262]	0	1159.63	High	2.72876	High	0.0001729	1.107e-05
	FALSE	High	[K].EVDEQMLAIQSK.[N]			1.19213e-05	0.000225973	2	3	1	Q13509; Q9BUF5	Q13509 [325-336]; Q9BUF5 [325-336]	0	1390.69	High	2.87569	High	0.0001729	6.517e-06
	FALSE	High	[K].MASTFIGNSTAIQELFK.[R]	1xOxidation [M1]		7.55082e-06	0.000225973	1	1	1	Q9BUF5	Q9BUF5 [363-379]	0	1873.94	High	3.60569	High	0.0001729	4.034e-06
	FALSE	High	[R].IMNTFSVMPSPK.[V]	2xOxidation [M2; M8]		1.34296e-05	0.000225973	2	3	1	Q9BUF5; Q9BVA1	Q9BUF5 [163-174]; Q9BVA1 [163-174]	0	1383.66	High	2.88409	High	0.0001729	7.412e-06
	FALSE	High	[R].FPGQLNADLR.[K]			2.78142e-05	0.000302146	7	11	7	Q13509; Q9H4B7; P04350; Q9BUF5; P07437; P68371; Q9BVA1	Q13509 [242-251]; Q9H4B7 [242-251]; P04350 [242-251]; Q9BUF5 [242-251]; P07437 [242-251]; P68371 [242-251]; Q9BVA1 [242-251]	0	1130.6	High	3.06566	High	0.0002308	1.858e-05
	FALSE	High	[K].LAVNMVPFPR.[L]			2.95215e-05	0.000302146	7	12	4	Q13509; Q9H4B7; P04350; Q9BUF5; P07437; P68371; Q9BVA1	Q13509 [253-262]; Q9H4B7 [253-262]; P04350 [253-262]; Q9BUF5 [253-262]; P07437 [253-262]; P68371 [253-262]; Q9BVA1 [253-262]	0	1143.63	High	2.88816	High	0.0002308	2.179e-05
	FALSE	High	[R].ISEQFSAMFR.[R]	1xOxidation [M8]		0.000354207	0.000302146	1	1	1	Q9BUF5	Q9BUF5 [381-390]	0	1231.58	High	1.83909	High	0.0002308	0.000234
	FALSE	High	[K].EVDEQMLAIQSK.[N]	1xOxidation [M6]		8.34803e-05	0.000302146	2	3	1	Q13509; Q9BUF5	Q13509 [325-336]; Q9BUF5 [325-336]	0	1406.68	High	2.23763	High	0.0002308	5.116e-05
	FALSE	High	[-].MREIVHIQAGQCGNQIGTK.[F]	1xCarbamidomethyl [C12]		5.87695e-05	0.000302146	1	1	1	Q9BUF5	Q9BUF5 [1-19]	1	2140.08	High	2.53308	High	0.0002308	3.53e-05
	FALSE	High	[R].AALVDLEPGTMDSVR.[S]	1xOxidation [M11]		4.78644e-05	0.000302146	1	1	2	Q9BUF5	Q9BUF5 [63-77]	0	1589.78	High	3.03119	High	0.0002308	2.839e-05
	FALSE	High	[R].GPMSMKEVDEQMLAIQSK.[N]	1xOxidation [M]		0.00144065	0.000343174	1	1	2	Q9BUF5	Q9BUF5 [319-336]	1	2037.97	High	2.37111	High	0.0002602	0.001029
	FALSE	High	[KR].NMMAACDPR.[H]	1xCarbamidomethyl [C6]		0.00364339	0.000343174	6	10	1	Q13509; P04350; Q9BUF5; P07437; P68371; Q9BVA1	Q13509 [298-306]; P04350 [298-306]; Q9BUF5 [298-306]; P07437 [298-306]; P68371 [298-306]; Q9BVA1 [298-306]	0	1065.43	High	2.06768	High	0.0002602	0.002735
	FALSE	High	[KR].NMMAACDPR.[H]	1xCarbamidomethyl [C6]; 1xOxidation [M3]		0.00796838	0.000627194	6	10	1	Q13509; P04350; Q9BUF5; P07437; P68371; Q9BVA1	Q13509 [298-306]; P04350 [298-306]; Q9BUF5 [298-306]; P07437 [298-306]; P68371 [298-306]; Q9BVA1 [298-306]	0	1081.42	High	2.44161	High	0.0004756	0.006248
	FALSE	High	[-].MREIVHIQAGQCGNQIGTK.[F]	1xCarbamidomethyl [C12]; 1xOxidation [M1]		0.0149357	0.000953544	1	1	1	Q9BUF5	Q9BUF5 [1-19]	1	2156.07	High	4.09212	High	0.0007401	0.01207
	FALSE	High	[KR].NMMAACDPR.[H]	1xCarbamidomethyl [C6]; 2xOxidation [M2; M3]		0.0368481	0.00144684	6	10	1	Q13509; P04350; Q9BUF5; P07437; P68371; Q9BVA1	Q13509 [298-306]; P04350 [298-306]; Q9BUF5 [298-306]; P07437 [298-306]; P68371 [298-306]; Q9BVA1 [298-306]	0	1097.42	High	2.48032	High	0.001238	0.03111
FALSE	High	Master Protein	O43143	Pre-mRNA-splicing factor ATP-dependent RNA helicase DHX15 OS=Homo sapiens GN=DHX15 PE=1 SV=2	0	232.892	41.3836	35	64	35	1	795	90.875	7.46	High		153.868	35
	Checked	Confidence	Annotated Sequence	Modifications	Modifications in Master Proteins	Qvality PEP	Qvality q-value	# Protein Groups	# Proteins	# PSMs	Master Protein Accessions	Positions in Master Proteins	# Missed Cleavages	Theo. MH+ [Da]	Found in Sample: [S1] F1: Sample	XCorr Sequest HT	Confidence Sequest HT	Percolator q-Value Sequest HT	Percolator PEP Sequest HT
	FALSE	High	[R].EVDDLGPEVGDIK.[I]			2.89211e-06	0	1	1	2	O43143	O43143 [372-384]	0	1385.68	High	2.85388	High	0	1.46e-06
	FALSE	High	[R].YGVIILDEAHER.[T]			5.14055e-07	0	1	1	3	O43143	O43143 [254-265]	0	1414.73	High	3.24311	High	0	1.772e-06
	FALSE	High	[K].TEMQDNTYPEILR.[S]	1xOxidation [M3]		9.08246e-07	0	1	1	1	O43143	O43143 [492-504]	0	1625.75	High	3.35955	High	0	4.298e-07
	FALSE	High	[R].THPVEIFYTPEPER.[D]			2.50022e-06	0	1	1	1	O43143	O43143 [316-329]	0	1714.84	High	2.95417	High	0	1.252e-06
	FALSE	High	[K].TTQIPQWCVEYMR.[S]	1xCarbamidomethyl [C8]; 1xOxidation [M12]		5.21232e-06	0	1	1	1	O43143	O43143 [167-179]	0	1727.79	High	2.2173	High	0	2.721e-06
	FALSE	High	[R].VADEMDVMLGQEVGYSIR.[F]	2xOxidation [M5; M8]		6.14635e-07	0	1	1	1	O43143	O43143 [205-222]	0	2043.94	High	2.87522	High	0	2.844e-07
	FALSE	High	[R].HQSFVLVGETGSGK.[T]			3.58899e-10	0	1	1	3	O43143	O43143 [153-166]	0	1445.74	High	4.18813	High	0	1.096e-10
	FALSE	High	[K].AYKTEMQDNTYPEILR.[S]	1xOxidation [M6]		3.48094e-06	0	1	1	2	O43143	O43143 [489-504]	1	1987.94	High	3.61022	High	0	1.78e-06
	FALSE	High	[R].TLATDILMGVLK.[E]			3.57432e-06	0	1	1	1	O43143	O43143 [266-277]	0	1274.74	High	2.94944	High	0	1.829e-06
	FALSE	High	[R].ASTNAMLISAGLPPLK.[A]			1.01641e-06	0	1	1	2	O43143	O43143 [63-78]	0	1583.88	High	3.20712	High	0	4.842e-07
	FALSE	High	[R].ASTNAMLISAGLPPLK.[A]	1xOxidation [M6]		3.38359e-09	0	1	1	2	O43143	O43143 [63-78]	0	1599.88	High	4.30874	High	0	1.168e-09
	FALSE	High	[K].IIPLYSTLPPQQQQR.[I]			3.18793e-09	0	1	1	6	O43143	O43143 [385-399]	0	1781.99	High	3.26032	High	0	1.102e-09
	FALSE	High	[R].FAHIDGDHLTLLNVYHAFK.[Q]			3.73674e-09	0	1	1	2	O43143	O43143 [617-635]	0	2211.13	High	3.39586	High	0	2.991e-08
	FALSE	High	[K].ALVTGYFMQVAHLER.[T]			3.50405e-06	0	1	1	1	O43143	O43143 [692-706]	0	1734.9	High	2.89064	High	0	1.788e-06
	FALSE	High	[K].ALVTGYFMQVAHLER.[T]	1xOxidation [M8]		1.23147e-06	0	1	1	2	O43143	O43143 [692-706]	0	1750.89	High	2.75363	High	0	5.925e-07
	FALSE	High	[R].HRLDLGEDYPSGK.[K]			1.19854e-07	0	1	1	2	O43143	O43143 [5-17]	1	1486.73	High	4.493	High	0	5.077e-08
	FALSE	High	[R].LQLPVWEYKDR.[F]			1.79697e-05	0.000225973	1	1	2	O43143	O43143 [135-145]	1	1446.77	High	3.00262	High	0.0002308	5.122e-05
	FALSE	High	[R].THPVEIFYTPEPERDYLEAAIR.[T]			2.58609e-05	0.000225973	1	1	3	O43143	O43143 [316-337]	1	2646.32	High	3.29439	High	0.0002308	0.0002512
	FALSE	High	[R].TCTDIKPEWLVK.[I]	1xCarbamidomethyl [C2]		8.17497e-06	0.000225973	1	1	1	O43143	O43143 [749-760]	0	1489.77	High	3.47429	High	0.0001729	4.391e-06
	FALSE	High	[R].TLATDILMGVLK.[E]	1xOxidation [M8]		1.28216e-05	0.000225973	1	1	1	O43143	O43143 [266-277]	0	1290.73	High	2.95156	High	0.0001729	7.064e-06
	FALSE	High	[R].IRVESLLVTAISK.[A]			4.69231e-05	0.000302146	1	1	2	O43143	O43143 [451-463]	1	1428.88	High	3.43269	High	0.0002308	2.788e-05
	FALSE	High	[R].SNLGSVVLQLKK.[L]			5.04679e-05	0.000302146	1	1	2	O43143	O43143 [505-516]	1	1285.78	High	2.4711	High	0.0002308	3.008e-05
	FALSE	High	[R].VESLLVTAISK.[A]			5.32131e-05	0.000302146	1	1	1	O43143	O43143 [453-463]	0	1159.69	High	3.06747	High	0.0002308	3.168e-05
	FALSE	High	[K].RGVACTQPR.[R]	1xCarbamidomethyl [C5]		0.0003887	0.000302146	1	1	1	O43143	O43143 [186-194]	1	1044.54	High	3.04045	High	0.0002308	0.0002593
	FALSE	High	[R].LDLGEDYPSGK.[K]			5.50042e-05	0.000302146	1	1	1	O43143	O43143 [7-17]	0	1193.57	High	2.6889	High	0.0002308	3.292e-05
	FALSE	High	[R].VAAMSVAQR.[V]			0.0016243	0.000343174	1	1	1	O43143	O43143 [196-204]	0	932.498	High	2.4107	High	0.0002602	0.001165
	FALSE	High	[K].DRFTDILVR.[H]			0.00111848	0.000343174	1	1	1	O43143	O43143 [144-152]	1	1134.63	High	2.5707	High	0.0002602	0.0007914
	FALSE	High	[RK].YMTDGMLLR.[E]			0.000452828	0.000343174	1	5	1	O43143	O43143 [235-243]	0	1099.53	High	1.92292	High	0.0002602	0.0003036
	FALSE	High	[RK].YMTDGMLLR.[E]	1xOxidation [M6]		0.00255694	0.000343174	1	5	2	O43143	O43143 [235-243]	0	1115.52	High	1.3813	High	0.0002602	0.001886
	FALSE	High	[R].EAMNDPLLER.[Y]	1xOxidation [M3]		0.00113347	0.000343174	1	1	2	O43143	O43143 [244-253]	0	1203.57	High	2.20821	High	0.0002602	0.00098
	FALSE	High	[R].IFEPPPPK.[K]			0.00318754	0.000343174	1	1	1	O43143	O43143 [400-407]	0	924.519	High	2.09888	High	0.0002602	0.00238
	FALSE	High	[R].LQLPVWEYK.[D]			0.00177139	0.000343174	1	1	1	O43143	O43143 [135-143]	0	1175.65	High	1.52174	High	0.0002602	0.001285
	FALSE	High	[R].RVAAMSVAQR.[V]	1xOxidation [M5]		0.00910894	0.000718777	1	1	1	O43143	O43143 [195-204]	1	1104.59	High	2.37329	High	0.0005455	0.007162
	FALSE	High	[R].FTDILVR.[H]			0.0308349	0.0011009	1	1	2	O43143	O43143 [146-152]	0	863.499	High	1.8954	High	0.001111	0.028
	FALSE	High	[R].IMDRFNLPR.[R]	1xOxidation [M2]		0.0396117	0.00179794	1	1	1	O43143	O43143 [667-675]	1	1177.61	High	1.79118	High	0.001504	0.0335
	FALSE	High	[KR].DYYLNLRK.[FA]			0.0514456	0.002982	1	2	2	O43143	O43143 [684-691]	1	1084.58	High	1.64054	High	0.002399	0.04409
	FALSE	High	[R].STDFTSR.[D]			0.0714685	0.00415718	1	1	1	O43143	O43143 [677-683]	0	813.374	High	2.12364	High	0.003288	0.06247
	FALSE	High	[KR].DYYINIR.[K]			0.104956	0.00663773	1	2	2	O43143	O43143 [684-690]	0	956.484	High	1.08917	High	0.005234	0.09316
	FALSE	High	[RK].YMTDGMLLR.[E]	2xOxidation [M2; M6]		0.157623	0.00890612	1	5	1	O43143	O43143 [235-243]	0	1131.52	High	1.15593	High	0.007549	0.1429
	FALSE	High	[R].YYDILK.[K]			0.167194	0.00965126	1	1	1	O43143	O43143 [127-132]	0	814.435	High	1.59511	High	0.008526	0.1515
FALSE	High	Master Protein	Q16891	MICOS complex subunit MIC60 OS=Homo sapiens GN=IMMT PE=1 SV=1	0	228.758	51.9789	37	52	37	1	758	83.626	6.48	High		140.316	37
	Checked	Confidence	Annotated Sequence	Modifications	Modifications in Master Proteins	Qvality PEP	Qvality q-value	# Protein Groups	# Proteins	# PSMs	Master Protein Accessions	Positions in Master Proteins	# Missed Cleavages	Theo. MH+ [Da]	Found in Sample: [S1] F1: Sample	XCorr Sequest HT	Confidence Sequest HT	Percolator q-Value Sequest HT	Percolator PEP Sequest HT
	FALSE	High	[K].LHNMIVDLDNVVK.[K]	1xOxidation [M4]		6.73882e-08	0	1	1	2	Q16891	Q16891 [331-343]	0	1525.8	High	3.51337	High	0	2.767e-08
	FALSE	High	[K].LSTDDLNSLIAHAHR.[R]			2.58435e-06	0	1	1	2	Q16891	Q16891 [396-410]	0	1662.86	High	3.60246	High	0	1.296e-06
	FALSE	High	[R].LRGIEQAVQSHAVAEEEAR.[K]			1.34507e-13	0	1	1	1	Q16891	Q16891 [546-564]	1	2093.07	High	6.46396	High	0	2.629e-14
	FALSE	High	[R].GIEQAVQSHAVAEEEAR.[K]			5.65919e-12	0	1	1	2	Q16891	Q16891 [548-564]	0	1823.89	High	5.06164	High	0	1.362e-12
	FALSE	High	[K].TDHPEIGEGKPTPALSEEASSSSIR.[E]			1.13601e-08	0	1	1	1	Q16891	Q16891 [171-195]	0	2595.25	High	4.48766	High	0	4.197e-09
	FALSE	High	[K].LHNMIVDLDNVVKK.[V]	1xOxidation [M4]		2.87303e-06	0	1	1	2	Q16891	Q16891 [331-344]	1	1653.9	High	3.65589	High	0	1.452e-06
	FALSE	High	[R].LSQEQVDNFTLDINTAYAR.[L]			2.62953e-10	0	1	1	1	Q16891	Q16891 [527-545]	0	2198.07	High	3.10993	High	0	7.876e-11
	FALSE	High	[K].LFEMVLGPAAYNVPLPK.[K]	1xOxidation [M4]		1.59312e-07	0	1	1	2	Q16891	Q16891 [85-101]	0	1875.01	High	3.93412	High	0	5.146e-07
	FALSE	High	[R].VQEQELKSEFEQNLSEK.[L]			1.13458e-10	0	1	1	2	Q16891	Q16891 [500-516]	1	2065.01	High	4.36214	High	0	4.961e-10
	FALSE	High	[K].KKEVAGAKPHITAAEGK.[L]			2.18886e-07	0	1	1	1	Q16891	Q16891 [314-330]	2	1734.99	High	4.56437	High	0	9.584e-08
	FALSE	High	[K].AAMDNSEIAGEKK.[S]	1xOxidation [M3]		5.38091e-08	0	1	1	1	Q16891	Q16891 [258-270]	1	1379.65	High	4.00301	High	0	2.183e-08
	FALSE	High	[K].TSSAETPTIPLGSAVEAIK.[A]			1.64882e-05	0.000225973	1	1	2	Q16891	Q16891 [582-600]	0	1872	High	3.34221	High	0.0001729	9.207e-06
	FALSE	High	[K].AVDEAADALLK.[A]			0.000134508	0.000302146	1	1	1	Q16891	Q16891 [287-297]	0	1115.59	High	2.72946	High	0.0002308	8.429e-05
	FALSE	High	[K].GMSVSDLADKLSTDDLNSLIAHAHR.[R]	1xOxidation [M2]		0.000148567	0.000302146	1	1	2	Q16891	Q16891 [386-410]	1	2682.32	High	2.03284	High	0.0002308	9.409e-05
	FALSE	High	[K].VVSQYHELVVQAR.[D]			3.43763e-05	0.000302146	1	1	1	Q16891	Q16891 [354-366]	0	1527.83	High	3.22398	High	0.0002308	2.003e-05
	FALSE	High	[K].LHNMIVDLDNVVK.[K]			0.00015055	0.000302146	1	1	1	Q16891	Q16891 [331-343]	0	1509.81	High	2.73764	High	0.0002308	9.522e-05
	FALSE	High	[K].LLSYASYCIEHGDLELAAK.[F]	1xCarbamidomethyl [C8]		0.000113973	0.000302146	1	1	2	Q16891	Q16891 [690-708]	0	2153.06	High	1.98658	High	0.0002602	0.0007132
	FALSE	High	[R].LAQQEKQEQVK.[I]			8.97898e-05	0.000302146	1	1	2	Q16891	Q16891 [206-216]	1	1328.72	High	3.57561	High	0.0002308	6.018e-05
	FALSE	High	[R].YSTSGSSGLTTGK.[I]			3.69729e-05	0.000302146	1	1	1	Q16891	Q16891 [33-45]	0	1245.6	High	3.24111	High	0.0002308	2.163e-05
	FALSE	High	[K].GMSVSDLADKLSTDDLNSLIAHAHRR.[I]	1xOxidation [M2]		0.00145998	0.000343174	1	1	1	Q16891	Q16891 [386-411]	2	2838.42	High	3.12525	High	0.0002602	0.001047
	FALSE	High	[K].FVNQLKGESR.[R]			0.00231327	0.000343174	1	1	2	Q16891	Q16891 [709-718]	1	1177.63	High	2.81027	High	0.0002602	0.001696
	FALSE	High	[K].GMSVSDLADK.[L]	1xOxidation [M2]		0.00229788	0.000343174	1	1	1	Q16891	Q16891 [386-395]	0	1038.48	High	2.04855	High	0.0002602	0.001688
	FALSE	High	[K].QHITLALEK.[Q]			0.000465018	0.000343174	1	1	2	Q16891	Q16891 [428-436]	0	1052.61	High	3.00378	High	0.0002602	0.0003137
	FALSE	High	[R].SEIQAEQDRK.[I]			0.000880181	0.000343174	1	1	2	Q16891	Q16891 [458-467]	1	1203.6	High	3.15357	High	0.0002602	0.00122
	FALSE	High	[K].SEFEQNLSEK.[L]			0.00049366	0.000343174	1	1	1	Q16891	Q16891 [507-516]	0	1210.56	High	2.56827	High	0.0002602	0.0003328
	FALSE	High	[K].ANCSDNEFTQALTAAIPPESLTR.[G]	1xCarbamidomethyl [C3]		0.00228259	0.000343174	1	1	1	Q16891	Q16891 [601-623]	0	2506.19	High	1.76332	High	0.0002602	0.001669
	FALSE	High	[R].TVEGALKER.[R]			0.000688195	0.000343174	1	1	2	Q16891	Q16891 [276-284]	1	1002.56	High	2.43178	High	0.0002602	0.0004733
	FALSE	High	[R].SEIQAEQDR.[K]			0.00133883	0.000343174	1	1	1	Q16891	Q16891 [458-466]	0	1075.5	High	2.59473	High	0.0002602	0.0009543
	FALSE	High	[R].VAMIDETR.[N]	1xOxidation [M3]		0.00634723	0.000429636	1	1	1	Q16891	Q16891 [645-652]	0	950.461	High	2.42835	High	0.0003258	0.004909
	FALSE	High	[K].LSEQELQFR.[R]			0.00427751	0.000429636	1	1	1	Q16891	Q16891 [517-525]	0	1149.59	High	1.71026	High	0.0003258	0.00323
	FALSE	High	[R].GVYSEETLR.[A]			0.0109844	0.000809838	1	1	1	Q16891	Q16891 [624-632]	0	1053.52	High	2.13433	High	0.0006145	0.008721
	FALSE	High	[R].ERPPEEVAAR.[L]			0.0205684	0.000953544	1	1	1	Q16891	Q16891 [196-205]	0	1153.6	High	2.81326	High	0.0007963	0.01683
	FALSE	High	[K].QPASQLQK.[Q]			0.020432	0.000953544	1	1	1	Q16891	Q16891 [123-130]	0	899.495	High	1.86805	High	0.0007963	0.01681
	FALSE	High	[R].KIEEVRDAMENEMR.[T]	2xOxidation [M9; M13]		0.0142538	0.000953544	1	1	1	Q16891	Q16891 [467-480]	2	1781.82	High	2.50928	High	0.0007401	0.01151
	FALSE	High	[R].AFDSAVAK.[A]			0.0475791	0.0025567	1	1	1	Q16891	Q16891 [444-451]	0	808.42	High	1.72108	High	0.002077	0.04083
	FALSE	High	[K].LSEQELQFRR.[L]			0.057812	0.00363415	1	1	1	Q16891	Q16891 [517-526]	1	1305.69	High	1.72109	High	0.002894	0.04996
	FALSE	High	[K].SLEDALR.[Q]			0.0771469	0.00429967	1	1	1	Q16891	Q16891 [223-229]	0	803.426	High	1.67687	High	0.003459	0.0675
	FALSE	High	[K].TIPYSDKLFEMVLGPAAYNVPLPK.[K]	1xOxidation [M11]		0.113735	0.00676376	1	1	1	Q16891	Q16891 [78-101]	1	2679.41	High	1.55708	High	0.005325	0.1014
FALSE	High	Master Protein	P35527	Keratin, type I cytoskeletal 9 OS=Homo sapiens GN=KRT9 PE=1 SV=3	0	227.007	45.1043	25	45	24	1	623	62.027	5.24	High		137.144	25
	Checked	Confidence	Annotated Sequence	Modifications	Modifications in Master Proteins	Qvality PEP	Qvality q-value	# Protein Groups	# Proteins	# PSMs	Master Protein Accessions	Positions in Master Proteins	# Missed Cleavages	Theo. MH+ [Da]	Found in Sample: [S1] F1: Sample	XCorr Sequest HT	Confidence Sequest HT	Percolator q-Value Sequest HT	Percolator PEP Sequest HT
	FALSE	High	[K].TLNDMRQEYEQLIAK.[N]			5.90705e-07	0	1	1	3	P35527	P35527 [322-336]	1	1851.93	High	3.88607	High	0	2.739e-07
	FALSE	High	[K].EIETYHNLLEGGQEDFESSGAGK.[I]			1.09212e-18	0	1	1	3	P35527	P35527 [450-472]	0	2510.13	High	6.00387	High	0	1.103e-19
	FALSE	High	[K].VQALEEANNDLENK.[I]			2.9288e-07	0	1	1	2	P35527	P35527 [171-184]	0	1586.77	High	2.81314	High	0	9.806e-07
	FALSE	High	[K].DIENQYETQITQIEHEVSSSGQEVQSSAK.[E]			4.13323e-17	0	1	1	2	P35527	P35527 [340-368]	0	3264.51	High	7.33511	High	0	5.116e-18
	FALSE	High	[K].SDLEMQYETLQEELMALKK.[N]			2.52237e-13	0	1	1	1	P35527	P35527 [272-290]	1	2299.12	High	4.6269	High	0	5.117e-14
	FALSE	High	[K].SDLEMQYETLQEELMALKK.[N]	1xOxidation [M]		4.81436e-06	0	1	1	2	P35527	P35527 [272-290]	1	2315.11	High	3.11553	High	0	2.51e-06
	FALSE	High	[K].SDLEMQYETLQEELMALKK.[N]	2xOxidation [M5; M15]		3.88811e-09	0	1	1	1	P35527	P35527 [272-290]	1	2331.11	High	4.36861	High	0	1.354e-09
	FALSE	High	[R].LEKEIETYHNLLEGGQEDFESSGAGK.[I]			2.4806e-08	0	1	1	1	P35527	P35527 [447-472]	1	2880.35	High	4.06057	High	0	9.616e-09
	FALSE	High	[R].KDIENQYETQITQIEHEVSSSGQEVQSSAK.[E]			6.37921e-11	0	1	1	1	P35527	P35527 [339-368]	1	3392.61	High	4.39456	High	0	1.768e-11
	FALSE	High	[R].LASYLDKVQALEEANNDLENK.[I]			7.41872e-13	0	1	1	2	P35527	P35527 [164-184]	1	2377.19	High	5.23874	High	0	7.417e-11
	FALSE	High	[K].VQALEEANNDLENKIQDWYDKK.[G]			2.38553e-07	0	1	1	1	P35527	P35527 [171-192]	2	2663.29	High	4.22578	High	0	1.048e-07
	FALSE	High	[R].GGGGSFGYSYGGGSGGGFSASSLGGGFGGGSR.[G]			1.47242e-06	0	1	1	1	P35527	P35527 [64-95]	0	2705.16	High	4.94584	High	0	7.172e-07
	FALSE	High	[R].GGSGGSYGGGGSGGGYGGGSGSR.[G]			9.14559e-17	0	1	1	1	P35527	P35527 [491-513]	0	1791.73	High	7.06225	High	0	1.186e-17
	FALSE	High	[R].SGGGGGGGLGSGGSIR.[S]			2.50022e-06	0	1	1	1	P35527	P35527 [14-29]	0	1232.6	High	4.67162	High	0	1.252e-06
	FALSE	High	[R].FSSSSGYGGGSSR.[V]			1.24866e-05	0.000225973	1	1	1	P35527	P35527 [47-59]	0	1235.53	High	3.2406	High	0.0001729	6.883e-06
	FALSE	High	[K].TLLDIDNTR.[M]			0.000381036	0.000302146	1	1	2	P35527	P35527 [225-233]	0	1060.56	High	2.10029	High	0.0007963	0.01565
	FALSE	High	[K].TLNDMRQEYEQLIAK.[N]	1xOxidation [M5]		9.59391e-05	0.000302146	1	1	3	P35527	P35527 [322-336]	1	1867.92	High	2.39606	High	0.0002308	8.766e-05
	FALSE	High	[R].QVLDNLTMEK.[S]			0.000318523	0.000302146	1	1	1	P35527	P35527 [262-271]	0	1190.61	High	2.46602	High	0.0002308	0.0002099
	FALSE	High	[R].HGVQELEIELQSQLSK.[K]			4.13769e-05	0.000302146	1	1	1	P35527	P35527 [375-390]	0	1837.97	High	2.70911	High	0.0002308	2.432e-05
	FALSE	High	[R].IKFEMEQNLR.[Q]	1xOxidation [M5]		0.000812654	0.000343174	1	1	1	P35527	P35527 [241-250]	1	1323.67	High	2.22898	High	0.0002602	0.0005617
	FALSE	High	[R].QFSSSYLSR.[S]			0.000829032	0.000343174	1	1	1	P35527	P35527 [5-13]	0	1074.52	High	1.91423	High	0.0002602	0.0005743
	FALSE	High	[K].STMQELNSR.[L]			0.00364339	0.000343174	1	1	1	P35527	P35527 [155-163]	0	1065.5	High	2.2847	High	0.0002602	0.002734
	FALSE	High	[K].STMQELNSR.[L]	1xOxidation [M3]		0.00555233	0.000429636	1	1	1	P35527	P35527 [155-163]	0	1081.49	High	2.55272	High	0.0003258	0.004265
	FALSE	High	[K].FEMEQNLR.[Q]			0.004249	0.000429636	1	1	1	P35527	P35527 [243-250]	0	1066.5	High	1.71165	High	0.0003258	0.003214
	FALSE	High	[R].HGVQELEIELQSQLSKK.[A]			0.00980427	0.000718777	1	1	1	P35527	P35527 [375-391]	1	1966.06	High	1.94043	High	0.0005455	0.007771
	FALSE	High	[R].IKFEMEQNLR.[Q]			0.0205684	0.000953544	1	1	1	P35527	P35527 [241-250]	1	1307.68	High	1.70274	High	0.0007963	0.0169
	FALSE	High	[K].IQDWYDK.[K]			0.0142538	0.000953544	1	1	1	P35527	P35527 [185-191]	0	967.452	High	1.99434	High	0.0007401	0.01146
	FALSE	High	[R].MTLDDFR.[I]	1xOxidation [M1]		0.0261287	0.0011009	1	1	2	P35527	P35527 [234-240]	0	913.408	High	2.27457	High	0.0009066	0.02176
	FALSE	High	[R].MTLDDFR.[I]			0.0284805	0.0011009	1	1	2	P35527	P35527 [234-240]	0	897.413	High	2.01811	High	0.0009066	0.02368
	FALSE	High	[R].LASYLDK.[V]			0.0412026	0.00205644	4	10	2	P02533; P08727; P13645; P35527	P02533 [126-132]; P08727 [91-97]; P13645 [157-163]; P35527 [164-170]	0	809.44	High	2.28423	High	0.001699	0.03511
	FALSE	High	[K].GPAAIQK.[N]			0.135736	0.00780489	1	1	1	P35527	P35527 [193-199]	0	684.404	High	2.60711	High	0.006238	0.1223
FALSE	High	Master Protein	P52732	Kinesin-like protein KIF11 OS=Homo sapiens GN=KIF11 PE=1 SV=2	0	224.983	39.3939	41	51	41	1	1056	119.085	5.64	High		135.349	41
	Checked	Confidence	Annotated Sequence	Modifications	Modifications in Master Proteins	Qvality PEP	Qvality q-value	# Protein Groups	# Proteins	# PSMs	Master Protein Accessions	Positions in Master Proteins	# Missed Cleavages	Theo. MH+ [Da]	Found in Sample: [S1] F1: Sample	XCorr Sequest HT	Confidence Sequest HT	Percolator q-Value Sequest HT	Percolator PEP Sequest HT
	FALSE	High	[K].FCADSDGFSQELR.[N]	1xCarbamidomethyl [C2]		7.54609e-07	0	1	1	1	P52732	P52732 [772-784]	0	1531.65	High	2.39244	High	0	3.547e-07
	FALSE	High	[R].EKNGVYISEENFR.[V]			7.85178e-07	0	1	1	2	P52732	P52732 [394-406]	1	1584.77	High	3.08717	High	0	3.683e-07
	FALSE	High	[K].AVDQHNAEAQDIFGK.[N]			3.73438e-10	0	1	1	2	P52732	P52732 [522-536]	0	1642.78	High	3.99831	High	0	1.138e-10
	FALSE	High	[K].LLNTVEETTKDVSGLHSK.[L]			1.64569e-08	0	1	1	1	P52732	P52732 [499-516]	1	1971.04	High	3.9667	High	0	6.237e-09
	FALSE	High	[K].NLNSLFNNMEELIK.[D]	1xOxidation [M9]		6.60634e-08	0	1	1	1	P52732	P52732 [537-550]	0	1694.84	High	4.04935	High	0	2.7e-08
	FALSE	High	[K].LTVQEEQIVELIEK.[I]			1.5618e-07	0	1	1	1	P52732	P52732 [412-425]	0	1670.92	High	2.72305	High	0	6.703e-08
	FALSE	High	[K].GLEEITVHNKDEVYQILEK.[G]			8.82844e-10	0	1	1	3	P52732	P52732 [198-216]	1	2257.17	High	4.58902	High	0	2.839e-10
	FALSE	High	[K].EEYITSALESTEEKLHDAASK.[L]			8.43408e-09	0	1	1	1	P52732	P52732 [478-498]	1	2351.12	High	3.17484	High	0	3.07e-09
	FALSE	High	[K].ASAHSIVECDPVRK.[E]	1xCarbamidomethyl [C9]		6.52768e-06	0	1	1	1	P52732	P52732 [35-48]	1	1568.78	High	3.71319	High	0	3.455e-06
	FALSE	High	[K].KAVDQHNAEAQDIFGK.[N]			1.08322e-10	0	1	1	1	P52732	P52732 [521-536]	1	1770.88	High	4.09193	High	0	3.091e-11
	FALSE	High	[K].TSLTVADKIEDQKK.[E]			3.08805e-07	0	1	1	2	P52732	P52732 [660-673]	2	1575.86	High	4.90725	High	0	1.376e-07
	FALSE	High	[R].SKVEETTEHLVTK.[S]			8.65488e-10	0	1	1	2	P52732	P52732 [1033-1045]	1	1500.79	High	5.12456	High	0	2.775e-10
	FALSE	High	[K].EEYITSALESTEEK.[L]			1.07235e-05	0.000225973	1	1	1	P52732	P52732 [478-491]	0	1628.75	High	2.89549	High	0.0001729	5.851e-06
	FALSE	High	[R].AREAGNINQSLLTLGR.[V]			2.40449e-05	0.000225973	1	1	1	P52732	P52732 [282-297]	1	1712.94	High	2.74857	High	0.0001729	1.373e-05
	FALSE	High	[R].TTAATLMNAYSSR.[S]			9.97049e-06	0.000225973	1	1	1	P52732	P52732 [222-234]	0	1386.67	High	3.57476	High	0.0001729	5.403e-06
	FALSE	High	[K].LNLVDLAGSENIGR.[S]			2.78142e-05	0.000302146	1	1	1	P52732	P52732 [261-274]	0	1470.79	High	2.78739	High	0.0002308	1.601e-05
	FALSE	High	[K].LNCFLEQDLK.[L]	1xCarbamidomethyl [C3]		0.000278939	0.000302146	1	1	1	P52732	P52732 [909-918]	0	1279.64	High	2.25171	High	0.0002308	0.000182
	FALSE	High	[K].NGVYISEENFR.[V]			8.68647e-05	0.000302146	1	1	1	P52732	P52732 [396-406]	0	1327.63	High	2.87806	High	0.0002308	5.329e-05
	FALSE	High	[R].TTAATLMNAYSSR.[S]	1xOxidation [M7]		0.000158748	0.000302146	1	1	1	P52732	P52732 [222-234]	0	1402.66	High	2.75285	High	0.0002308	0.0001008
	FALSE	High	[K].ETTIDGEELVK.[I]			0.00013186	0.000302146	1	1	1	P52732	P52732 [247-257]	0	1233.62	High	2.60128	High	0.0002308	8.255e-05
	FALSE	High	[R].EQELHNLLEVVSQCCEASSSDITEK.[S]	2xCarbamidomethyl [C14; C15]		3.23881e-05	0.000302146	1	1	1	P52732	P52732 [841-865]	0	2905.32	High	3.1669	High	0.0002308	1.873e-05
	FALSE	High	[K].LTDNGTEFSVK.[V]			4.08327e-05	0.000302146	1	1	1	P52732	P52732 [147-157]	0	1210.6	High	2.71233	High	0.0002308	2.404e-05
	FALSE	High	[K].LLNTVEETTK.[D]			9.98292e-05	0.000302146	1	1	1	P52732	P52732 [499-508]	0	1147.62	High	2.45478	High	0.0002308	6.149e-05
	FALSE	High	[K].TVLQELINVLK.[T]			7.26408e-05	0.000302146	1	1	1	P52732	P52732 [619-629]	0	1269.78	High	2.72233	High	0.0002308	4.394e-05
	FALSE	High	[K].NILNKPEVNQK.[L]			4.66134e-05	0.000302146	1	1	1	P52732	P52732 [358-368]	0	1296.73	High	3.14754	High	0.0002308	2.751e-05
	FALSE	High	[R].KTYTFDMVFGASTK.[Q]			0.0021639	0.000343174	1	1	1	P52732	P52732 [64-77]	1	1595.78	High	1.78638	High	0.0002602	0.001578
	FALSE	High	[K].LDIPTGTTPQR.[K]			0.00172476	0.000343174	1	1	1	P52732	P52732 [919-929]	0	1198.64	High	2.31176	High	0.0002602	0.001244
	FALSE	High	[R].ILQDSLGGR.[T]			0.00231327	0.000343174	1	1	1	P52732	P52732 [319-327]	0	958.532	High	2.21291	High	0.0002602	0.001694
	FALSE	High	[K].TQELETTQK.[H]			0.000503595	0.000343174	1	1	1	P52732	P52732 [458-466]	0	1077.54	High	2.46195	High	0.0002602	0.000341
	FALSE	High	[K].LMNLWTER.[F]			0.00152971	0.000343174	1	1	1	P52732	P52732 [725-732]	0	1062.54	High	2.2071	High	0.0002602	0.001094
	FALSE	High	[K].TFTMEGER.[S]			0.00566489	0.000429636	1	1	1	P52732	P52732 [112-119]	0	970.43	High	2.13139	High	0.0003258	0.004365
	FALSE	High	[R].TLHQIFEK.[L]			0.00495552	0.000429636	1	1	1	P52732	P52732 [139-146]	0	1015.56	High	2.33321	High	0.0003258	0.003793
	FALSE	High	[R].EHLLDQLKR.[K]			0.00366783	0.000429636	1	1	2	P52732	P52732 [945-953]	1	1151.65	High	2.56202	High	0.0003258	0.002752
	FALSE	High	[K].EYTEEIER.[L]			0.00765488	0.000627194	1	1	1	P52732	P52732 [377-384]	0	1068.48	High	2.18011	High	0.0004756	0.005961
	FALSE	High	[R].VITALVER.[T]			0.01007	0.000718777	1	1	1	P52732	P52732 [298-305]	0	900.551	High	1.8466	High	0.0005455	0.007984
	FALSE	High	[R].NFNQEGTK.[L]			0.0125551	0.000953544	1	1	1	P52732	P52732 [785-792]	0	937.437	High	2.22629	High	0.0007401	0.01005
	FALSE	High	[R].KSYLYPSTLVR.[T]			0.0148364	0.000953544	1	1	1	P52732	P52732 [930-940]	1	1326.74	High	2.64713	High	0.0007401	0.01201
	FALSE	High	[K].SYLYPSTLVR.[T]			0.0145422	0.000953544	1	1	1	P52732	P52732 [931-940]	0	1198.65	High	2.08755	High	0.0007401	0.01172
	FALSE	High	[R].EAGNINQSLLTLGR.[V]			0.0175291	0.000953544	1	1	1	P52732	P52732 [284-297]	0	1485.8	High	1.04145	High	0.0007963	0.01427
	FALSE	High	[K].LMNLWTER.[F]	1xOxidation [M2]		0.0482036	0.0025567	1	1	1	P52732	P52732 [725-732]	0	1078.53	High	2.13618	High	0.002077	0.04134
	FALSE	High	[K].DVSGLHSK.[L]			0.0670383	0.00393166	1	1	2	P52732	P52732 [509-516]	0	842.437	High	1.54477	High	0.003342	0.06578
	FALSE	High	[R].TPHVPYR.[E]			0.109604	0.00676376	1	1	1	P52732	P52732 [306-312]	0	869.463	High	1.83905	High	0.005325	0.09757
	FALSE	High	[K].LVEESVK.[H]			0.130105	0.00766215	1	1	1	P52732	P52732 [793-799]	0	803.451	High	1.91549	High	0.006131	0.1165
FALSE	High	Master Protein	P0DMV9	Heat shock 70 kDa protein 1B OS=Homo sapiens GN=HSPA1B PE=1 SV=1	0	222.089	47.5819	32	54	29	1	641	70.009	5.66	High		148.024	32
	Checked	Confidence	Annotated Sequence	Modifications	Modifications in Master Proteins	Qvality PEP	Qvality q-value	# Protein Groups	# Proteins	# PSMs	Master Protein Accessions	Positions in Master Proteins	# Missed Cleavages	Theo. MH+ [Da]	Found in Sample: [S1] F1: Sample	XCorr Sequest HT	Confidence Sequest HT	Percolator q-Value Sequest HT	Percolator PEP Sequest HT
	FALSE	High	[K].NQVALNPQNTVFDAK.[R]			2.08977e-07	0	1	1	1	P0DMV9	P0DMV9 [57-71]	0	1658.85	High	4.00588	High	0	9.143e-08
	FALSE	High	[K].HWPFQVINDGDKPK.[V]			1.07167e-06	0	1	1	1	P0DMV9	P0DMV9 [89-102]	0	1680.85	High	2.89907	High	0	5.143e-07
	FALSE	High	[K].LDKAQIHDLVLVGGSTR.[I]			1.47939e-09	0	1	1	2	P0DMV9	P0DMV9 [326-342]	1	1822.02	High	3.65121	High	0	4.875e-10
	FALSE	High	[R].KFGDPVVQSDMKHWPFQVINDGDKPK.[V]	1xOxidation [M11]		1.91386e-10	0	1	1	1	P0DMV9	P0DMV9 [77-102]	2	3028.5	High	5.21714	High	0	5.627e-11
	FALSE	High	[K].NQVALNPQNTVFDAKR.[L]			5.30681e-09	0	1	1	2	P0DMV9	P0DMV9 [57-72]	1	1814.95	High	5.01915	High	0	8.144e-09
	FALSE	High	[K].AQIHDLVLVGGSTR.[I]			1.4142e-07	0	1	1	1	P0DMV9	P0DMV9 [329-342]	0	1465.81	High	3.90927	High	0	6.046e-08
	FALSE	High	[K].SINPDEAVAYGAAVQAAILMGDK.[S]	1xOxidation [M20]		4.24281e-07	0	1	2	1	P0DMV9	P0DMV9 [362-384]	0	2320.15	High	3.0139	High	0	1.923e-07
	FALSE	High	[R].ARFEELCSDLFR.[S]	1xCarbamidomethyl [C7]		5.90705e-07	0	1	3	2	P0DMV9	P0DMV9 [300-311]	1	1542.74	High	2.67388	High	0.0002308	5.928e-05
	FALSE	High	[R].IINEPTAAAIAYGLDR.[RT]			8.1647e-08	0	1	2	2	P0DMV9	P0DMV9 [172-187]	0	1687.9	High	3.61175	High	0	3.39e-08
	FALSE	High	[K].AFYPEEISSMVLTK.[ML]			8.06242e-07	0	1	2	2	P0DMV9	P0DMV9 [113-126]	0	1614.81	High	2.55839	High	0	3.785e-07
	FALSE	High	[K].AFYPEEISSMVLTK.[ML]	1xOxidation [M10]		9.76836e-07	0	1	2	5	P0DMV9	P0DMV9 [113-126]	0	1630.8	High	2.59468	High	0	4.636e-07
	FALSE	High	[K].FGDPVVQSDMK.[H]	1xOxidation [M10]		2.89211e-06	0	1	1	1	P0DMV9	P0DMV9 [78-88]	0	1238.57	High	3.13937	High	0	1.468e-06
	FALSE	High	[R].KFGDPVVQSDMK.[H]	1xOxidation [M11]		8.89829e-08	0	1	1	1	P0DMV9	P0DMV9 [77-88]	1	1366.67	High	3.43974	High	0	3.691e-08
	FALSE	High	[K].ATAGDTHLGGEDFDNR.[L]			7.64664e-07	0	1	8	2	P0DMV9	P0DMV9 [221-236]	0	1675.73	High	3.98596	High	0.0001729	1.322e-05
	FALSE	High	[R].MVQEAEKYKAEDEVQR.[E]	1xOxidation [M1]		6.3913e-08	0	1	1	1	P0DMV9	P0DMV9 [518-533]	2	1968.93	High	4.31709	High	0	2.619e-08
	FALSE	High	[R].TTPSYVAFTDTER.[L]			7.80487e-06	0.000225973	2	8	3	P11142; P0DMV9	P11142 [37-49]; P0DMV9 [37-49]	0	1487.7	High	3.26704	High	0.0001729	4.171e-06
	FALSE	High	[K].VQVSYKGETK.[A]			0.000125052	0.000302146	1	1	2	P0DMV9	P0DMV9 [103-112]	1	1138.61	High	3.44183	High	0.0002308	7.828e-05
	FALSE	High	[K].LLQDFFNGR.[D]			0.000333669	0.000302146	1	1	1	P0DMV9	P0DMV9 [349-357]	0	1109.57	High	2.51855	High	0.0002308	0.0002201
	FALSE	High	[RK].VEIIANDQGNR.[IT]			0.000177686	0.000302146	3	12	2	P20029; P11142; P0DMV9	P20029 [51-61]; P11142 [26-36]; P0DMV9 [26-36]	0	1228.63	High	3.15218	High	0.0002308	0.0001135
	FALSE	High	[K].YKAEDEVQR.[E]			0.000224101	0.000302146	1	2	1	P0DMV9	P0DMV9 [525-533]	1	1137.55	High	2.48534	High	0.0002308	0.0001449
	FALSE	High	[K].FGDPVVQSDMK.[H]			3.62459e-05	0.000302146	1	1	1	P0DMV9	P0DMV9 [78-88]	0	1222.58	High	2.54558	High	0.0002308	2.109e-05
	FALSE	High	[K].NALESYAFNMK.[QS]	1xOxidation [M10]		5.39224e-05	0.000302146	1	3	1	P0DMV9	P0DMV9 [540-550]	0	1303.6	High	3.15843	High	0.0002308	3.218e-05
	FALSE	High	[K].NALESYAFNMK.[QS]			0.000137209	0.000302146	1	3	1	P0DMV9	P0DMV9 [540-550]	0	1287.6	High	2.74358	High	0.0002308	8.656e-05
	FALSE	High	[R].FEELCSDLFR.[S]	1xCarbamidomethyl [C5]		6.70916e-05	0.000302146	1	3	1	P0DMV9	P0DMV9 [302-311]	0	1315.6	High	2.57957	High	0.0002308	4.056e-05
	FALSE	High	[R].LVNHFVEEFKR.[K]			3.07176e-05	0.000302146	1	1	3	P0DMV9	P0DMV9 [237-247]	1	1417.76	High	3.85626	High	0.0002308	1.781e-05
	FALSE	High	[R].LVNHFVEEFK.[R]			0.000105962	0.000302146	1	1	1	P0DMV9	P0DMV9 [237-246]	0	1261.66	High	3.1401	High	0.0002308	6.584e-05
	FALSE	High	[K].SAVEDEGLK.[G]			0.00159213	0.000343174	1	1	1	P0DMV9	P0DMV9 [551-559]	0	947.468	High	1.87885	High	0.0002602	0.001148
	FALSE	High	[K].QTQIFTTYSDNQPGVLIQVYEGER.[A]			0.00329584	0.000343174	1	2	1	P0DMV9	P0DMV9 [424-447]	0	2786.36	High	1.65016	High	0.0002602	0.002467
	FALSE	High	[R].MVQEAEKYK.[A]	1xOxidation [M1]		0.000552675	0.000343174	2	4	1	P11142; P0DMV9	P11142 [518-526]; P0DMV9 [518-526]	1	1141.56	High	2.97136	High	0.0002602	0.000374
	FALSE	High	[K].DAGVIAGLNVLR.[I]			0.000823536	0.000343174	1	2	2	P0DMV9	P0DMV9 [160-171]	0	1197.69	High	2.60126	High	0.0002602	0.0008212
	FALSE	High	[K].YKAEDEVQRER.[V]			0.00886849	0.000718777	1	1	1	P0DMV9	P0DMV9 [525-535]	2	1422.7	High	2.32819	High	0.0005455	0.006962
	FALSE	High	[K].SINPDEAVAYGAAVQAAILMGDK.[S]			0.0129816	0.000953544	1	2	2	P0DMV9	P0DMV9 [362-384]	0	2304.15	High	2.16643	High	0.0007401	0.0104
	FALSE	High	[K].AEDEVQR.[E]			0.0181232	0.000953544	1	2	2	P0DMV9	P0DMV9 [527-533]	0	846.395	High	1.89937	High	0.0007963	0.01473
	FALSE	High	[R].STLEPVEK.[A]			0.0180028	0.000953544	1	3	1	P0DMV9	P0DMV9 [312-319]	0	902.483	High	2.13142	High	0.0007963	0.01467
	FALSE	High	[K].CQEVISWLDANTLAEKDEFEHK.[R]	1xCarbamidomethyl [C1]		0.0361274	0.00144684	1	1	1	P0DMV9	P0DMV9 [574-595]	1	2662.25	High	1.62925	High	0.001238	0.03052
	FALSE	High	[R].NSTIPTK.[KQ]			0.136557	0.00780489	1	6	1	P0DMV9	P0DMV9 [417-423]	0	760.42	High	1.98162	High	0.006481	0.1231
FALSE	High	Master Protein	P05141	ADP/ATP translocase 2 OS=Homo sapiens GN=SLC25A5 PE=1 SV=7	0	220.345	61.0738	32	104	12	1	298	32.831	9.69	High	Acetyl [N-Term]	234.328	32
	Checked	Confidence	Annotated Sequence	Modifications	Modifications in Master Proteins	Qvality PEP	Qvality q-value	# Protein Groups	# Proteins	# PSMs	Master Protein Accessions	Positions in Master Proteins	# Missed Cleavages	Theo. MH+ [Da]	Found in Sample: [S1] F1: Sample	XCorr Sequest HT	Confidence Sequest HT	Percolator q-Value Sequest HT	Percolator PEP Sequest HT
	FALSE	High	[R].KGTDIMYTGTLDCWR.[K]	1xCarbamidomethyl [C13]		1.23574e-11	0	1	2	2	P05141	P05141 [245-259]	1	1816.84	High	4.64371	High	0	3.119e-12
	FALSE	High	[R].KGTDIMYTGTLDCWR.[K]	1xCarbamidomethyl [C13]; 1xOxidation [M6]		3.41036e-07	0	1	2	3	P05141	P05141 [245-259]	1	1832.83	High	5.06294	High	0	1.536e-07
	FALSE	High	[K].GTDIMYTGTLDCWRK.[I]	1xCarbamidomethyl [C12]; 1xOxidation [M5]		6.73032e-10	0	1	2	1	P05141	P05141 [246-260]	1	1832.83	High	4.39655	High	0	2.125e-10
	FALSE	High	[K].YKQIFLGGVDK.[HR]			5.28177e-06	0	2	3	2	P12236; P05141	P12236 [95-105]; P05141 [95-105]	1	1267.7	High	3.09302	High	0	2.765e-06
	FALSE	High	[R].KGTDIMYTGTLDCWRK.[I]	1xCarbamidomethyl [C13]; 1xOxidation [M6]		3.68295e-11	0	1	2	1	P05141	P05141 [245-260]	2	1960.93	High	4.4305	High	0	9.91e-12
	FALSE	High	[R].GMGGAFVLVLYDEIKK.[YV]			9.45039e-07	0	4	5	4	P48962; P12236; P05141; P12235	P48962 [281-296]; P12236 [281-296]; P05141 [281-296]; P12235 [281-296]	1	1739.94	High	2.8332	High	0	4.507e-07
	FALSE	High	[R].GMGGAFVLVLYDEIKK.[YV]	1xOxidation [M2]		5.30011e-11	0	4	5	12	P48962; P12236; P05141; P12235	P48962 [281-296]; P12236 [281-296]; P05141 [281-296]; P12235 [281-296]	1	1755.93	High	5.24696	High	0	1.453e-11
	FALSE	High	[R].GMGGAFVLVLYDEIK.[K]	1xOxidation [M2]		9.32024e-08	0	4	5	4	P48962; P12236; P05141; P12235	P48962 [281-295]; P12236 [281-295]; P05141 [281-295]; P12235 [281-295]	0	1627.84	High	3.52149	High	0	3.895e-08
	FALSE	High	[K].DFLAGGVAAAISKTAVAPIER.[V]			1.57862e-11	0	1	2	1	P05141	P05141 [11-31]	1	2057.14	High	4.68028	High	0	4.028e-12
	FALSE	High	[K].GTDIMYTGTLDCWR.[K]	1xCarbamidomethyl [C12]; 1xOxidation [M5]		4.81134e-07	0	1	2	2	P05141	P05141 [246-259]	0	1704.74	High	3.58795	High	0	2.205e-07
	FALSE	High	[K].GTDIMYTGTLDCWR.[K]	1xCarbamidomethyl [C12]		7.20898e-06	0	1	2	1	P05141	P05141 [246-259]	0	1688.74	High	1.98273	High	0.0001729	3.849e-06
	FALSE	High	[R].YFPTQALNFAFKDK.[YI]			2.40137e-07	0	4	8	3	P48962; P12236; P05141; P12235	P48962 [81-94]; P12236 [81-94]; P05141 [81-94]; P12235 [81-94]	1	1689.86	High	3.60232	High	0	1.091e-07
	FALSE	High	[K].DFLAGGVAAAISK.[T]			2.37129e-06	0	1	2	16	P05141	P05141 [11-23]	0	1219.67	High	3.13856	High	0	1.184e-06
	FALSE	High	[K].YKQIFLGGVDKR.[T]			1.29843e-06	0	1	2	2	P05141	P05141 [95-106]	2	1423.81	High	3.867	High	0	6.261e-07
	FALSE	High	[R].VKLLLQVQHASK.[Q]			2.09108e-06	0	4	5	4	P48962; P12236; P05141; P12235	P48962 [32-43]; P12236 [32-43]; P05141 [32-43]; P12235 [32-43]	1	1363.84	High	3.79889	High	0	1.036e-06
	FALSE	High	[-].MTDAAVSFAK.[D]	1xAcetyl [N-Term]	P05141 1xAcetyl [N-Term]	2.70874e-05	0.000225973	1	2	1	P05141	P05141 [1-10]	0	1082.52	High	3.1103	High	0.0001729	1.56e-05
	FALSE	High	[R].YFPTQALNFAFK.[D]			1.08663e-05	0.000225973	4	8	6	P48962; P12236; P05141; P12235	P48962 [81-92]; P12236 [81-92]; P05141 [81-92]; P12235 [81-92]	0	1446.74	High	2.5939	High	0.0002308	2.312e-05
	FALSE	High	[R].AAYFGIYDTAK.[G]			5.99486e-05	0.000302146	1	2	3	P05141	P05141 [189-199]	0	1219.6	High	2.51966	High	0.0002308	3.593e-05
	FALSE	High	[K].QIFLGGVDKR.[T]			2.8372e-05	0.000302146	1	2	6	P05141	P05141 [97-106]	1	1132.65	High	2.98986	High	0.0002308	1.634e-05
	FALSE	High	[K].LLLQVQHASK.[Q]			0.000136303	0.000302146	4	5	6	P48962; P12236; P05141; P12235	P48962 [34-43]; P12236 [34-43]; P05141 [34-43]; P12235 [34-43]	0	1136.68	High	2.67405	High	0.0002308	8.547e-05
	FALSE	High	[K].QITADKQYK.[G]			0.00113347	0.000343174	1	2	1	P05141	P05141 [44-52]	1	1094.58	High	3.4557	High	0.0002602	0.0007995
	FALSE	High	[K].QIFLGGVDK.[HR]			0.00134778	0.000343174	2	3	3	P12236; P05141	P12236 [97-105]; P05141 [97-105]	0	976.546	High	2.36924	High	0.0002602	0.0009634
	FALSE	High	[K].EQGVLSFWR.[G]			0.00201075	0.000343174	2	3	4	P12236; P05141	P12236 [64-72]; P05141 [64-72]	0	1121.57	High	2.45629	High	0.0003258	0.003406
	FALSE	High	[R].RMMMQSGR.[K]			0.00416461	0.000429636	4	5	1	P48962; P12236; P05141; P12235	P48962 [237-244]; P12236 [237-244]; P05141 [237-244]; P12235 [237-244]	1	996.454	High	3.10278	High	0.0003258	0.003155
	FALSE	High	[R].YFPTQALNFAFKDKYK.[EQ]			0.0073537	0.000627194	4	7	1	P48962; P12236; P05141; P12235	P48962 [81-96]; P12236 [81-96]; P05141 [81-96]; P12235 [81-96]	2	1981.02	High	2.30911	High	0.0004756	0.005742
	FALSE	High	[K].DKYKQIFLGGVDK.[HR]			0.0105525	0.000809838	2	3	1	P12236; P05141	P12236 [93-105]; P05141 [93-105]	2	1510.83	High	2.22304	High	0.0006145	0.008367
	FALSE	High	[R].RMMMQSGR.[K]	1xOxidation [M3]		0.0284805	0.0011009	4	5	2	P48962; P12236; P05141; P12235	P48962 [237-244]; P12236 [237-244]; P05141 [237-244]; P12235 [237-244]	1	1012.45	High	2.33782	High	0.003116	0.05815
	FALSE	High	[K].GAWSNVLR.[G]			0.0417465	0.00205644	4	5	4	P48962; P12236; P05141; P12235	P48962 [273-280]; P12236 [273-280]; P05141 [273-280]; P12235 [273-280]	0	902.484	High	1.99722	High	0.001699	0.03547
	FALSE	High	[R].MMMQSGR.[K]	1xOxidation [M]		0.0531437	0.00314584	4	5	4	P48962; P12236; P05141; P12235	P48962 [238-244]; P12236 [238-244]; P05141 [238-244]; P12235 [238-244]	0	856.347	High	2.15434	High	0.003001	0.05509
	FALSE	High	[R].GNLANVIR.[Y]			0.0585639	0.00363415	4	7	2	P48962; P12236; P05141; P12235	P48962 [73-80]; P12236 [73-80]; P05141 [73-80]; P12235 [73-80]	0	856.5	High	2.40659	High	0.002894	0.05073
	FALSE	High	[R].MMMQSGR.[K]			0.075689	0.0042281	4	5	1	P48962; P12236; P05141; P12235	P48962 [238-244]; P12236 [238-244]; P05141 [238-244]; P12235 [238-244]	0	840.352	High	2.03177	High	0.003405	0.06609
	FALSE	High	[K].TAVAPIER.[V]			0.0859137	0.00492577	4	7	1	P48962; P12236; P05141; P12235	P48962 [24-31]; P12236 [24-31]; P05141 [24-31]; P12235 [24-31]	0	856.489	High	2.47803	High	0.003996	0.07588
	FALSE	High	[R].TRLAADVGK.[GSA]			0.0955941	0.00595705	4	5	1	P48962; P12236; P05141; P12235	P48962 [139-147]; P12236 [139-147]; P05141 [139-147]; P12235 [139-147]	1	930.537	High	2.96335	High	0.004778	0.08476
	FALSE	High	[RK].GLGDCLVK.[I]	1xCarbamidomethyl [C5]		0.0992431	0.00626466	2	3	2	P12236; P05141	P12236 [156-163]; P05141 [156-163]	0	861.45	High	1.5608	High	0.005287	0.09523
	FALSE	High	[K].GIIDCVVR.[I]	1xCarbamidomethyl [C5]		0.0998635	0.00642459	3	4	1	P48962; P05141; P12235	P48962 [53-60]; P05141 [53-60]; P12235 [53-60]	0	931.503	High	1.88312	High	0.005135	0.08863
	FALSE	High	[R].LAADVGK.[GSA]			0.115853	0.00682969	4	5	4	P48962; P12236; P05141; P12235	P48962 [141-147]; P12236 [141-147]; P05141 [141-147]; P12235 [141-147]	0	673.388	High	1.70726	High	0.005372	0.1033
	FALSE	High	[RK].GLGDCLVKIYK.[S]	1xCarbamidomethyl [C5]		0.136557	0.00780489	1	2	1	P05141	P05141 [156-166]	1	1265.69	High	1.60585	High	0.006481	0.1229
FALSE	High	Master Protein	P31948	Stress-induced-phosphoprotein 1 OS=Homo sapiens GN=STIP1 PE=1 SV=1	0	214.12	51.3812	35	56	35	1	543	62.599	6.8	High		138.954	35
	Checked	Confidence	Annotated Sequence	Modifications	Modifications in Master Proteins	Qvality PEP	Qvality q-value	# Protein Groups	# Proteins	# PSMs	Master Protein Accessions	Positions in Master Proteins	# Missed Cleavages	Theo. MH+ [Da]	Found in Sample: [S1] F1: Sample	XCorr Sequest HT	Confidence Sequest HT	Percolator q-Value Sequest HT	Percolator PEP Sequest HT
	FALSE	High	[R].KFMNPFNMPNLYQK.[L]	2xOxidation [M3; M8]		1.05758e-06	0	1	1	1	P31948	P31948 [123-136]	1	1803.86	High	2.70357	High	0	5.048e-07
	FALSE	High	[R].AMADPEVQQIMSDPAMR.[L]			7.79506e-08	0	1	1	1	P31948	P31948 [489-505]	0	1889.86	High	3.57285	High	0	3.209e-08
	FALSE	High	[R].AMADPEVQQIMSDPAMR.[L]	3xOxidation [M2; M11; M16]		2.51683e-06	0	1	1	1	P31948	P31948 [489-505]	0	1937.84	High	2.4617	High	0	1.266e-06
	FALSE	High	[K].DPQALSEHLKNPVIAQK.[I]			1.10042e-06	0	1	1	1	P31948	P31948 [514-530]	1	1888.03	High	4.22686	High	0	5.282e-07
	FALSE	High	[K].ELDPTNMTYITNQAAVYFEK.[G]	1xOxidation [M7]		4.05327e-06	0	1	1	3	P31948	P31948 [253-272]	0	2364.11	High	3.47553	High	0.0001729	1.508e-05
	FALSE	High	[K].ALSVGNIDDALQCYSEAIK.[L]	1xCarbamidomethyl [C13]		5.77268e-12	0	1	1	1	P31948	P31948 [14-32]	0	2067.01	High	4.9139	High	0	1.396e-12
	FALSE	High	[R].KAAALEFLNRFEEAK.[R]			1.91627e-08	0	1	1	1	P31948	P31948 [78-92]	2	1736.93	High	2.73602	High	0	7.333e-09
	FALSE	High	[R].LAYINPDLALEEK.[N]			1.28905e-07	0	1	1	1	P31948	P31948 [352-364]	0	1488.79	High	3.29017	High	0	5.493e-08
	FALSE	High	[K].KETKPEPMEEDLPENKK.[Q]	1xOxidation [M8]		3.65173e-14	0	1	1	2	P31948	P31948 [207-223]	2	2058.01	High	4.8646	High	0	6.64e-15
	FALSE	High	[R].TYEEGLKHEANNPQLK.[E]			3.93992e-09	0	1	1	3	P31948	P31948 [94-109]	1	1870.93	High	3.15646	High	0	1.373e-09
	FALSE	High	[K].ETKPEPMEEDLPENKK.[Q]	1xOxidation [M7]		2.14718e-06	0	1	1	2	P31948	P31948 [208-223]	1	1929.91	High	2.33474	High	0	1.069e-06
	FALSE	High	[R].LILEQMQKDPQALSEHLKNPVIAQK.[I]	1xOxidation [M6]		8.12104e-06	0.000225973	1	1	1	P31948	P31948 [506-530]	2	2887.57	High	2.72217	High	0.0001729	4.363e-06
	FALSE	High	[K].AAALEAMKDYTK.[A]	1xOxidation [M7]		1.52293e-05	0.000225973	1	1	1	P31948	P31948 [435-446]	1	1327.66	High	3.49592	High	0.0001729	8.447e-06
	FALSE	High	[R].RAMADPEVQQIMSDPAMR.[L]	3xOxidation [M3; M12; M17]		1.31656e-05	0.000225973	1	1	1	P31948	P31948 [488-505]	1	2093.94	High	3.4208	High	0.0001729	7.258e-06
	FALSE	High	[R].AMADPEVQQIMSDPAMR.[L]	2xOxidation [M2; M11]		2.10635e-05	0.000225973	1	1	1	P31948	P31948 [489-505]	0	1921.85	High	2.44533	High	0.0001729	1.194e-05
	FALSE	High	[R].HDSPEDVKR.[R]			3.03136e-05	0.000302146	1	1	4	P31948	P31948 [479-487]	1	1082.52	High	3.84784	High	0.0002308	9.009e-05
	FALSE	High	[K].LMDVGLIAIR.[-]	1xOxidation [M2]		0.000273442	0.000302146	1	1	1	P31948	P31948 [534-543]	0	1116.64	High	1.87609	High	0.0002308	0.0001781
	FALSE	High	[K].DPQALSEHLK.[N]			0.000113221	0.000302146	1	1	1	P31948	P31948 [514-523]	0	1137.59	High	2.72914	High	0.0002308	7.041e-05
	FALSE	High	[K].LDPHNHVLYSNR.[S]			0.000209721	0.000302146	1	1	1	P31948	P31948 [33-44]	0	1464.73	High	2.53197	High	0.0002308	0.0001345
	FALSE	High	[K].YKDAIHFYNK.[S]			4.9804e-05	0.000302146	1	1	2	P31948	P31948 [316-325]	1	1298.65	High	3.64983	High	0.0002308	2.968e-05
	FALSE	High	[K].TVDLKPDWGK.[G]			9.917e-05	0.000302146	1	1	2	P31948	P31948 [64-73]	0	1158.62	High	2.71718	High	0.0002308	6.112e-05
	FALSE	High	[R].IGNSYFKEEK.[Y]			0.00013362	0.000302146	1	1	2	P31948	P31948 [306-315]	1	1214.61	High	2.92716	High	0.0002308	8.402e-05
	FALSE	High	[R].KAAALEFLNR.[F]			0.00016519	0.000302146	1	1	2	P31948	P31948 [78-87]	1	1132.65	High	3.5436	High	0.0002308	0.0001051
	FALSE	High	[K].FMNPFNMPNLYQK.[L]			0.000391289	0.000302146	1	1	1	P31948	P31948 [124-136]	0	1643.77	High	2.5185	High	0.0002308	0.0002602
	FALSE	High	[K].LMDVGLIAIR.[-]			0.00209289	0.000343174	1	1	1	P31948	P31948 [534-543]	0	1100.65	High	2.35472	High	0.0002602	0.001527
	FALSE	High	[K].AAALEFLNRFEEAKR.[T]			0.00124423	0.000343174	1	1	1	P31948	P31948 [79-93]	2	1764.94	High	1.86124	High	0.0002602	0.0008804
	FALSE	High	[K].AAALEFLNR.[F]			0.000393896	0.000343174	1	1	1	P31948	P31948 [79-87]	0	1004.55	High	2.74608	High	0.0002602	0.000263
	FALSE	High	[K].ELDPTNMTYITNQAAVYFEK.[G]			0.000556359	0.000343174	1	1	2	P31948	P31948 [253-272]	0	2348.11	High	1.85778	High	0.0002602	0.002274
	FALSE	High	[K].ALDLDSSCK.[E]	1xCarbamidomethyl [C8]		0.000862789	0.000343174	1	1	1	P31948	P31948 [454-462]	0	1008.47	High	2.47357	High	0.0002602	0.0006023
	FALSE	High	[K].HYTEAIKR.[N]			0.00422068	0.000429636	1	1	1	P31948	P31948 [382-389]	1	1017.55	High	3.55728	High	0.0003258	0.0032
	FALSE	High	[K].EGLQNMEAR.[L]	1xOxidation [M6]		0.00851963	0.000627194	1	1	1	P31948	P31948 [110-118]	0	1063.48	High	2.44853	High	0.0004756	0.006667
	FALSE	High	[R].HDSPEDVK.[R]			0.0119814	0.000909638	1	1	3	P31948	P31948 [479-486]	0	926.421	High	2.83922	High	0.0007963	0.01462
	FALSE	High	[R].LILEQMQKDPQALSEHLK.[N]	1xOxidation [M6]		0.0233394	0.0010418	1	1	1	P31948	P31948 [506-523]	1	2137.13	High	1.83172	High	0.0008631	0.01923
	FALSE	High	[R].LILEQMQK.[D]	1xOxidation [M6]		0.0294393	0.0011009	1	1	1	P31948	P31948 [506-513]	0	1018.56	High	1.61644	High	0.0009066	0.02468
	FALSE	High	[K].EGLQNMEAR.[L]			0.0344986	0.00136311	1	1	1	P31948	P31948 [110-118]	0	1047.49	High	1.92915	High	0.001175	0.029
	FALSE	High	[K].AAALEFLNRFEEAK.[R]			0.0356545	0.00144684	1	1	1	P31948	P31948 [79-92]	1	1608.84	High	1.82774	High	0.001238	0.03
	FALSE	High	[K].AMDVYQK.[A]	1xOxidation [M2]		0.0485188	0.0025567	1	1	1	P31948	P31948 [447-453]	0	870.403	High	1.68506	High	0.002077	0.04168
	FALSE	High	[K].DFDTALK.[H]			0.051781	0.00306386	1	1	1	P31948	P31948 [240-246]	0	809.404	High	1.6782	High	0.002462	0.04464
	FALSE	High	[K].GDYPQAMK.[H]			0.0719263	0.00415718	1	1	1	P31948	P31948 [374-381]	0	909.413	High	1.14622	High	0.003288	0.06281
	FALSE	High	[K].HEANNPQLK.[E]			0.148526	0.00870734	1	1	1	P31948	P31948 [101-109]	0	1050.53	High	1.36643	High	0.007408	0.1343
FALSE	High	Master Protein	P31943	Heterogeneous nuclear ribonucleoprotein H OS=Homo sapiens GN=HNRNPH1 PE=1 SV=4	0	201.008	55.6793	19	48	9	1	449	49.198	6.3	High	Acetyl [N-Term]	145.065	19
	Checked	Confidence	Annotated Sequence	Modifications	Modifications in Master Proteins	Qvality PEP	Qvality q-value	# Protein Groups	# Proteins	# PSMs	Master Protein Accessions	Positions in Master Proteins	# Missed Cleavages	Theo. MH+ [Da]	Found in Sample: [S1] F1: Sample	XCorr Sequest HT	Confidence Sequest HT	Percolator q-Value Sequest HT	Percolator PEP Sequest HT
	FALSE	High	[R].EGRPSGEAFVELESEDEVK.[L]			5.09377e-11	0	2	2	3	P31943; P70333	P31943 [50-68]; P70333 [50-68]	0	2106.98	High	4.41374	High	0	6.729e-09
	FALSE	High	[R].RGAYGGGYGGYDDYNGYNDGYGFGSDR.[F]			4.96695e-09	0	1	1	1	P31943	P31943 [233-259]	1	2873.15	High	3.98619	High	0	1.76e-09
	FALSE	High	[R].YVELFLNSTAGASGGAYEHR.[Y]			6.23409e-16	0	1	1	4	P31943	P31943 [356-375]	0	2142.03	High	5.44274	High	0	3.505e-13
	FALSE	High	[R].DLNYCFSGMSDHR.[Y]	1xCarbamidomethyl [C5]		6.74307e-07	0	3	3	2	P31943; P70333; P55795	P31943 [263-275]; P70333 [263-275]; P55795 [263-275]	0	1601.65	High	2.94919	High	0	3.147e-07
	FALSE	High	[R].DLNYCFSGMSDHR.[Y]	1xCarbamidomethyl [C5]; 1xOxidation [M9]		6.3152e-06	0	3	3	3	P31943; P70333; P55795	P31943 [263-275]; P70333 [263-275]; P55795 [263-275]	0	1617.64	High	2.87538	High	0	3.34e-06
	FALSE	High	[R].GLPWSCSADEVQR.[F]	1xCarbamidomethyl [C6]		4.94352e-06	0	1	1	2	P31943	P31943 [17-29]	0	1504.68	High	2.64019	High	0	2.586e-06
	FALSE	High	[R].VTGEADVEFATHEDAVAAMSK.[D]			8.3626e-12	0	1	1	2	P31943	P31943 [327-347]	0	2178	High	3.8774	High	0	2.063e-12
	FALSE	High	[R].VTGEADVEFATHEDAVAAMSK.[D]	1xOxidation [M19]		1.06125e-11	0	1	1	2	P31943	P31943 [327-347]	0	2194	High	5.07036	High	0	2.66e-12
	FALSE	High	[R].STGEAFVQFASQEIAEK.[A]			7.68286e-10	0	3	3	3	P31943; P70333; P55795	P31943 [151-167]; P70333 [151-167]; P55795 [151-167]	0	1841.89	High	4.72819	High	0	2.446e-10
	FALSE	High	[R].GAYGGGYGGYDDYNGYNDGYGFGSDR.[F]			4.90164e-09	0	1	1	2	P31943	P31943 [234-259]	0	2717.04	High	2.7091	High	0	1.735e-09
	FALSE	High	[K].HTGPNSPDTANDGFVR.[L]			1.04302e-07	0	3	3	3	P31943; P70333; P55795	P31943 [99-114]; P70333 [99-114]; P55795 [99-114]	0	1684.77	High	3.10026	High	0	4.389e-08
	FALSE	High	[R].YGDGGSTFQSTTGHCVHMR.[G]	1xCarbamidomethyl [C15]		1.77947e-10	0	1	1	2	P31943	P31943 [276-294]	0	2097.89	High	4.12104	High	0	5.225e-11
	FALSE	High	[R].YGDGGSTFQSTTGHCVHMR.[G]	1xCarbamidomethyl [C15]; 1xOxidation [M18]		8.9348e-12	0	1	1	2	P31943	P31943 [276-294]	0	2113.88	High	5.17923	High	0	2.212e-12
	FALSE	High	[K].SNNVEMDWVLK.[H]	1xOxidation [M6]		1.89469e-05	0.000225973	1	1	2	P31943	P31943 [88-98]	0	1350.64	High	3.33496	High	0.0001729	1.07e-05
	FALSE	High	[-].MMLGTEGGEGFVVK.[V]	1xOxidation [M2]; 1xAcetyl [N-Term]	P31943 1xAcetyl [N-Term]	1.75002e-05	0.000225973	1	1	2	P31943	P31943 [1-14]	0	1512.71	High	3.35971	High	0.0001729	9.77e-06
	FALSE	High	[K].SNNVEMDWVLK.[H]			3.03136e-05	0.000302146	1	1	1	P31943	P31943 [88-98]	0	1334.64	High	3.19784	High	0.0002308	1.753e-05
	FALSE	High	[RK].ATENDIYNFFSPLNPVR.[V]			0.000342645	0.000302146	2	2	1	P31943; P52597	P31943 [300-316]; P52597 [300-316]	0	1996.98	High	2.66828	High	0.0002308	0.000226
	FALSE	High	[R].VHIEIGPDGR.[V]			0.000160867	0.000302146	4	4	4	P31943; P52597; P70333; P55795	P31943 [317-326]; P52597 [317-326]; P70333 [317-326]; P55795 [317-326]	0	1092.58	High	3.16545	High	0.000404	0.005444
	FALSE	High	[-].MMLGTEGGEGFVVK.[V]	1xAcetyl [N-Term]	P31943 1xAcetyl [N-Term]	0.000812654	0.000343174	1	1	1	P31943	P31943 [1-14]	0	1496.71	High	2.67121	High	0.0002602	0.0005624
	FALSE	High	[K].IQNGAQGIR.[F]			0.00515844	0.000429636	1	1	1	P31943	P31943 [36-44]	0	956.527	High	2.195	High	0.0003258	0.003946
	FALSE	High	[R].THYDPPRK.[L]			0.0312454	0.0011009	3	3	2	P31943; P70333; P55795	P31943 [193-200]; P70333 [193-200]; P55795 [193-200]	1	1013.52	High	1.9729	High	0.0009066	0.02622
	FALSE	High	[R].LRGLPFGCSK.[E]	1xCarbamidomethyl [C8]		0.0325091	0.00118959	3	4	1	P31943; P70333; P55795	P31943 [115-124]; P70333 [115-124]; P55795 [115-124]	1	1134.61	High	2.46064	High	0.0009743	0.02738
	FALSE	High	[R].GLPFGCSK.[E]	1xCarbamidomethyl [C6]		0.0870037	0.00516018	3	4	1	P31943; P70333; P55795	P31943 [117-124]; P70333 [117-124]; P55795 [117-124]	0	865.424	High	1.33149	High	0.004112	0.07677
	FALSE	High	[R].YIEIFK.[S]			0.156692	0.00890612	3	3	1	P31943; P70333; P55795	P31943 [180-185]; P70333 [180-185]; P55795 [180-185]	0	812.455	High	1.50917	High	0.007549	0.1423
FALSE	High	Master Protein	P36578	60S ribosomal protein L4 OS=Homo sapiens GN=RPL4 PE=1 SV=5	0	197.73	52.9274	28	53	28	1	427	47.667	11.06	High		145.714	28
	Checked	Confidence	Annotated Sequence	Modifications	Modifications in Master Proteins	Qvality PEP	Qvality q-value	# Protein Groups	# Proteins	# PSMs	Master Protein Accessions	Positions in Master Proteins	# Missed Cleavages	Theo. MH+ [Da]	Found in Sample: [S1] F1: Sample	XCorr Sequest HT	Confidence Sequest HT	Percolator q-Value Sequest HT	Percolator PEP Sequest HT
	FALSE	High	[R].QPYAVSELAGHQTSAESWGTGR.[A]			1.91265e-11	0	1	1	2	P36578	P36578 [50-71]	0	2332.1	High	4.61502	High	0	4.95e-12
	FALSE	High	[R].RGPCIIYNEDNGIIK.[A]	1xCarbamidomethyl [C4]		6.52358e-07	0	1	1	3	P36578	P36578 [205-219]	1	1761.9	High	3.64523	High	0	3.031e-07
	FALSE	High	[K].GHRIEEVPELPLVVEDK.[V]			4.40912e-09	0	1	1	1	P36578	P36578 [141-157]	1	1959.05	High	4.9168	High	0	1.553e-09
	FALSE	High	[K].LRVDKAAAAAAALQAK.[S]			1.21451e-07	0	1	1	1	P36578	P36578 [349-364]	2	1567.93	High	4.1914	High	0	5.131e-08
	FALSE	High	[K].NNRQPYAVSELAGHQTSAESWGTGR.[A]			1.92171e-14	0	1	1	1	P36578	P36578 [47-71]	1	2716.28	High	4.50664	High	0	3.363e-15
	FALSE	High	[R].IEEVPELPLVVEDKVEGYK.[K]			6.13859e-09	0	1	1	1	P36578	P36578 [144-162]	1	2185.16	High	3.80523	High	0	2.203e-09
	FALSE	High	[R].YAICSALAASALPALVMSK.[G]	1xCarbamidomethyl [C4]		5.24693e-06	0	1	1	2	P36578	P36578 [122-140]	0	1937.02	High	3.31477	High	0	2.751e-06
	FALSE	High	[R].YAICSALAASALPALVMSK.[G]	1xCarbamidomethyl [C4]; 1xOxidation [M17]		1.6877e-10	0	1	1	2	P36578	P36578 [122-140]	0	1953.02	High	4.14343	High	0	4.921e-11
	FALSE	High	[K].APIRPDIVNFVHTNLR.[K]			3.433e-07	0	1	1	2	P36578	P36578 [30-45]	0	1862.04	High	3.28677	High	0	1.543e-07
	FALSE	High	[R].NIPGITLLNVSK.[L]			5.98952e-06	0	1	1	3	P36578	P36578 [223-234]	0	1268.76	High	3.3662	High	0.0002308	1.591e-05
	FALSE	High	[R].IEEVPELPLVVEDKVEGYKK.[T]			2.92326e-10	0	1	1	2	P36578	P36578 [144-163]	2	2313.26	High	5.36726	High	0	8.811e-11
	FALSE	High	[R].VDKAAAAAAALQAK.[S]			1.30458e-09	0	1	1	2	P36578	P36578 [351-364]	1	1298.74	High	3.78345	High	0	4.279e-10
	FALSE	High	[K].LNLLKLAPGGHVGR.[F]			0.000107376	0.000302146	1	2	2	P36578	P36578 [235-248]	1	1444.87	High	2.31137	High	0.0002308	6.662e-05
	FALSE	High	[R].KLDELYGTWR.[K]			3.09216e-05	0.000302146	1	1	3	P36578	P36578 [259-268]	1	1280.66	High	3.1096	High	0.0002308	1.791e-05
	FALSE	High	[K].AAAAAAALQAK.[S]			0.000137209	0.000302146	1	1	1	P36578	P36578 [354-364]	0	956.552	High	3.25502	High	0.0002308	8.634e-05
	FALSE	High	[R].SGQGAFGNMCR.[G]	1xCarbamidomethyl [C10]; 1xOxidation [M9]		0.0001924	0.000302146	1	2	1	P36578	P36578 [87-97]	0	1200.49	High	3.19802	High	0.0002308	0.0001231
	FALSE	High	[R].SGQGAFGNMCR.[G]	1xCarbamidomethyl [C10]		0.000105962	0.000302146	1	2	2	P36578	P36578 [87-97]	0	1184.49	High	3.01638	High	0.0002308	6.586e-05
	FALSE	High	[R].IEEVPELPLVVEDK.[V]			0.000177686	0.000302146	1	1	1	P36578	P36578 [144-157]	0	1608.87	High	2.74736	High	0.0002308	0.0001132
	FALSE	High	[R].FCIWTESAFR.[K]	1xCarbamidomethyl [C2]		4.45025e-05	0.000302146	1	1	1	P36578	P36578 [249-258]	0	1316.61	High	2.08067	High	0.0002308	2.63e-05
	FALSE	High	[R].ILKSPEIQR.[A]			0.00327389	0.000343174	1	1	2	P36578	P36578 [292-300]	1	1083.65	High	2.30116	High	0.0002602	0.002448
	FALSE	High	[K].LKAWNDIKK.[V]			0.000735504	0.000343174	1	1	1	P36578	P36578 [174-182]	2	1115.66	High	2.5482	High	0.0002602	0.0005065
	FALSE	High	[R].KLDELYGTWRK.[A]			0.0007966	0.000343174	1	1	1	P36578	P36578 [259-269]	2	1408.76	High	2.78026	High	0.0002602	0.0005525
	FALSE	High	[K].SNYNLPMHK.[M]			0.0016906	0.000343174	1	1	3	P36578	P36578 [275-283]	0	1103.53	High	2.39844	High	0.0002602	0.00122
	FALSE	High	[K].SNYNLPMHK.[M]	1xOxidation [M7]		0.00250623	0.000343174	1	1	1	P36578	P36578 [275-283]	0	1119.53	High	2.61592	High	0.0002602	0.001845
	FALSE	High	[K].MINTDLSR.[I]	1xOxidation [M1]		0.00439347	0.000429636	1	1	2	P36578	P36578 [284-291]	0	965.472	High	2.01791	High	0.0003258	0.003341
	FALSE	High	[K].TKEAVLLLK.[K]			0.00427751	0.000429636	1	1	1	P36578	P36578 [164-172]	1	1014.66	High	2.25436	High	0.0003258	0.003236
	FALSE	High	[K].NVTLPAVFK.[A]			0.004249	0.000429636	1	1	3	P36578	P36578 [21-29]	0	988.583	High	2.15999	High	0.0003258	0.003207
	FALSE	High	[K].EAVLLLKK.[L]			0.0140648	0.000953544	1	1	2	P36578	P36578 [166-173]	1	913.608	High	2.63266	High	0.0007401	0.01273
	FALSE	High	[K].MINTDLSR.[I]			0.0325091	0.00118959	1	1	1	P36578	P36578 [284-291]	0	949.477	High	2.18375	High	0.0009743	0.02734
	FALSE	High	[K].LKAWNDIK.[K]			0.0431366	0.0021408	1	1	1	P36578	P36578 [174-181]	1	987.562	High	1.98787	High	0.001764	0.03665
	FALSE	High	[K].EAVLLLK.[K]			0.0620637	0.00378029	1	1	2	P36578	P36578 [166-172]	0	785.513	High	1.81573	High	0.003001	0.05378
	FALSE	High	[K].TKEAVLLLKK.[L]			0.103661	0.00656497	1	1	1	P36578	P36578 [164-173]	2	1142.75	High	2.40909	High	0.005178	0.09235
FALSE	High	Master Protein	P78527	DNA-dependent protein kinase catalytic subunit OS=Homo sapiens GN=PRKDC PE=1 SV=3	0	196.873	13.7355	54	58	54	1	4128	468.788	7.12	High		123.25	54
	Checked	Confidence	Annotated Sequence	Modifications	Modifications in Master Proteins	Qvality PEP	Qvality q-value	# Protein Groups	# Proteins	# PSMs	Master Protein Accessions	Positions in Master Proteins	# Missed Cleavages	Theo. MH+ [Da]	Found in Sample: [S1] F1: Sample	XCorr Sequest HT	Confidence Sequest HT	Percolator q-Value Sequest HT	Percolator PEP Sequest HT
	FALSE	High	[R].SQGCSEQVLTVLK.[T]	1xCarbamidomethyl [C4]		2.27897e-06	0	1	1	1	P78527	P78527 [3290-3302]	0	1448.74	High	3.07236	High	0	1.136e-06
	FALSE	High	[R].SLGPPQGEEDSVPR.[D]			1.73627e-07	0	1	1	1	P78527	P78527 [2107-2120]	0	1467.71	High	3.16302	High	0	7.521e-08
	FALSE	High	[K].DVDFMYVELIQR.[C]	1xOxidation [M5]		9.89852e-07	0	1	2	1	P78527	P78527 [380-391]	0	1543.75	High	2.52276	High	0	4.712e-07
	FALSE	High	[R].TVGALQVLGTEAQSSLLK.[A]			5.41323e-09	0	1	1	1	P78527	P78527 [1275-1292]	0	1815.02	High	4.23024	High	0	1.92e-09
	FALSE	High	[K].NILEESLCELVAK.[Q]	1xCarbamidomethyl [C8]		5.27846e-07	0	1	1	1	P78527	P78527 [2335-2347]	0	1517.79	High	2.52289	High	0	2.432e-07
	FALSE	High	[KR].MSTSPEAFLALR.[S]	1xOxidation [M1]		3.74381e-06	0	1	2	1	P78527	P78527 [3890-3901]	0	1338.67	High	2.54103	High	0	1.926e-06
	FALSE	High	[R].MEVQEQEEDISSLIR.[S]	1xOxidation [M1]		2.35119e-09	0	1	1	1	P78527	P78527 [3218-3232]	0	1821.85	High	3.17336	High	0	7.949e-10
	FALSE	High	[R].SDPGLLTNTMDVFVK.[E]	1xOxidation [M10]		1.10773e-06	0	1	1	1	P78527	P78527 [3993-4007]	0	1652.82	High	2.8261	High	0	5.308e-07
	FALSE	High	[R].ATQQQHDFTLTQTADGR.[S]			1.1271e-10	0	1	1	1	P78527	P78527 [2637-2653]	0	1917.9	High	3.07229	High	0	3.23e-11
	FALSE	High	[R].AQEPESGLSEETQVK.[C]			2.17442e-07	0	1	2	2	P78527	P78527 [4091-4105]	0	1631.78	High	3.06868	High	0	1.786e-07
	FALSE	High	[K].HSSLITPLQAVAQR.[D]			1.89469e-05	0.000225973	1	1	2	P78527	P78527 [2787-2800]	0	1520.85	High	4.11966	High	0.0001729	1.065e-05
	FALSE	High	[R].DQNILLGTTYR.[I]			2.69087e-05	0.000225973	1	1	1	P78527	P78527 [3325-3335]	0	1293.68	High	3.07068	High	0.0001729	1.54e-05
	FALSE	High	[R].LLALNSLYSPK.[I]			2.09245e-05	0.000225973	1	3	1	P78527	P78527 [2539-2549]	0	1218.71	High	2.09071	High	0.0001729	1.186e-05
	FALSE	High	[R].YPEETLSLMTK.[E]	1xOxidation [M9]		1.04433e-05	0.000225973	1	1	1	P78527	P78527 [3475-3485]	0	1327.64	High	2.49338	High	0.0001729	5.693e-06
	FALSE	High	[K].MAVLALLAK.[I]			0.000316417	0.000302146	1	1	1	P78527	P78527 [1643-1651]	0	929.585	High	1.60391	High	0.0002308	0.0002078
	FALSE	High	[R].YNFPVEVEVPMER.[K]	1xOxidation [M11]		3.37004e-05	0.000302146	1	1	1	P78527	P78527 [1988-2000]	0	1624.77	High	2.20942	High	0.0002308	1.956e-05
	FALSE	High	[K].GLSSLLCNFTK.[S]	1xCarbamidomethyl [C7]		0.000104568	0.000302146	1	2	1	P78527	P78527 [226-236]	0	1239.64	High	2.52239	High	0.0002308	6.466e-05
	FALSE	High	[R].HGDLPDIQIK.[H]			0.000212521	0.000302146	1	1	1	P78527	P78527 [2777-2786]	0	1135.61	High	3.12503	High	0.0002308	0.0001373
	FALSE	High	[R].LGLPGDEVDNKVK.[G]			3.92426e-05	0.000302146	1	1	1	P78527	P78527 [2705-2717]	1	1383.75	High	2.8596	High	0.0002308	2.307e-05
	FALSE	High	[R].ELLNPVVEFVSHPSTTCR.[E]	1xCarbamidomethyl [C17]		4.11039e-05	0.000302146	1	1	1	P78527	P78527 [2453-2470]	0	2085.04	High	2.81814	High	0.0002308	2.411e-05
	FALSE	High	[K].LNESTFDTQITK.[K]			3.13337e-05	0.000302146	1	2	1	P78527	P78527 [1858-1869]	0	1396.7	High	2.51074	High	0.0002308	1.808e-05
	FALSE	High	[R].GHDEREHPFLVK.[G]			0.000541769	0.000343174	1	1	1	P78527	P78527 [3742-3753]	1	1463.74	High	2.39706	High	0.0002602	0.0003686
	FALSE	High	[R].KQNNFSLAMK.[L]	1xOxidation [M9]		0.00108186	0.000343174	1	1	1	P78527	P78527 [3248-3257]	1	1196.61	High	2.8796	High	0.0002602	0.000764
	FALSE	High	[K].SMEEDPQTSR.[E]	1xOxidation [M2]		0.000560068	0.000343174	1	2	1	P78527	P78527 [237-246]	0	1195.49	High	2.7775	High	0.0002602	0.0003811
	FALSE	High	[R].LLPAELPAKR.[V]			0.00217839	0.000343174	1	1	1	P78527	P78527 [2900-2909]	1	1107.69	High	2.39868	High	0.0002602	0.001593
	FALSE	High	[R].MYAALGDPK.[A]			0.000679106	0.000343174	1	1	1	P78527	P78527 [3613-3621]	0	965.476	High	2.40271	High	0.0002602	0.0004666
	FALSE	High	[R].LPLISGFYK.[L]			0.000665698	0.000343174	1	3	1	P78527	P78527 [660-668]	0	1037.6	High	1.84584	High	0.0002602	0.0004563
	FALSE	High	[R].NELEIPGQYDGR.[G]			0.00109636	0.000343174	1	1	1	P78527	P78527 [3697-3708]	0	1390.66	High	2.71376	High	0.0002602	0.0007752
	FALSE	High	[R].GIFTSEIGTK.[Q]			0.000823536	0.000343174	1	1	1	P78527	P78527 [2941-2950]	0	1052.56	High	2.31293	High	0.0002602	0.0005701
	FALSE	High	[R].KFIQTFGK.[E]			0.00217839	0.000343174	1	1	1	P78527	P78527 [3631-3638]	1	968.556	High	2.67034	High	0.0002602	0.001588
	FALSE	High	[R].LLEEALLR.[L]			0.00512405	0.000429636	1	2	1	P78527	P78527 [2892-2899]	0	956.578	High	1.47785	High	0.0003258	0.003908
	FALSE	High	[K].MKQDAQVVLYR.[S]	1xOxidation [M1]		0.00381793	0.000429636	1	2	1	P78527	P78527 [2763-2773]	1	1366.71	High	3.02095	High	0.0003258	0.002872
	FALSE	High	[K].MAVLALLAK.[I]	1xOxidation [M1]		0.004249	0.000429636	1	1	1	P78527	P78527 [1643-1651]	0	945.58	High	1.54758	High	0.0003258	0.003226
	FALSE	High	[R].AYVPALQMAFK.[L]			0.00665155	0.000532691	1	2	1	P78527	P78527 [747-757]	0	1238.66	High	2.31239	High	0.000404	0.005148
	FALSE	High	[R].LLNFLMK.[H]	1xOxidation [M6]		0.0189886	0.000953544	1	1	1	P78527	P78527 [2215-2221]	0	894.512	High	1.45069	High	0.0007963	0.01547
	FALSE	High	[R].LLNFLMK.[H]			0.0142538	0.000953544	1	1	1	P78527	P78527 [2215-2221]	0	878.517	High	1.62166	High	0.0007401	0.0115
	FALSE	High	[R].NFWSHETR.[L]			0.0201617	0.000953544	1	3	1	P78527	P78527 [2523-2530]	0	1076.49	High	1.73853	High	0.0007963	0.01656
	FALSE	High	[K].LGNPIVPLNIR.[L]			0.0152378	0.000953544	1	1	1	P78527	P78527 [2133-2143]	0	1205.74	High	2.10272	High	0.0007401	0.01232
	FALSE	High	[R].LYSLALHPNAFK.[R]			0.0131562	0.000953544	1	2	1	P78527	P78527 [1063-1074]	0	1373.76	High	1.79051	High	0.0007401	0.01058
	FALSE	High	[RK].APGLGAFR.[R]			0.0222781	0.0010418	1	2	1	P78527	P78527 [3622-3629]	0	788.441	High	2.5809	High	0.0008631	0.01841
	FALSE	High	[K].LLQDFNR.[F]			0.0298316	0.0011009	1	1	1	P78527	P78527 [2836-2842]	0	905.484	High	1.63511	High	0.0009066	0.02486
	FALSE	High	[R].EIFNFVLK.[A]			0.0246134	0.0011009	1	1	1	P78527	P78527 [247-254]	0	1009.57	High	1.71443	High	0.0009066	0.02044
	FALSE	High	[K].TQMTSAVR.[E]	1xOxidation [M3]		0.0327245	0.00118959	1	1	1	P78527	P78527 [206-213]	0	909.446	High	1.67711	High	0.0009743	0.02741
	FALSE	High	[R].LLQIIER.[Y]			0.0354204	0.00136311	1	1	1	P78527	P78527 [3468-3474]	0	884.556	High	2.18016	High	0.001175	0.02978
	FALSE	High	[R].LPPDVLR.[W]			0.0460516	0.00239315	1	1	1	P78527	P78527 [2916-2922]	0	809.488	High	1.86377	High	0.002018	0.0394
	FALSE	High	[K].LSLMYAR.[K]	1xOxidation [M4]		0.050781	0.00280926	1	1	1	P78527	P78527 [2739-2745]	0	869.455	High	1.74201	High	0.002269	0.04347
	FALSE	High	[K].QVSNMVAK.[N]	1xOxidation [M5]		0.0501245	0.00280926	1	1	1	P78527	P78527 [322-329]	0	892.456	High	1.76632	High	0.002269	0.0429
	FALSE	High	[R].TYSVVPMTSR.[L]	1xOxidation [M7]		0.0608756	0.00378029	1	1	1	P78527	P78527 [3790-3799]	0	1156.57	High	1.94912	High	0.003001	0.05268
	FALSE	High	[K].FVPLLPGNR.[S]			0.0666098	0.00393166	1	1	1	P78527	P78527 [1194-1202]	0	1012.59	High	1.91269	High	0.003116	0.05792
	FALSE	High	[R].LSFAVPFR.[E]			0.0761721	0.00429967	1	2	1	P78527	P78527 [892-899]	0	936.53	High	2.26073	High	0.003459	0.06691
	FALSE	High	[K].DYVDLFR.[H]			0.0886627	0.00516018	1	1	1	P78527	P78527 [526-532]	0	927.457	High	1.4599	High	0.004112	0.07824
	FALSE	High	[K].IPALDLLIK.[L]			0.0974029	0.00610919	1	3	1	P78527	P78527 [125-133]	0	995.65	High	1.85164	High	0.004834	0.08627
	FALSE	High	[R].IAGFDER.[IV]			0.0998635	0.00642459	1	2	1	P78527	P78527 [3719-3725]	0	807.4	High	1.59639	High	0.005135	0.08877
	FALSE	High	[R].AFLGELK.[TI]			0.103661	0.00656497	1	3	1	P78527	P78527 [199-205]	0	777.451	High	1.69833	High	0.005178	0.09229
	FALSE	High	[R].DLPSWMK.[F]			0.139888	0.00810951	1	1	1	P78527	P78527 [2121-2127]	0	876.428	High	1.47793	High	0.006652	0.1258
	FALSE	High	[K].VIAGLYQR.[A]			0.150308	0.00885503	1	1	1	P78527	P78527 [3373-3380]	0	919.536	High	1.87436	High	0.007516	0.1355
FALSE	High	Master Protein	O95071	E3 ubiquitin-protein ligase UBR5 OS=Homo sapiens GN=UBR5 PE=1 SV=2	0	186.235	17.3991	36	41	36	1	2799	309.158	5.85	High		113.731	36
	Checked	Confidence	Annotated Sequence	Modifications	Modifications in Master Proteins	Qvality PEP	Qvality q-value	# Protein Groups	# Proteins	# PSMs	Master Protein Accessions	Positions in Master Proteins	# Missed Cleavages	Theo. MH+ [Da]	Found in Sample: [S1] F1: Sample	XCorr Sequest HT	Confidence Sequest HT	Percolator q-Value Sequest HT	Percolator PEP Sequest HT
	FALSE	High	[R].QLSIDTRPFRPASEGNPSDDPEPLPAHR.[Q]			4.78261e-06	0	1	1	2	O95071	O95071 [2367-2394]	0	3099.52	High	3.29245	High	0	2.483e-06
	FALSE	High	[R].IGHLLPEEQVYLNQQSGTIR.[L]			1.01513e-08	0	1	2	1	O95071	O95071 [1360-1379]	0	2295.21	High	4.8154	High	0	3.727e-09
	FALSE	High	[R].KEDLFGRPSQGLYSSSASSGK.[C]			7.23858e-10	0	1	1	2	O95071	O95071 [2063-2083]	1	2201.08	High	4.85257	High	0	2.294e-10
	FALSE	High	[K].AMNQQTTLDTPQLER.[K]	1xOxidation [M2]		5.20576e-08	0	1	2	1	O95071	O95071 [1960-1974]	0	1761.84	High	3.84495	High	0	2.1e-08
	FALSE	High	[R].STPAPKEEEKVNEEQWSLR.[E]			2.03517e-07	0	1	2	1	O95071	O95071 [636-654]	2	2257.11	High	3.27859	High	0	8.841e-08
	FALSE	High	[K].YNHLVYSQIPAAVK.[L]			8.55726e-07	0	1	2	1	O95071	O95071 [1805-1818]	0	1602.86	High	2.93653	High	0	4.046e-07
	FALSE	High	[K].VATWVDETLSSVASK.[L]			1.26451e-06	0	1	2	1	O95071	O95071 [443-457]	0	1592.82	High	2.8488	High	0	6.111e-07
	FALSE	High	[R].LSAVEAIANAISVVSSNGPGNR.[A]			2.10497e-06	0	1	2	1	O95071	O95071 [956-977]	0	2126.12	High	3.85088	High	0	1.05e-06
	FALSE	High	[R].SFYTAIAQAFLSNEK.[L]			4.80831e-08	0	1	2	1	O95071	O95071 [2294-2308]	0	1689.85	High	2.34615	High	0	1.929e-08
	FALSE	High	[K].NSLEDLTAEDFR.[L]			1.11509e-06	0	1	2	1	O95071	O95071 [2665-2676]	0	1409.65	High	3.74953	High	0	5.342e-07
	FALSE	High	[K].LTYQDAVNLQNYVEEK.[L]			2.18748e-08	0	1	2	1	O95071	O95071 [1819-1834]	0	1926.94	High	3.2352	High	0	8.436e-09
	FALSE	High	[R].AYPAAITILETAQK.[I]			4.7796e-07	0	1	2	2	O95071	O95071 [1125-1138]	0	1489.83	High	3.36334	High	0	2.193e-07
	FALSE	High	[R].LLTATNLVTLPNSR.[G]			9.51315e-07	0	1	2	1	O95071	O95071 [1258-1271]	0	1512.87	High	3.61248	High	0	4.516e-07
	FALSE	High	[K].LEHTAQTYSELQGER.[I]			1.82952e-08	0	1	2	1	O95071	O95071 [458-472]	0	1761.84	High	3.28015	High	0	6.972e-09
	FALSE	High	[R].YGSALASAGDPGHPNHPLHASQNSAR.[R]			2.92142e-11	0	1	2	1	O95071	O95071 [1855-1880]	0	2612.23	High	6.23068	High	0	7.761e-12
	FALSE	High	[K].VTFKDEPGEGSGVAR.[S]			1.0506e-06	0	1	2	2	O95071	O95071 [2279-2293]	1	1548.77	High	2.86036	High	0.0002308	4.538e-05
	FALSE	High	[R].NAQNPSLHHPR.[A]			2.16286e-05	0.000225973	1	2	1	O95071	O95071 [403-413]	0	1270.64	High	3.55576	High	0.0001729	1.226e-05
	FALSE	High	[K].AEQENNFPTSSIAFLGQNER.[N]			0.000354207	0.000302146	1	1	1	O95071	O95071 [778-797]	0	2252.06	High	2.31967	High	0.0002308	0.0002349
	FALSE	High	[R].WLDGASFDNER.[G]			0.000245906	0.000302146	1	2	1	O95071	O95071 [322-332]	0	1309.58	High	2.42621	High	0.0002308	0.0001602
	FALSE	High	[RK].SMIMFGSQENKDPLSASSR.[I]	2xOxidation [M2; M4]		6.79861e-05	0.000302146	1	2	1	O95071	O95071 [1341-1359]	1	2116.96	High	3.28894	High	0.0002308	4.096e-05
	FALSE	High	[K].AMNQQTTLDTPQLER.[K]			0.00051373	0.000343174	1	2	1	O95071	O95071 [1960-1974]	0	1745.85	High	2.26112	High	0.0002602	0.0003464
	FALSE	High	[R].SPESLKNMEK.[A]	1xOxidation [M8]		0.000571343	0.000343174	1	1	1	O95071	O95071 [578-587]	1	1178.57	High	2.59522	High	0.0002602	0.000388
	FALSE	High	[R].VLQDWNALK.[S]			0.000665698	0.000343174	1	1	1	O95071	O95071 [1332-1340]	0	1086.59	High	2.51828	High	0.0002602	0.000458
	FALSE	High	[R].EVVFVEDVK.[N]			0.00267931	0.000343174	1	2	1	O95071	O95071 [655-663]	0	1063.57	High	2.34122	High	0.0002602	0.001975
	FALSE	High	[R].ATFLGLTNEK.[I]			0.00186847	0.000343174	1	2	1	O95071	O95071 [414-423]	0	1093.59	High	2.17133	High	0.0002602	0.001358
	FALSE	High	[R].LSLELFGR.[V]			0.00547854	0.000429636	1	2	1	O95071	O95071 [2191-2198]	0	934.536	High	2.02254	High	0.0003258	0.004208
	FALSE	High	[R].NCLEVLPTK.[M]	1xCarbamidomethyl [C2]		0.00422068	0.000429636	1	2	1	O95071	O95071 [2093-2101]	0	1073.57	High	2.20024	High	0.0003258	0.00319
	FALSE	High	[K].IVLLSANSIR.[A]			0.00410929	0.000429636	1	2	1	O95071	O95071 [424-433]	0	1085.67	High	2.48731	High	0.0003258	0.003116
	FALSE	High	[R].IDELQVVK.[T]			0.00781006	0.000627194	1	2	1	O95071	O95071 [713-720]	0	943.546	High	2.12371	High	0.0004756	0.006112
	FALSE	High	[K].EGEPNLDKK.[N]			0.0158603	0.000953544	1	1	1	O95071	O95071 [338-346]	1	1029.52	High	1.96767	High	0.0007401	0.01288
	FALSE	High	[K].GTHTSLMQR.[L]	1xOxidation [M7]		0.0236517	0.0011009	1	2	1	O95071	O95071 [2321-2329]	0	1046.5	High	2.12649	High	0.0009066	0.01956
	FALSE	High	[R].IGFSVQPDR.[L]			0.0252759	0.0011009	1	2	1	O95071	O95071 [70-78]	0	1018.53	High	1.51108	High	0.0009066	0.021
	FALSE	High	[R].AYSIVIR.[Q]			0.0527998	0.00314584	1	2	1	O95071	O95071 [1787-1793]	0	821.488	High	1.74829	High	0.002523	0.04538
	FALSE	High	[R].VLLLPLER.[D]			0.0538378	0.00322142	1	2	1	O95071	O95071 [296-303]	0	952.619	High	1.74982	High	0.002581	0.04648
	FALSE	High	[R].FAQLALER.[V]			0.0723869	0.00415718	1	2	1	O95071	O95071 [1324-1331]	0	947.531	High	2.0503	High	0.003288	0.0634
	FALSE	High	[R].IGFSVQPDRLELGKPDNNDGSK.[L]			0.0791314	0.00454308	1	2	1	O95071	O95071 [70-91]	1	2386.2	High	1.74025	High	0.003645	0.0694
	FALSE	High	[R].RISQSQPVR.[G]			0.113735	0.00676376	1	2	1	O95071	O95071 [1547-1555]	1	1070.61	High	2.00972	High	0.005325	0.1014
FALSE	High	Master Protein	P48643	T-complex protein 1 subunit epsilon OS=Homo sapiens GN=CCT5 PE=1 SV=1	0	184.432	46.9501	30	53	29	1	541	59.633	5.66	High		133.184	30
	Checked	Confidence	Annotated Sequence	Modifications	Modifications in Master Proteins	Qvality PEP	Qvality q-value	# Protein Groups	# Proteins	# PSMs	Master Protein Accessions	Positions in Master Proteins	# Missed Cleavages	Theo. MH+ [Da]	Found in Sample: [S1] F1: Sample	XCorr Sequest HT	Confidence Sequest HT	Percolator q-Value Sequest HT	Percolator PEP Sequest HT
	FALSE	High	[K].EKFEEMIQQIK.[E]			3.67021e-06	0	1	1	2	P48643	P48643 [283-293]	1	1422.73	High	3.39741	High	0	1.883e-06
	FALSE	High	[K].QQHVIETLIGK.[K]			2.07729e-06	0	1	1	2	P48643	P48643 [503-513]	0	1265.72	High	3.27088	High	0	1.032e-06
	FALSE	High	[K].EMNPALGIDCLHK.[G]	1xCarbamidomethyl [C10]; 1xOxidation [M2]		9.12548e-10	0	1	1	2	P48643	P48643 [484-496]	0	1513.71	High	3.99689	High	0	2.929e-10
	FALSE	High	[K].IAILTCPFEPPKPK.[T]	1xCarbamidomethyl [C6]		6.73882e-08	0	1	1	2	P48643	P48643 [248-261]	0	1610.9	High	3.39361	High	0	2.766e-08
	FALSE	High	[R].AFADALEVIPMALSENSGMNPIQTMTEVR.[A]	3xOxidation [M11; M19; M25]		4.02401e-07	0	1	1	1	P48643	P48643 [450-478]	0	3183.5	High	3.76398	High	0	1.827e-07
	FALSE	High	[K].GVIVDKDFSHPQMPK.[K]	1xOxidation [M13]		2.17305e-08	0	1	1	5	P48643	P48643 [227-241]	1	1713.86	High	4.30206	High	0	8.358e-09
	FALSE	High	[K].KQQISLATQMVR.[M]	1xOxidation [M10]		6.82862e-08	0	1	1	2	P48643	P48643 [514-525]	1	1418.78	High	4.01868	High	0	2.79e-08
	FALSE	High	[K].HKLDVTSVEDYK.[A]			1.01448e-09	0	1	1	2	P48643	P48643 [264-275]	1	1433.73	High	3.9623	High	0	3.283e-10
	FALSE	High	[K].IDDIRKPGESEE.[-]			8.45002e-06	0.000225973	1	1	2	P48643	P48643 [530-541]	1	1387.67	High	3.69954	High	0.0001729	4.552e-06
	FALSE	High	[K].EMNPALGIDCLHK.[G]	1xCarbamidomethyl [C10]		1.6164e-05	0.000225973	1	1	1	P48643	P48643 [484-496]	0	1497.72	High	2.70359	High	0.0001729	8.999e-06
	FALSE	High	[K].KQQISLATQMVR.[M]			9.90472e-06	0.000225973	1	1	1	P48643	P48643 [514-525]	1	1402.78	High	3.02714	High	0.0001729	5.376e-06
	FALSE	High	[R].WVGGPEIELIAIATGGR.[I]			2.35721e-05	0.000225973	1	1	1	P48643	P48643 [324-340]	0	1738.95	High	2.54246	High	0.0001729	1.341e-05
	FALSE	High	[K].LDVTSVEDYK.[A]			0.000163014	0.000302146	1	1	1	P48643	P48643 [266-275]	0	1168.57	High	3.00273	High	0.0002308	0.0001035
	FALSE	High	[K].QQISLATQMVR.[M]			6.40526e-05	0.000302146	1	1	1	P48643	P48643 [515-525]	0	1274.69	High	2.92458	High	0.0002308	3.86e-05
	FALSE	High	[K].QQHVIETLIGKK.[Q]			0.000101833	0.000302146	1	1	1	P48643	P48643 [503-514]	1	1393.82	High	3.81345	High	0.0002308	6.308e-05
	FALSE	High	[R].IADGYEQAAR.[V]			0.000164098	0.000302146	1	1	2	P48643	P48643 [133-142]	0	1093.53	High	2.8315	High	0.0002308	0.0001041
	FALSE	High	[K].FEEMIQQIK.[E]	1xOxidation [M4]		0.000262772	0.000302146	1	1	1	P48643	P48643 [285-293]	0	1181.59	High	1.98652	High	0.0002308	0.0001719
	FALSE	High	[K].EKFEEMIQQIK.[E]	1xOxidation [M6]		9.28135e-05	0.000302146	1	1	2	P48643	P48643 [283-293]	1	1438.72	High	2.71596	High	0.0002308	5.722e-05
	FALSE	High	[K].GVIVDKDFSHPQMPK.[K]			0.000173036	0.000302146	1	1	1	P48643	P48643 [227-241]	1	1697.87	High	2.526	High	0.0002308	0.0001103
	FALSE	High	[R].DVDFELIKVEGK.[V]			0.000155623	0.000302146	1	1	1	P48643	P48643 [203-214]	1	1391.74	High	1.81035	High	0.0002308	9.849e-05
	FALSE	High	[K].QQISLATQMVR.[M]	1xOxidation [M9]		0.00222245	0.000343174	1	1	1	P48643	P48643 [515-525]	0	1290.68	High	2.73497	High	0.0002602	0.001622
	FALSE	High	[K].GTNDMKQQHVIETLIGKK.[Q]	1xOxidation [M5]		0.0016135	0.000343174	1	1	1	P48643	P48643 [497-514]	2	2056.09	High	2.5641	High	0.0002602	0.001158
	FALSE	High	[K].MLVIEQCK.[N]	1xCarbamidomethyl [C7]; 1xOxidation [M1]		0.0019841	0.000343174	1	1	1	P48643	P48643 [371-378]	0	1036.52	High	2.44416	High	0.0002602	0.001444
	FALSE	High	[K].MLVIEQCK.[N]	1xCarbamidomethyl [C7]		0.00379249	0.000429636	1	1	1	P48643	P48643 [371-378]	0	1020.52	High	2.39539	High	0.0003258	0.002847
	FALSE	High	[R].LMGLEALK.[S]			0.00647591	0.000429636	1	1	1	P48643	P48643 [28-35]	0	874.507	High	1.56776	High	0.0003258	0.005015
	FALSE	High	[R].VAIEHLDK.[I]			0.00665155	0.000532691	1	1	2	P48643	P48643 [143-150]	0	924.515	High	2.36875	High	0.000404	0.005158
	FALSE	High	[R].FSELTAEK.[L]			0.00711178	0.000627194	1	1	1	P48643	P48643 [345-352]	0	924.467	High	2.10744	High	0.0004756	0.005537
	FALSE	High	[R].LMGLEALK.[S]	1xOxidation [M2]		0.0208441	0.000953544	1	1	2	P48643	P48643 [28-35]	0	890.502	High	2.05768	High	0.0009066	0.0222
	FALSE	High	[R].SIHDALCVIR.[CN]	1xCarbamidomethyl [C7]		0.0167297	0.000953544	2	2	4	P50991; P48643	P50991 [404-413]; P48643 [401-410]	0	1183.63	High	2.83804	High	0.002957	0.05134
	FALSE	High	[K].MIIEEAKR.[S]	1xOxidation [M1]		0.0158603	0.000953544	1	1	1	P48643	P48643 [393-400]	1	1005.54	High	2.45583	High	0.0007401	0.01289
	FALSE	High	[K].YEKEKFEEMIQQIK.[E]			0.0197629	0.000953544	1	1	1	P48643	P48643 [280-293]	2	1842.93	High	1.42307	High	0.0007963	0.0162
	FALSE	High	[R].DVDFELIK.[V]			0.0246134	0.0011009	1	1	1	P48643	P48643 [203-210]	0	978.514	High	1.38739	High	0.0009066	0.02033
	FALSE	High	[K].LMVELSK.[S]	1xOxidation [M2]		0.051781	0.00306386	1	1	1	P48643	P48643 [90-96]	0	835.459	High	2.12467	High	0.002462	0.04452
	FALSE	High	[K].ALQKYEK.[E]			0.0657605	0.00385438	1	1	1	P48643	P48643 [276-282]	1	879.493	High	2.39373	High	0.003059	0.05704
	FALSE	High	[K].MIIEEAK.[R]	1xOxidation [M1]		0.118732	0.00690664	1	1	1	P48643	P48643 [393-399]	0	849.439	High	1.7554	High	0.005431	0.106
	FALSE	High	[K].VGGRLEDTK.[L]			0.121675	0.007136	1	1	1	P48643	P48643 [215-223]	1	974.527	High	3.06596	High	0.005606	0.1092
	FALSE	High	[R].AVTIFIR.[G]			0.130105	0.00766215	1	1	1	P48643	P48643 [382-388]	0	819.509	High	2.10746	High	0.006131	0.117
FALSE	High	Master Protein	P56192	Methionine--tRNA ligase, cytoplasmic OS=Homo sapiens GN=MARS PE=1 SV=2	0	181.917	35.6667	25	32	25	1	900	101.052	6.16	High		97.3212	25
	Checked	Confidence	Annotated Sequence	Modifications	Modifications in Master Proteins	Qvality PEP	Qvality q-value	# Protein Groups	# Proteins	# PSMs	Master Protein Accessions	Positions in Master Proteins	# Missed Cleavages	Theo. MH+ [Da]	Found in Sample: [S1] F1: Sample	XCorr Sequest HT	Confidence Sequest HT	Percolator q-Value Sequest HT	Percolator PEP Sequest HT
	FALSE	High	[K].QQGVLALRPYLQK.[Q]			6.23215e-06	0	1	1	2	P56192	P56192 [192-204]	0	1513.88	High	3.69228	High	0.0001729	4.165e-06
	FALSE	High	[K].TSPKPAVVETVTTAKPQQIQALMDEVTK.[Q]	1xOxidation [M23]		3.38359e-09	0	1	1	2	P56192	P56192 [824-851]	0	3026.61	High	4.66402	High	0	1.175e-09
	FALSE	High	[K].NPEQVDLYQFMAK.[D]			1.08527e-07	0	1	1	1	P56192	P56192 [542-554]	0	1582.76	High	3.15678	High	0	4.563e-08
	FALSE	High	[K].NPEQVDLYQFMAK.[D]	1xOxidation [M11]		5.17469e-07	0	1	1	1	P56192	P56192 [542-554]	0	1598.75	High	3.57018	High	0	2.378e-07
	FALSE	High	[R].HGNQYIQVNEPWKR.[I]			1.49204e-06	0	1	1	1	P56192	P56192 [714-727]	1	1768.89	High	4.01389	High	0	7.251e-07
	FALSE	High	[R].HGNQYIQVNEPWK.[R]			3.12525e-09	0	1	1	1	P56192	P56192 [714-726]	0	1612.79	High	3.76621	High	0	1.08e-09
	FALSE	High	[K].FFGGYVPEMVLTPDDQR.[L]	1xOxidation [M9]		2.249e-06	0	1	1	1	P56192	P56192 [664-680]	0	1986.93	High	2.33384	High	0	1.123e-06
	FALSE	High	[K].ITQDIFQQLLK.[R]			2.10497e-06	0	1	1	1	P56192	P56192 [365-375]	0	1346.77	High	3.07849	High	0	1.045e-06
	FALSE	High	[K].VPVLQLDSGNYLFSTSAICR.[Y]	1xCarbamidomethyl [C19]		1.07403e-13	0	1	1	2	P56192	P56192 [48-67]	0	2240.14	High	3.886	High	0	2.079e-14
	FALSE	High	[R].LFVSDGVPGCLPVLAAAGR.[A]	1xCarbamidomethyl [C10]		5.6735e-08	0	1	1	1	P56192	P56192 [3-21]	0	1899.02	High	3.35362	High	0	2.299e-08
	FALSE	High	[R].FVEGVCPFCGYEEAR.[G]	2xCarbamidomethyl [C6; C9]		3.73438e-10	0	1	1	1	P56192	P56192 [400-414]	0	1819.78	High	3.87013	High	0	1.141e-10
	FALSE	High	[R].TLPGSDWTPNAQFITR.[S]			7.10524e-08	0	1	1	1	P56192	P56192 [468-483]	0	1803.9	High	2.79955	High	0	2.925e-08
	FALSE	High	[K].GLESLPPLRPQQNPVLPVAGER.[N]			9.30848e-10	0	1	1	1	P56192	P56192 [243-264]	0	2367.31	High	3.62405	High	0	2.993e-10
	FALSE	High	[K].ADKNEVAAEVAK.[L]			2.07729e-06	0	1	1	1	P56192	P56192 [864-875]	1	1244.65	High	3.48034	High	0	1.036e-06
	FALSE	High	[K].KGEDVLGSVR.[R]			1.65977e-05	0.000225973	1	1	2	P56192	P56192 [109-118]	1	1059.58	High	3.06402	High	0.0001729	9.282e-06
	FALSE	High	[K].QLAVAEGKPPEAPK.[G]			1.11579e-05	0.000225973	1	1	2	P56192	P56192 [882-895]	0	1434.8	High	3.78716	High	0.0001729	8.586e-06
	FALSE	High	[K].FFGGYVPEMVLTPDDQR.[L]			1.82092e-05	0.000225973	1	1	1	P56192	P56192 [664-680]	0	1970.93	High	2.98641	High	0.0001729	1.019e-05
	FALSE	High	[K].LENDQIESLR.[Q]			1.3341e-05	0.000225973	1	1	1	P56192	P56192 [805-814]	0	1216.62	High	2.88719	High	0.0001729	7.355e-06
	FALSE	High	[K].ITQDIFQQLLKR.[G]			3.37004e-05	0.000302146	1	1	1	P56192	P56192 [365-376]	1	1502.87	High	2.01291	High	0.0002308	1.96e-05
	FALSE	High	[K].RLEEWLGR.[T]			0.000140895	0.000302146	1	1	1	P56192	P56192 [460-467]	1	1058.57	High	3.3059	High	0.0002308	8.859e-05
	FALSE	High	[R].ALTHIDHSLSR.[Q]			4.60003e-05	0.000302146	1	1	1	P56192	P56192 [120-130]	0	1249.66	High	3.24917	High	0.0002308	2.723e-05
	FALSE	High	[K].RGFVLQDTVEQLR.[C]			0.000215359	0.000302146	1	1	1	P56192	P56192 [376-388]	1	1560.85	High	2.96428	High	0.0002308	0.0001385
	FALSE	High	[R].SCPVVQSSQHLFLDLPK.[L]	1xCarbamidomethyl [C2]		0.00052407	0.000343174	1	1	1	P56192	P56192 [440-456]	0	1955.01	High	1.85016	High	0.0002602	0.0003543
	FALSE	High	[K].QPQPSPAEGR.[A]			0.00189357	0.000343174	1	1	1	P56192	P56192 [205-214]	0	1066.53	High	2.42369	High	0.0002602	0.001378
	FALSE	High	[K].WGTPVPLEGFEDK.[V]			0.00476059	0.000429636	1	1	1	P56192	P56192 [501-513]	0	1474.72	High	2.14569	High	0.0003258	0.003621
	FALSE	High	[K].LINAVELK.[K]			0.00630491	0.000429636	1	1	1	P56192	P56192 [424-431]	0	899.556	High	2.29788	High	0.0003258	0.004882
	FALSE	High	[R].AGMFVSK.[F]			0.113735	0.00676376	1	1	1	P56192	P56192 [657-663]	0	739.381	High	1.74066	High	0.005325	0.1015
FALSE	High	Master Protein	Q9Y265	RuvB-like 1 OS=Homo sapiens GN=RUVBL1 PE=1 SV=1	0	181.367	62.9386	28	38	28	1	456	50.196	6.42	High		108.555	28
	Checked	Confidence	Annotated Sequence	Modifications	Modifications in Master Proteins	Qvality PEP	Qvality q-value	# Protein Groups	# Proteins	# PSMs	Master Protein Accessions	Positions in Master Proteins	# Missed Cleavages	Theo. MH+ [Da]	Found in Sample: [S1] F1: Sample	XCorr Sequest HT	Confidence Sequest HT	Percolator q-Value Sequest HT	Percolator PEP Sequest HT
	FALSE	High	[R].VEAGDVIYIEANSGAVKR.[Q]			1.43214e-08	0	1	1	1	Q9Y265	Q9Y265 [185-202]	1	1890.99	High	4.0886	High	0	5.387e-09
	FALSE	High	[K].VPFCPMVGSEVYSTEIKK.[T]	1xCarbamidomethyl [C4]; 1xOxidation [M6]		9.80843e-11	0	1	1	1	Q9Y265	Q9Y265 [91-108]	1	2087.02	High	4.23493	High	0	2.777e-11
	FALSE	High	[K].TALALAIAQELGSK.[V]			1.03548e-08	0	1	1	2	Q9Y265	Q9Y265 [77-90]	0	1385.8	High	4.05439	High	0	3.813e-09
	FALSE	High	[K].DSIEKEHVEEISELFYDAK.[S]			7.38841e-09	0	1	1	1	Q9Y265	Q9Y265 [423-441]	1	2281.09	High	3.88569	High	0	2.68e-09
	FALSE	High	[R].YSVQLLTPANLLAK.[I]			8.44473e-07	0	1	1	1	Q9Y265	Q9Y265 [405-418]	0	1530.89	High	2.84968	High	0	3.99e-07
	FALSE	High	[R].ALESSIAPIVIFASNR.[G]			2.66962e-07	0	1	1	1	Q9Y265	Q9Y265 [318-333]	0	1687.94	High	4.37317	High	0	1.178e-07
	FALSE	High	[K].VPFCPMVGSEVYSTEIK.[K]	1xCarbamidomethyl [C4]; 1xOxidation [M6]		1.16649e-08	0	1	1	1	Q9Y265	Q9Y265 [91-107]	0	1958.92	High	3.68256	High	0	4.33e-09
	FALSE	High	[K].VPFCPMVGSEVYSTEIK.[K]	1xCarbamidomethyl [C4]		4.89236e-12	0	1	1	1	Q9Y265	Q9Y265 [91-107]	0	1942.93	High	3.87463	High	0	1.172e-12
	FALSE	High	[K].INGKDSIEKEHVEEISELFYDAK.[S]			2.59659e-09	0	1	1	1	Q9Y265	Q9Y265 [419-441]	2	2693.33	High	4.2437	High	0	8.86e-10
	FALSE	High	[R].AQTEGINISEEALNHLGEIGTK.[T]			3.33699e-10	0	1	1	2	Q9Y265	Q9Y265 [379-400]	0	2324.17	High	5.10087	High	0	1.014e-10
	FALSE	High	[K].QAASGLVGQENAR.[E]			1.85507e-07	0	1	1	1	Q9Y265	Q9Y265 [34-46]	0	1300.66	High	4.12003	High	0	8.045e-08
	FALSE	High	[K].TISHVIIGLK.[T]			2.12034e-05	0.000225973	1	1	2	Q9Y265	Q9Y265 [153-162]	0	1080.68	High	2.97548	High	0.0001729	1.2e-05
	FALSE	High	[K].EHVEEISELFYDAK.[S]			9.58231e-06	0.000225973	1	1	1	Q9Y265	Q9Y265 [428-441]	0	1708.81	High	3.19305	High	0.0001729	5.18e-06
	FALSE	High	[K].LDPSIFESLQK.[E]			1.44439e-05	0.000225973	1	1	2	Q9Y265	Q9Y265 [172-182]	0	1276.68	High	2.84333	High	0.0001729	7.988e-06
	FALSE	High	[R].GTEDITSPHGIPLDLLDR.[V]			1.14572e-05	0.000225973	1	1	1	Q9Y265	Q9Y265 [340-357]	0	1949	High	2.38473	High	0.0001729	6.26e-06
	FALSE	High	[R].EACGVIVELIK.[S]	1xCarbamidomethyl [C3]		0.000101833	0.000302146	1	1	1	Q9Y265	Q9Y265 [47-57]	0	1230.68	High	2.35383	High	0.0002308	6.275e-05
	FALSE	High	[R].AVLLAGPPGTGK.[T]			7.12119e-05	0.000302146	1	1	1	Q9Y265	Q9Y265 [65-76]	0	1080.64	High	2.69942	High	0.0002308	4.316e-05
	FALSE	High	[R].VEAGDVIYIEANSGAVK.[R]			3.60067e-05	0.000302146	1	1	1	Q9Y265	Q9Y265 [185-201]	0	1734.89	High	3.12365	High	0.0002308	2.097e-05
	FALSE	High	[K].GLGLDESGLAK.[Q]			0.000143725	0.000302146	1	1	2	Q9Y265	Q9Y265 [23-33]	0	1059.57	High	2.49	High	0.0002308	0.0001908
	FALSE	High	[K].KTEVLMENFR.[R]			3.01136e-05	0.000302146	1	1	2	Q9Y265	Q9Y265 [108-117]	1	1266.65	High	2.65619	High	0.002077	0.04084
	FALSE	High	[K].QLKLDPSIFESLQK.[E]			0.000197571	0.000302146	1	1	1	Q9Y265	Q9Y265 [169-182]	1	1645.92	High	2.34219	High	0.0002308	0.0001265
	FALSE	High	[K].KKEIIQDVTLHDLDVANARPQGGQDILSMMGQLMKPK.[K]	3xOxidation [M29; M30; M34]		0.00282637	0.000343174	1	1	1	Q9Y265	Q9Y265 [231-267]	2	4166.14	High	2.725	High	0.0002602	0.002099
	FALSE	High	[K].KTEVLMENFRR.[A]			0.00155024	0.000343174	1	1	1	Q9Y265	Q9Y265 [108-118]	2	1422.75	High	2.72929	High	0.0002602	0.001112
	FALSE	High	[K].TEVLMENFRR.[A]			0.000818077	0.000343174	1	1	1	Q9Y265	Q9Y265 [109-118]	1	1294.66	High	2.77733	High	0.0002602	0.0005678
	FALSE	High	[K].KTEVLMENFR.[R]	1xOxidation [M6]		0.000897925	0.000343174	1	1	1	Q9Y265	Q9Y265 [108-117]	1	1282.65	High	2.26536	High	0.0002602	0.0006275
	FALSE	High	[K].TEVLMENFR.[R]			0.00117967	0.000343174	1	1	1	Q9Y265	Q9Y265 [109-117]	0	1138.56	High	2.53829	High	0.0002602	0.0008348
	FALSE	High	[R].TMLYTPQEMK.[Q]	1xOxidation [M9]		0.000706741	0.000343174	1	1	1	Q9Y265	Q9Y265 [363-372]	0	1257.59	High	2.35133	High	0.0002602	0.0004854
	FALSE	High	[K].EIIQDVTLHDLDVANARPQGGQDILSMMGQLMKPK.[K]	2xOxidation [M28; M32]		0.00948188	0.000718777	1	1	1	Q9Y265	Q9Y265 [233-267]	0	3893.96	High	1.35647	High	0.0005455	0.007465
	FALSE	High	[R].TMLYTPQEMK.[Q]	2xOxidation [M2; M9]		0.0104124	0.000809838	1	1	2	Q9Y265	Q9Y265 [363-372]	0	1273.58	High	2.50196	High	0.0007401	0.01118
	FALSE	High	[K].KTEITDKLR.[G]			0.0370914	0.00144684	1	1	1	Q9Y265	Q9Y265 [268-276]	2	1103.64	High	2.86105	High	0.001238	0.03135
	FALSE	High	[-].MKIEEVK.[S]			0.17016	0.00980105	1	1	1	Q9Y265	Q9Y265 [1-7]	1	876.486	High	2.01691	High	0.009219	0.155
FALSE	High	Master Protein	Q13200	26S proteasome non-ATPase regulatory subunit 2 OS=Homo sapiens GN=PSMD2 PE=1 SV=3	0	180.722	41.8502	32	45	32	1	908	100.136	5.2	High		115.679	32
	Checked	Confidence	Annotated Sequence	Modifications	Modifications in Master Proteins	Qvality PEP	Qvality q-value	# Protein Groups	# Proteins	# PSMs	Master Protein Accessions	Positions in Master Proteins	# Missed Cleavages	Theo. MH+ [Da]	Found in Sample: [S1] F1: Sample	XCorr Sequest HT	Confidence Sequest HT	Percolator q-Value Sequest HT	Percolator PEP Sequest HT
	FALSE	High	[K].LLTDDGNKWLYK.[N]			1.47149e-07	0	1	1	2	Q13200	Q13200 [390-401]	1	1465.77	High	3.17989	High	0	6.317e-08
	FALSE	High	[R].LVGSQEELASWGHEYVR.[H]			5.59889e-08	0	1	1	1	Q13200	Q13200 [144-160]	0	1959.96	High	4.07276	High	0	2.275e-08
	FALSE	High	[R].AVPLALALISVSNPR.[L]			1.19627e-10	0	1	1	2	Q13200	Q13200 [689-703]	0	1520.92	High	3.71458	High	0	3.419e-11
	FALSE	High	[R].MNLASSFVNGFVNAAFGQDK.[L]	1xOxidation [M1]		3.38786e-07	0	1	1	3	Q13200	Q13200 [370-389]	0	2133.01	High	3.25346	High	0	1.525e-07
	FALSE	High	[R].DKAPVQPQQSPAAAPGGTDEKPSGK.[E]			4.51598e-13	0	1	1	1	Q13200	Q13200 [7-31]	1	2461.23	High	4.84122	High	0	9.488e-14
	FALSE	High	[K].APVQPQQSPAAAPGGTDEKPSGK.[E]			1.18539e-14	0	1	1	1	Q13200	Q13200 [9-31]	0	2218.11	High	6.35261	High	0	2.026e-15
	FALSE	High	[K].LKEIYENMAPGENKR.[F]	1xOxidation [M8]		3.22837e-10	0	1	1	1	Q13200	Q13200 [106-120]	2	1807.9	High	5.04681	High	0	9.777e-11
	FALSE	High	[R].VGQAVDVVGQAGKPK.[T]			8.95738e-08	0	1	1	1	Q13200	Q13200 [846-860]	0	1452.82	High	4.54014	High	0	3.73e-08
	FALSE	High	[R].SSTTSMTSVPKPLK.[F]	1xOxidation [M6]		4.30205e-06	0	1	1	1	Q13200	Q13200 [84-97]	0	1479.77	High	3.30729	High	0	2.233e-06
	FALSE	High	[R].FAADIISVLAMTMSGER.[E]	2xOxidation [M11; M13]		1.44439e-05	0.000225973	1	1	1	Q13200	Q13200 [121-137]	0	1843.89	High	2.70985	High	0.0001729	8.024e-06
	FALSE	High	[R].LGSIFGLGLAYAGSNR.[E]			1.67079e-05	0.000225973	1	1	1	Q13200	Q13200 [479-494]	0	1595.85	High	3.22503	High	0.0001729	9.348e-06
	FALSE	High	[K].VQREPLLTLVK.[E]			0.000103877	0.000302146	1	1	1	Q13200	Q13200 [179-189]	1	1295.8	High	3.04994	High	0.0002308	6.447e-05
	FALSE	High	[K].TITGFQTHTTPVLLAHGER.[A]			0.000142775	0.000302146	1	1	1	Q13200	Q13200 [861-879]	0	2079.1	High	3.07879	High	0.0002308	9.006e-05
	FALSE	High	[K].FSHDADPEVSYNSIFAMGMVGSGTNNAR.[L]			0.000349536	0.000302146	1	1	1	Q13200	Q13200 [713-740]	0	2974.31	High	2.24555	High	0.0002308	0.0002321
	FALSE	High	[R].LGEKDTSLYRPALEELRR.[Q]			0.000134508	0.000302146	1	1	1	Q13200	Q13200 [63-80]	2	2146.16	High	3.57279	High	0.0002308	8.44e-05
	FALSE	High	[R].LAQGLTHLGK.[G]			0.000191129	0.000302146	1	1	2	Q13200	Q13200 [764-773]	0	1037.61	High	2.90454	High	0.0002308	0.0001224
	FALSE	High	[R].ELDIMEPKVPDDIYK.[T]	1xOxidation [M5]		0.000373523	0.000302146	1	1	1	Q13200	Q13200 [336-350]	1	1820.9	High	2.96988	High	0.0002308	0.0002476
	FALSE	High	[K].SHYVLYGLVAAMQPR.[M]	1xOxidation [M12]		0.000224101	0.000302146	1	1	1	Q13200	Q13200 [814-828]	0	1720.88	High	2.8007	High	0.0002308	0.000145
	FALSE	High	[K].SGALLACGIVNSGVR.[N]	1xCarbamidomethyl [C7]		0.000204231	0.000302146	1	1	1	Q13200	Q13200 [442-456]	0	1473.78	High	2.87749	High	0.0002308	0.0001311
	FALSE	High	[R].LNILDTLSK.[F]			0.000538182	0.000343174	1	1	2	Q13200	Q13200 [704-712]	0	1016.6	High	2.44189	High	0.0002602	0.000509
	FALSE	High	[K].EWQELDDAEK.[V]			0.00141213	0.000343174	1	1	1	Q13200	Q13200 [169-178]	0	1262.55	High	2.26698	High	0.0002602	0.001009
	FALSE	High	[R].HLAGEVAK.[E]			0.000874345	0.000343174	1	1	2	Q13200	Q13200 [161-168]	0	824.462	High	2.99672	High	0.0002602	0.0006093
	FALSE	High	[K].DTSLYRPALEELRR.[Q]			0.00149942	0.000343174	1	1	2	Q13200	Q13200 [67-80]	1	1718.92	High	1.81754	High	0.0006145	0.008536
	FALSE	High	[K].DPNNLFMVR.[L]			0.00178324	0.000343174	1	1	2	Q13200	Q13200 [755-763]	0	1105.55	High	2.61236	High	0.0002602	0.001293
	FALSE	High	[K].DPNNLFMVR.[L]	1xOxidation [M7]		0.000880181	0.000343174	1	1	1	Q13200	Q13200 [755-763]	0	1121.54	High	2.37523	High	0.0002602	0.0006142
	FALSE	High	[K].FSHDADPEVSYNSIFAMGMVGSGTNNAR.[L]	1xOxidation [M17]		0.000953339	0.000343174	1	1	1	Q13200	Q13200 [713-740]	0	2990.3	High	2.00403	High	0.0002602	0.0006673
	FALSE	High	[R].QLAQYHAK.[D]			0.00581852	0.000429636	1	1	2	Q13200	Q13200 [747-754]	0	958.51	High	2.61747	High	0.0007401	0.01407
	FALSE	High	[K].QMAFMLGR.[H]			0.0095455	0.000718777	1	1	1	Q13200	Q13200 [293-300]	0	953.47	High	1.25113	High	0.0005455	0.007559
	FALSE	High	[R].MLVTFDEELRPLPVSVR.[V]	1xOxidation [M1]		0.0188626	0.000953544	1	1	1	Q13200	Q13200 [829-845]	0	2017.08	High	2.16643	High	0.0007963	0.01543
	FALSE	High	[K].QMAFMLGR.[H]	2xOxidation [M2; M5]		0.0388387	0.00162109	1	1	1	Q13200	Q13200 [293-300]	0	985.459	High	1.82613	High	0.00137	0.03286
	FALSE	High	[R].EPLLTLVK.[E]			0.0442806	0.00222169	1	1	1	Q13200	Q13200 [182-189]	0	912.576	High	1.90911	High	0.001824	0.03783
	FALSE	High	[R].TFGHLLR.[Y]			0.0620637	0.00378029	1	1	1	Q13200	Q13200 [674-680]	0	843.484	High	1.74817	High	0.003001	0.05376
	FALSE	High	[K].VPDDIYK.[T]			0.0696644	0.00415718	1	1	1	Q13200	Q13200 [344-350]	0	849.435	High	1.79695	High	0.003288	0.06066
	FALSE	High	[R].ELDIMEPK.[V]	1xOxidation [M5]		0.0714685	0.00415718	1	1	1	Q13200	Q13200 [336-343]	0	990.481	High	1.58311	High	0.003288	0.06247
	FALSE	High	[R].CALGVFR.[K]	1xCarbamidomethyl [C1]		0.0733163	0.0042281	1	1	1	Q13200	Q13200 [251-257]	0	822.429	High	1.90653	High	0.003342	0.06429
FALSE	High	Master Protein	P12236	ADP/ATP translocase 3 OS=Homo sapiens GN=SLC25A6 PE=1 SV=4	0	173.681	61.0738	27	80	5	1	298	32.845	9.74	High	Acetyl [N-Term]	172.629	27
	Checked	Confidence	Annotated Sequence	Modifications	Modifications in Master Proteins	Qvality PEP	Qvality q-value	# Protein Groups	# Proteins	# PSMs	Master Protein Accessions	Positions in Master Proteins	# Missed Cleavages	Theo. MH+ [Da]	Found in Sample: [S1] F1: Sample	XCorr Sequest HT	Confidence Sequest HT	Percolator q-Value Sequest HT	Percolator PEP Sequest HT
	FALSE	High	[K].GADIMYTGTVDCWR.[K]	1xCarbamidomethyl [C12]		4.08019e-06	0	2	2	1	P12236; P12235	P12236 [246-259]; P12235 [246-259]	0	1644.71	High	2.97795	High	0	2.109e-06
	FALSE	High	[K].GADIMYTGTVDCWR.[K]	1xCarbamidomethyl [C12]; 1xOxidation [M5]		9.20349e-07	0	2	2	1	P12236; P12235	P12236 [246-259]; P12235 [246-259]	0	1660.71	High	3.76885	High	0	4.369e-07
	FALSE	High	[K].QIFLGGVDKHTQFWR.[Y]			3.84183e-07	0	1	1	2	P12236	P12236 [97-111]	1	1831.96	High	3.41151	High	0	5.472e-07
	FALSE	High	[R].KGADIMYTGTVDCWR.[K]	1xCarbamidomethyl [C13]; 1xOxidation [M6]		7.38375e-10	0	2	2	2	P12236; P12235	P12236 [245-259]; P12235 [245-259]	1	1788.8	High	4.06791	High	0	2.458e-06
	FALSE	High	[K].YKQIFLGGVDK.[HR]			5.28177e-06	0	2	3	2	P12236; P05141	P12236 [95-105]; P05141 [95-105]	1	1267.7	High	3.09302	High	0	2.765e-06
	FALSE	High	[K].DFLAGGIAAAISK.[T]			1.10773e-06	0	1	1	6	P12236	P12236 [11-23]	0	1233.68	High	3.21388	High	0	5.304e-07
	FALSE	High	[R].GMGGAFVLVLYDEIKK.[YV]			9.45039e-07	0	4	5	4	P48962; P12236; P05141; P12235	P48962 [281-296]; P12236 [281-296]; P05141 [281-296]; P12235 [281-296]	1	1739.94	High	2.8332	High	0	4.507e-07
	FALSE	High	[R].GMGGAFVLVLYDEIKK.[YV]	1xOxidation [M2]		5.30011e-11	0	4	5	12	P48962; P12236; P05141; P12235	P48962 [281-296]; P12236 [281-296]; P05141 [281-296]; P12235 [281-296]	1	1755.93	High	5.24696	High	0	1.453e-11
	FALSE	High	[R].GMGGAFVLVLYDEIK.[K]	1xOxidation [M2]		9.32024e-08	0	4	5	4	P48962; P12236; P05141; P12235	P48962 [281-295]; P12236 [281-295]; P05141 [281-295]; P12235 [281-295]	0	1627.84	High	3.52149	High	0	3.895e-08
	FALSE	High	[R].YFPTQALNFAFKDK.[YI]			2.40137e-07	0	4	8	3	P48962; P12236; P05141; P12235	P48962 [81-94]; P12236 [81-94]; P05141 [81-94]; P12235 [81-94]	1	1689.86	High	3.60232	High	0	1.091e-07
	FALSE	High	[R].VKLLLQVQHASK.[Q]			2.09108e-06	0	4	5	4	P48962; P12236; P05141; P12235	P48962 [32-43]; P12236 [32-43]; P05141 [32-43]; P12235 [32-43]	1	1363.84	High	3.79889	High	0	1.036e-06
	FALSE	High	[R].YFPTQALNFAFK.[D]			1.08663e-05	0.000225973	4	8	6	P48962; P12236; P05141; P12235	P48962 [81-92]; P12236 [81-92]; P05141 [81-92]; P12235 [81-92]	0	1446.74	High	2.5939	High	0.0002308	2.312e-05
	FALSE	High	[-].MTEQAISFAK.[D]	1xAcetyl [N-Term]	P12236 1xAcetyl [N-Term]	8.3389e-06	0.000225973	1	1	1	P12236	P12236 [1-10]	0	1167.57	High	2.61722	High	0.0001729	4.491e-06
	FALSE	High	[R].KGADIMYTGTVDCWR.[K]	1xCarbamidomethyl [C13]		2.05131e-05	0.000225973	2	2	1	P12236; P12235	P12236 [245-259]; P12235 [245-259]	1	1772.81	High	3.84791	High	0.0001729	1.162e-05
	FALSE	High	[R].AAYFGVYDTAK.[G]			0.000290267	0.000302146	3	3	2	P48962; P12236; P12235	P48962 [189-199]; P12236 [189-199]; P12235 [189-199]	0	1205.58	High	2.60095	High	0.0002308	0.0002612
	FALSE	High	[K].LLLQVQHASK.[Q]			0.000136303	0.000302146	4	5	6	P48962; P12236; P05141; P12235	P48962 [34-43]; P12236 [34-43]; P05141 [34-43]; P12235 [34-43]	0	1136.68	High	2.67405	High	0.0002308	8.547e-05
	FALSE	High	[K].QIFLGGVDK.[HR]			0.00134778	0.000343174	2	3	3	P12236; P05141	P12236 [97-105]; P05141 [97-105]	0	976.546	High	2.36924	High	0.0002602	0.0009634
	FALSE	High	[K].EQGVLSFWR.[G]			0.00201075	0.000343174	2	3	4	P12236; P05141	P12236 [64-72]; P05141 [64-72]	0	1121.57	High	2.45629	High	0.0003258	0.003406
	FALSE	High	[R].RMMMQSGR.[K]			0.00416461	0.000429636	4	5	1	P48962; P12236; P05141; P12235	P48962 [237-244]; P12236 [237-244]; P05141 [237-244]; P12235 [237-244]	1	996.454	High	3.10278	High	0.0003258	0.003155
	FALSE	High	[R].YFPTQALNFAFKDKYK.[EQ]			0.0073537	0.000627194	4	7	1	P48962; P12236; P05141; P12235	P48962 [81-96]; P12236 [81-96]; P05141 [81-96]; P12235 [81-96]	2	1981.02	High	2.30911	High	0.0004756	0.005742
	FALSE	High	[K].DKYKQIFLGGVDK.[HR]			0.0105525	0.000809838	2	3	1	P12236; P05141	P12236 [93-105]; P05141 [93-105]	2	1510.83	High	2.22304	High	0.0006145	0.008367
	FALSE	High	[R].RMMMQSGR.[K]	1xOxidation [M3]		0.0284805	0.0011009	4	5	2	P48962; P12236; P05141; P12235	P48962 [237-244]; P12236 [237-244]; P05141 [237-244]; P12235 [237-244]	1	1012.45	High	2.33782	High	0.003116	0.05815
	FALSE	High	[K].IFRDEGGK.[A]			0.0388387	0.00162109	1	1	1	P12236	P12236 [261-268]	1	921.479	High	1.83207	High	0.00137	0.0329
	FALSE	High	[K].GAWSNVLR.[G]			0.0417465	0.00205644	4	5	4	P48962; P12236; P05141; P12235	P48962 [273-280]; P12236 [273-280]; P05141 [273-280]; P12235 [273-280]	0	902.484	High	1.99722	High	0.001699	0.03547
	FALSE	High	[R].MMMQSGR.[K]	1xOxidation [M]		0.0531437	0.00314584	4	5	4	P48962; P12236; P05141; P12235	P48962 [238-244]; P12236 [238-244]; P05141 [238-244]; P12235 [238-244]	0	856.347	High	2.15434	High	0.003001	0.05509
	FALSE	High	[R].GNLANVIR.[Y]			0.0585639	0.00363415	4	7	2	P48962; P12236; P05141; P12235	P48962 [73-80]; P12236 [73-80]; P05141 [73-80]; P12235 [73-80]	0	856.5	High	2.40659	High	0.002894	0.05073
	FALSE	High	[R].MMMQSGR.[K]			0.075689	0.0042281	4	5	1	P48962; P12236; P05141; P12235	P48962 [238-244]; P12236 [238-244]; P05141 [238-244]; P12235 [238-244]	0	840.352	High	2.03177	High	0.003405	0.06609
	FALSE	High	[K].TAVAPIER.[V]			0.0859137	0.00492577	4	7	1	P48962; P12236; P05141; P12235	P48962 [24-31]; P12236 [24-31]; P05141 [24-31]; P12235 [24-31]	0	856.489	High	2.47803	High	0.003996	0.07588
	FALSE	High	[R].TRLAADVGK.[GSA]			0.0955941	0.00595705	4	5	1	P48962; P12236; P05141; P12235	P48962 [139-147]; P12236 [139-147]; P05141 [139-147]; P12235 [139-147]	1	930.537	High	2.96335	High	0.004778	0.08476
	FALSE	High	[RK].GLGDCLVK.[I]	1xCarbamidomethyl [C5]		0.0992431	0.00626466	2	3	2	P12236; P05141	P12236 [156-163]; P05141 [156-163]	0	861.45	High	1.5608	High	0.005287	0.09523
	FALSE	High	[K].GIVDCIVR.[I]	1xCarbamidomethyl [C5]		0.103019	0.00656497	1	1	1	P12236	P12236 [53-60]	0	931.503	High	1.85555	High	0.005178	0.09143
	FALSE	High	[R].LAADVGK.[GSA]			0.115853	0.00682969	4	5	4	P48962; P12236; P05141; P12235	P48962 [141-147]; P12236 [141-147]; P05141 [141-147]; P12235 [141-147]	0	673.388	High	1.70726	High	0.005372	0.1033
FALSE	High	Master Protein	Q8N1F7	Nuclear pore complex protein Nup93 OS=Homo sapiens GN=NUP93 PE=1 SV=2	0	167.613	48.7179	40	56	40	1	819	93.43	5.72	High		126.778	40
	Checked	Confidence	Annotated Sequence	Modifications	Modifications in Master Proteins	Qvality PEP	Qvality q-value	# Protein Groups	# Proteins	# PSMs	Master Protein Accessions	Positions in Master Proteins	# Missed Cleavages	Theo. MH+ [Da]	Found in Sample: [S1] F1: Sample	XCorr Sequest HT	Confidence Sequest HT	Percolator q-Value Sequest HT	Percolator PEP Sequest HT
	FALSE	High	[R].CGDLLAASQVVNR.[A]	1xCarbamidomethyl [C1]		4.62111e-08	0	1	1	1	Q8N1F7	Q8N1F7 [328-340]	0	1402.71	High	3.60918	High	0	1.855e-08
	FALSE	High	[R].SSLDNIEMAYAR.[Q]			2.68904e-06	0	1	1	1	Q8N1F7	Q8N1F7 [176-187]	0	1369.64	High	3.92242	High	0	1.354e-06
	FALSE	High	[R].QALAYLEQSYK.[N]			1.61537e-06	0	1	1	1	Q8N1F7	Q8N1F7 [257-267]	0	1313.67	High	3.31628	High	0	7.896e-07
	FALSE	High	[K].NEKDNALLSAIEESR.[K]			3.79131e-07	0	1	1	2	Q8N1F7	Q8N1F7 [104-118]	1	1688.84	High	3.33379	High	0	1.706e-07
	FALSE	High	[K].LNQVCFDDDGTSSPQDR.[L]	1xCarbamidomethyl [C5]		6.60634e-08	0	1	1	1	Q8N1F7	Q8N1F7 [418-434]	0	1953.82	High	3.98627	High	0	2.708e-08
	FALSE	High	[R].LESLSAATTFEPLEPVKDTDIQGFLK.[N]			2.21943e-06	0	1	1	1	Q8N1F7	Q8N1F7 [78-103]	1	2849.48	High	3.30165	High	0	1.106e-06
	FALSE	High	[K].DNALLSAIEESR.[K]			2.58435e-06	0	1	1	1	Q8N1F7	Q8N1F7 [107-118]	0	1317.66	High	3.70602	High	0	1.3e-06
	FALSE	High	[R].SSLDNIEMAYAR.[Q]	1xOxidation [M8]		1.29925e-05	0.000225973	1	1	1	Q8N1F7	Q8N1F7 [176-187]	0	1385.64	High	3.12065	High	0.0001729	7.179e-06
	FALSE	High	[K].LLSPVVPQISAPQSNK.[E]			1.20005e-05	0.000225973	1	1	3	Q8N1F7	Q8N1F7 [645-660]	0	1677.95	High	3.20846	High	0.0001729	6.597e-06
	FALSE	High	[R].TLITFAGMIPYR.[T]			9.28135e-05	0.000302146	1	1	1	Q8N1F7	Q8N1F7 [791-802]	0	1382.75	High	3.45749	High	0.0002308	5.706e-05
	FALSE	High	[R].TLITFAGMIPYR.[T]	1xOxidation [M8]		4.36274e-05	0.000302146	1	1	2	Q8N1F7	Q8N1F7 [791-802]	0	1398.74	High	2.85487	High	0.0002308	2.565e-05
	FALSE	High	[R].DEKDSQGENMFLR.[C]	1xOxidation [M10]		0.000142775	0.000302146	1	1	1	Q8N1F7	Q8N1F7 [556-568]	1	1584.7	High	2.22482	High	0.0002308	8.978e-05
	FALSE	High	[R].ESMLVEWEQVK.[Q]			4.53952e-05	0.000302146	1	1	1	Q8N1F7	Q8N1F7 [131-141]	0	1377.67	High	2.95432	High	0.0002308	2.676e-05
	FALSE	High	[R].ESMLVEWEQVK.[Q]	1xOxidation [M3]		0.00012672	0.000302146	1	1	1	Q8N1F7	Q8N1F7 [131-141]	0	1393.67	High	2.21838	High	0.0002308	7.938e-05
	FALSE	High	[K].LLSPVVPQISAPQSNKER.[L]			6.44782e-05	0.000302146	1	1	1	Q8N1F7	Q8N1F7 [645-662]	1	1963.1	High	2.86188	High	0.0002308	3.896e-05
	FALSE	High	[R].TFGMAEEYHR.[E]	1xOxidation [M4]		0.000294144	0.000302146	1	1	1	Q8N1F7	Q8N1F7 [121-130]	0	1256.54	High	2.77789	High	0.0002308	0.0001933
	FALSE	High	[K].FTSDTKPIINK.[V]			0.000151551	0.000302146	1	1	1	Q8N1F7	Q8N1F7 [601-611]	0	1263.69	High	2.69988	High	0.0002308	9.573e-05
	FALSE	High	[K].LVPLNQESVEER.[V]			7.31235e-05	0.000302146	1	1	1	Q8N1F7	Q8N1F7 [719-730]	0	1412.74	High	2.7387	High	0.0002308	4.426e-05
	FALSE	High	[K].QMTDVLLTPATDALK.[N]	1xOxidation [M2]		0.000125883	0.000302146	1	1	2	Q8N1F7	Q8N1F7 [229-243]	0	1632.85	High	2.78097	High	0.0002308	7.878e-05
	FALSE	High	[R].EALQYFYFLR.[D]			6.23783e-05	0.000302146	1	1	1	Q8N1F7	Q8N1F7 [546-555]	0	1349.69	High	2.8809	High	0.0002308	3.766e-05
	FALSE	High	[K].TEDYLWLK.[L]			0.00112595	0.000343174	1	1	1	Q8N1F7	Q8N1F7 [410-417]	0	1067.54	High	1.76468	High	0.0002602	0.0007963
	FALSE	High	[K].TWFQEYMNSK.[D]			0.000440959	0.000343174	1	1	1	Q8N1F7	Q8N1F7 [350-359]	0	1333.59	High	2.37733	High	0.0002602	0.0002964
	FALSE	High	[R].NLQEIQQAGER.[L]			0.000786074	0.000343174	1	1	1	Q8N1F7	Q8N1F7 [32-42]	0	1285.65	High	3.16479	High	0.0002602	0.0005428
	FALSE	High	[R].KPGVIDKFTSDTKPIINK.[V]			0.00145998	0.000343174	1	1	1	Q8N1F7	Q8N1F7 [594-611]	1	2001.14	High	2.23722	High	0.0002602	0.001044
	FALSE	High	[R].GLDISHISQR.[L]			0.00117184	0.000343174	1	1	2	Q8N1F7	Q8N1F7 [68-77]	0	1125.6	High	2.86601	High	0.0002602	0.0008297
	FALSE	High	[K].SISDMWTMVK.[Q]	2xOxidation [M5; M8]		0.00153994	0.000343174	1	1	2	Q8N1F7	Q8N1F7 [219-228]	0	1229.55	High	2.15782	High	0.0002602	0.001107
	FALSE	High	[R].QIYIYNEK.[I]			0.00416461	0.000429636	1	1	1	Q8N1F7	Q8N1F7 [188-195]	0	1070.55	High	2.09867	High	0.0003258	0.003142
	FALSE	High	[R].NNTDPYKR.[A]			0.00692399	0.000532691	1	1	5	Q8N1F7	Q8N1F7 [381-388]	1	1007.49	High	2.29972	High	0.0007401	0.01118
	FALSE	High	[R].LTLSQFQK.[Q]			0.0081299	0.000627194	1	1	1	Q8N1F7	Q8N1F7 [435-442]	0	964.546	High	2.18481	High	0.0004756	0.006381
	FALSE	High	[K].NADKVLELMNK.[L]			0.0105525	0.000809838	1	1	1	Q8N1F7	Q8N1F7 [634-644]	1	1274.68	High	1.68119	High	0.0006145	0.008367
	FALSE	High	[K].NMALSIAER.[Y]	1xOxidation [M2]		0.0147377	0.000953544	1	1	1	Q8N1F7	Q8N1F7 [665-673]	0	1020.51	High	2.36043	High	0.0007401	0.01193
	FALSE	High	[K].ASVLLGSR.[G]			0.0144454	0.000953544	1	1	1	Q8N1F7	Q8N1F7 [60-67]	0	802.478	High	2.34355	High	0.0007401	0.01162
	FALSE	High	[R].EFDMILGK.[L]			0.0214064	0.000953544	1	1	1	Q8N1F7	Q8N1F7 [579-586]	0	952.481	High	1.75216	High	0.0007963	0.0176
	FALSE	High	[R].RLSPATENK.[L]			0.0296349	0.0011009	1	1	1	Q8N1F7	Q8N1F7 [362-370]	1	1015.55	High	2.70894	High	0.0009066	0.0247
	FALSE	High	[R].LLMLYTR.[K]			0.0336002	0.00136311	1	1	1	Q8N1F7	Q8N1F7 [531-537]	0	909.523	High	2.09554	High	0.001175	0.02825
	FALSE	High	[R].VIEDRDSQLR.[S]			0.0356545	0.00144684	1	1	1	Q8N1F7	Q8N1F7 [777-786]	1	1230.64	High	2.02934	High	0.001238	0.03005
	FALSE	High	[R].LSPATENK.[L]			0.0375827	0.00153403	1	1	1	Q8N1F7	Q8N1F7 [363-370]	0	859.452	High	2.11913	High	0.001303	0.03186
	FALSE	High	[R].NFSDEIR.[H]			0.0439919	0.00222169	1	1	1	Q8N1F7	Q8N1F7 [736-742]	0	880.416	High	1.78427	High	0.001824	0.03747
	FALSE	High	[R].AVYCIIGR.[C]	1xCarbamidomethyl [C4]		0.0504517	0.00280926	1	1	1	Q8N1F7	Q8N1F7 [389-396]	0	951.508	High	1.88749	High	0.002269	0.04316
	FALSE	High	[K].VLELMNK.[L]	1xOxidation [M5]		0.0600956	0.00378029	1	1	1	Q8N1F7	Q8N1F7 [638-644]	0	862.47	High	1.60972	High	0.003001	0.05208
	FALSE	High	[K].GLFEEAAK.[L]			0.0645057	0.00385438	1	1	2	Q8N1F7	Q8N1F7 [620-627]	0	864.446	High	1.39446	High	0.003059	0.05612
	FALSE	High	[K].SSGQSAQLLSHEPGDPPCLR.[R]	1xCarbamidomethyl [C18]		0.0791314	0.00454308	1	1	1	Q8N1F7	Q8N1F7 [505-524]	0	2136.01	High	2.05679	High	0.003645	0.06966
	FALSE	High	[R].AQGISANK.[F]			0.0926476	0.00572502	1	1	2	Q8N1F7	Q8N1F7 [676-683]	0	788.426	High	2.2112	High	0.004543	0.08212
FALSE	High	Master Protein	Q14974	Importin subunit beta-1 OS=Homo sapiens GN=KPNB1 PE=1 SV=2	0	162.749	32.1918	23	33	23	1	876	97.108	4.78	High		89.1622	23
	Checked	Confidence	Annotated Sequence	Modifications	Modifications in Master Proteins	Qvality PEP	Qvality q-value	# Protein Groups	# Proteins	# PSMs	Master Protein Accessions	Positions in Master Proteins	# Missed Cleavages	Theo. MH+ [Da]	Found in Sample: [S1] F1: Sample	XCorr Sequest HT	Confidence Sequest HT	Percolator q-Value Sequest HT	Percolator PEP Sequest HT
	FALSE	High	[K].TVSPDRLELEAAQK.[F]			3.4125e-06	0	1	1	2	Q14974	Q14974 [10-23]	1	1556.83	High	3.83791	High	0	1.748e-06
	FALSE	High	[K].LVEARPMIHELLTEGR.[R]	1xOxidation [M7]		4.18702e-07	0	1	2	2	Q14974	Q14974 [836-851]	0	1880.01	High	3.59515	High	0	1.901e-07
	FALSE	High	[KR].LAATNALLNSLEFTK.[A]			2.79444e-08	0	1	2	1	Q14974	Q14974 [192-206]	0	1605.88	High	3.78884	High	0	1.091e-08
	FALSE	High	[R].ESCLEAYTGIVQGLK.[G]	1xCarbamidomethyl [C3]		1.5618e-07	0	1	1	3	Q14974	Q14974 [763-777]	0	1667.83	High	3.58447	High	0	6.712e-08
	FALSE	High	[K].YMEAFKPFLGIGLK.[N]	1xOxidation [M2]		1.43395e-06	0	1	1	2	Q14974	Q14974 [646-659]	0	1629.87	High	2.87389	High	0	6.974e-07
	FALSE	High	[K].YLEVVLNTLQQASQAQVDK.[S]			4.99362e-11	0	1	1	1	Q14974	Q14974 [731-749]	0	2147.13	High	4.10635	High	0	1.36e-11
	FALSE	High	[K].SDYDMVDYLNELR.[E]			7.44686e-07	0	1	2	1	Q14974	Q14974 [750-762]	0	1632.72	High	2.69986	High	0	3.491e-07
	FALSE	High	[K].SDYDMVDYLNELR.[E]	1xOxidation [M5]		3.19195e-07	0	1	2	1	Q14974	Q14974 [750-762]	0	1648.72	High	2.73195	High	0	1.428e-07
	FALSE	High	[R].LQQVLQMESHIQSTSDR.[I]			6.34513e-09	0	1	1	1	Q14974	Q14974 [558-574]	0	1999.99	High	3.73835	High	0	2.273e-09
	FALSE	High	[K].LLETTDRPDGHQNNLR.[S]			2.19024e-06	0	1	2	1	Q14974	Q14974 [510-525]	0	1878.94	High	4.25315	High	0	1.088e-06
	FALSE	High	[R].LQQVLQMESHIQSTSDR.[I]	1xOxidation [M7]		8.36788e-11	0	1	1	2	Q14974	Q14974 [558-574]	0	2015.98	High	3.61554	High	0	5.841e-09
	FALSE	High	[R].VLANPGNSQVAR.[V]			2.10635e-05	0.000225973	1	1	1	Q14974	Q14974 [43-54]	0	1225.66	High	2.81537	High	0.0001729	1.191e-05
	FALSE	High	[K].GDQENVHPDVMLVQPR.[V]	1xOxidation [M11]		1.17646e-05	0.000225973	1	2	2	Q14974	Q14974 [778-793]	0	1849.89	High	3.41116	High	0.0002308	2.584e-05
	FALSE	High	[R].KVQHQDALQISDVVMASLLR.[M]	1xOxidation [M15]		2.06494e-05	0.000225973	1	2	1	Q14974	Q14974 [594-613]	1	2267.22	High	3.25518	High	0.0001729	1.165e-05
	FALSE	High	[R].AAVENLPTFLVELSR.[V]			1.85744e-05	0.000225973	1	1	1	Q14974	Q14974 [28-42]	0	1658.91	High	2.47481	High	0.0001729	1.044e-05
	FALSE	High	[R].SSAYESLMEIVK.[N]	1xOxidation [M8]		1.25696e-05	0.000225973	1	1	1	Q14974	Q14974 [526-537]	0	1372.67	High	3.19677	High	0.0001729	6.899e-06
	FALSE	High	[K].NSLTSKDPDIK.[A]			3.67289e-05	0.000302146	1	1	1	Q14974	Q14974 [63-73]	1	1217.64	High	3.36935	High	0.0002308	2.143e-05
	FALSE	High	[K].SNEILTAIIQGMR.[K]			0.000100493	0.000302146	1	2	1	Q14974	Q14974 [170-182]	0	1445.78	High	2.61725	High	0.0002308	6.192e-05
	FALSE	High	[K].SNEILTAIIQGMRK.[E]	1xOxidation [M12]		4.19284e-05	0.000302146	1	2	1	Q14974	Q14974 [170-183]	1	1589.87	High	2.14436	High	0.0002308	2.464e-05
	FALSE	High	[R].VAALQNLVK.[I]			0.00157105	0.000343174	1	2	1	Q14974	Q14974 [235-243]	0	955.593	High	1.78206	High	0.0002602	0.00113
	FALSE	High	[R].DTAAWTVGR.[I]			0.00502225	0.000429636	1	1	1	Q14974	Q14974 [426-434]	0	976.485	High	2.25821	High	0.0003258	0.003826
	FALSE	High	[K].TLATWATK.[E]			0.0148364	0.000953544	1	2	1	Q14974	Q14974 [860-867]	0	891.493	High	1.91704	High	0.0007401	0.01196
	FALSE	High	[K].ANFDKESER.[H]			0.0306317	0.0011009	1	2	1	Q14974	Q14974 [207-215]	1	1095.51	High	2.64655	High	0.0009066	0.02572
	FALSE	High	[K].TTLVIMER.[L]	1xOxidation [M6]		0.0336002	0.00136311	1	2	1	Q14974	Q14974 [550-557]	0	978.529	High	1.96965	High	0.001175	0.02827
	FALSE	High	[R].ESCLEAYTGIVQGLKGDQENVHPDVMLVQPR.[V]	1xCarbamidomethyl [C3]; 1xOxidation [M26]		0.0358902	0.00144684	1	1	1	Q14974	Q14974 [763-793]	1	3498.7	High	1.62778	High	0.001238	0.03035
	FALSE	High	[K].SNEILTAIIQGMR.[K]	1xOxidation [M12]		0.0679032	0.00401234	1	2	1	Q14974	Q14974 [170-182]	0	1461.77	High	1.32906	High	0.003239	0.05925
FALSE	High	Master Protein	Q9BRS2	Serine/threonine-protein kinase RIO1 OS=Homo sapiens GN=RIOK1 PE=1 SV=2	0	161.071	44.5423	23	32	23	1	568	65.542	6.19	High		88.5866	23
	Checked	Confidence	Annotated Sequence	Modifications	Modifications in Master Proteins	Qvality PEP	Qvality q-value	# Protein Groups	# Proteins	# PSMs	Master Protein Accessions	Positions in Master Proteins	# Missed Cleavages	Theo. MH+ [Da]	Found in Sample: [S1] F1: Sample	XCorr Sequest HT	Confidence Sequest HT	Percolator q-Value Sequest HT	Percolator PEP Sequest HT
	FALSE	High	[K].VPALLENQVEER.[T]			1.12249e-06	0	1	1	1	Q9BRS2	Q9BRS2 [482-493]	0	1396.74	High	3.28982	High	0	5.387e-07
	FALSE	High	[K].INLDKLNVTDSVINK.[V]			9.07674e-08	0	1	1	2	Q9BRS2	Q9BRS2 [120-134]	1	1685.94	High	4.42921	High	0	3.768e-08
	FALSE	High	[R].SHVLVMSFIGKDDMPAPLLK.[N]	2xOxidation [M6; M14]		8.25784e-11	0	1	1	2	Q9BRS2	Q9BRS2 [272-291]	1	2230.16	High	5.24119	High	0	2.324e-11
	FALSE	High	[R].VVPGQFDDADSSDSENRDLK.[T]			4.8693e-09	0	1	1	1	Q9BRS2	Q9BRS2 [11-30]	1	2193.99	High	3.34918	High	0	1.725e-09
	FALSE	High	[K].GYVWNGGSNPQANR.[Q]			7.2523e-07	0	1	1	1	Q9BRS2	Q9BRS2 [82-95]	0	1519.7	High	3.22083	High	0	3.395e-07
	FALSE	High	[K].LKEEDMAMNAQQDNILYQTVTGLKK.[D]	2xOxidation [M6; M8]		1.22527e-14	0	1	1	2	Q9BRS2	Q9BRS2 [450-474]	2	2913.43	High	4.64082	High	0	2.096e-15
	FALSE	High	[K].LKEEDMAMNAQQDNILYQTVTGLK.[K]	2xOxidation [M6; M8]		4.77357e-09	0	1	1	1	Q9BRS2	Q9BRS2 [450-473]	1	2785.34	High	3.83903	High	0	1.685e-09
	FALSE	High	[K].EANVYHASTANGESR.[A]			2.46579e-07	0	1	1	2	Q9BRS2	Q9BRS2 [191-205]	0	1605.73	High	4.68698	High	0	2.823e-07
	FALSE	High	[R].SSQDHVDEEVFKR.[A]			7.98904e-11	0	1	1	3	Q9BRS2	Q9BRS2 [415-427]	1	1575.74	High	4.14289	High	0	2.243e-11
	FALSE	High	[K].DCANVNDFFMR.[H]	1xCarbamidomethyl [C2]; 1xOxidation [M10]		1.53304e-05	0.000225973	1	1	1	Q9BRS2	Q9BRS2 [360-370]	0	1404.57	High	2.72545	High	0.0001729	8.51e-06
	FALSE	High	[R].ELFEFVTDPSITHENMDAYLSK.[A]	1xOxidation [M16]		7.8567e-06	0.000225973	1	1	2	Q9BRS2	Q9BRS2 [380-401]	0	2602.2	High	2.16365	High	0.0001729	4.196e-06
	FALSE	High	[K].INLDKLNVTDSVINKVTEK.[S]			2.43653e-05	0.000225973	1	1	1	Q9BRS2	Q9BRS2 [120-138]	2	2143.2	High	2.57546	High	0.0001729	1.393e-05
	FALSE	High	[R].ELYLQVIQYMR.[R]	1xOxidation [M10]		2.42046e-05	0.000225973	1	1	1	Q9BRS2	Q9BRS2 [302-312]	0	1471.76	High	2.38753	High	0.0001729	1.377e-05
	FALSE	High	[K].TSILVFKDR.[D]			0.000271634	0.000302146	1	1	1	Q9BRS2	Q9BRS2 [212-220]	1	1078.63	High	2.60301	High	0.0002308	0.0001778
	FALSE	High	[R].ATVEQVLDPR.[T]			0.000188611	0.000302146	1	1	1	Q9BRS2	Q9BRS2 [156-165]	0	1127.61	High	2.35889	High	0.0002308	0.0001208
	FALSE	High	[K].LNVTDSVINK.[V]			2.91333e-05	0.000302146	1	1	1	Q9BRS2	Q9BRS2 [125-134]	0	1102.61	High	3.18776	High	0.0002308	1.682e-05
	FALSE	High	[R].ELYLQVIQYMR.[R]			0.00116407	0.000343174	1	1	1	Q9BRS2	Q9BRS2 [302-312]	0	1455.77	High	2.15604	High	0.0002602	0.0008222
	FALSE	High	[R].HSVAVMTVR.[E]	1xOxidation [M6]		0.00052407	0.000343174	1	1	1	Q9BRS2	Q9BRS2 [371-379]	0	1015.54	High	2.30241	High	0.0002602	0.0003548
	FALSE	High	[R].HSVAVMTVR.[E]			0.00613842	0.000429636	1	1	1	Q9BRS2	Q9BRS2 [371-379]	0	999.54	High	2.17195	High	0.0003258	0.004737
	FALSE	High	[R].LNTAEIPCPEPIMLR.[S]	1xCarbamidomethyl [C8]; 1xOxidation [M13]		0.0102741	0.000809838	1	1	1	Q9BRS2	Q9BRS2 [257-271]	0	1769.89	High	2.38473	High	0.0006145	0.008138
	FALSE	High	[K].NVQLSESK.[A]			0.0366063	0.00144684	1	1	1	Q9BRS2	Q9BRS2 [292-299]	0	904.473	High	2.00892	High	0.001238	0.03087
	FALSE	High	[K].TSILVFK.[D]			0.0380803	0.00153403	1	1	1	Q9BRS2	Q9BRS2 [212-218]	0	807.497	High	2.321	High	0.001303	0.03222
	FALSE	High	[R].DMDIIMK.[L]	2xOxidation [M2; M6]		0.0816789	0.00469968	1	1	1	Q9BRS2	Q9BRS2 [443-449]	0	897.406	High	2.10921	High	0.00382	0.07201
	FALSE	High	[K].NYERDMDIIMK.[L]	2xOxidation [M6; M10]		0.0955941	0.00595705	1	1	1	Q9BRS2	Q9BRS2 [439-449]	1	1459.66	High	1.36364	High	0.004723	0.08443
	FALSE	High	[R].DKYVSGEFR.[F]			0.162349	0.00928194	1	1	1	Q9BRS2	Q9BRS2 [221-229]	1	1100.54	High	2.24504	High	0.008307	0.1476
FALSE	High	Master Protein	P33993	DNA replication licensing factor MCM7 OS=Homo sapiens GN=MCM7 PE=1 SV=4	0	158.574	43.9499	24	33	24	1	719	81.257	6.46	High		97.5322	24
	Checked	Confidence	Annotated Sequence	Modifications	Modifications in Master Proteins	Qvality PEP	Qvality q-value	# Protein Groups	# Proteins	# PSMs	Master Protein Accessions	Positions in Master Proteins	# Missed Cleavages	Theo. MH+ [Da]	Found in Sample: [S1] F1: Sample	XCorr Sequest HT	Confidence Sequest HT	Percolator q-Value Sequest HT	Percolator PEP Sequest HT
	FALSE	High	[R].FELYFQGPSSNKPR.[V]			2.93065e-06	0	1	1	1	P33993	P33993 [134-147]	0	1669.83	High	3.21459	High	0	1.484e-06
	FALSE	High	[R].GSSGVGLTAAVLR.[D]			5.56896e-06	0	1	1	1	P33993	P33993 [408-420]	0	1187.67	High	3.37243	High	0	2.923e-06
	FALSE	High	[K].FLQEFYQDDELGKK.[Q]			3.66559e-08	0	1	1	2	P33993	P33993 [16-29]	1	1759.85	High	3.68513	High	0	1.446e-08
	FALSE	High	[R].TAIHEVMEQQTISIAK.[A]	1xOxidation [M7]		1.86621e-08	0	1	1	2	P33993	P33993 [456-471]	0	1814.93	High	4.69764	High	0	7.107e-09
	FALSE	High	[K].MQEHSDQVPVGNIPR.[S]			6.4378e-07	0	1	1	1	P33993	P33993 [237-251]	0	1706.83	High	2.37915	High	0	2.985e-07
	FALSE	High	[R].SPQNQYPAELMR.[R]	1xOxidation [M11]		6.88261e-06	0	1	1	1	P33993	P33993 [121-132]	0	1449.68	High	3.46327	High	0	3.655e-06
	FALSE	High	[R].SLEQNIQLPAALLSR.[F]			9.01117e-09	0	1	1	2	P33993	P33993 [500-514]	0	1652.93	High	4.00781	High	0	3.286e-09
	FALSE	High	[K].ALLLLLVGGVDQSPR.[G]			3.59806e-06	0	1	1	1	P33993	P33993 [353-367]	0	1550.93	High	4.09645	High	0	1.847e-06
	FALSE	High	[K].LFADAVQELLPQYK.[E]			1.29761e-07	0	1	1	1	P33993	P33993 [76-89]	0	1634.88	High	3.07804	High	0	5.5e-08
	FALSE	High	[R].IAQPGDHVSVTGIFLPILR.[T]			6.55862e-09	0	1	1	2	P33993	P33993 [264-282]	0	2033.15	High	4.81503	High	0	2.363e-09
	FALSE	High	[R].QVVQGLLSETYLEAHR.[I]			1.6909e-07	0	1	1	1	P33993	P33993 [287-302]	0	1842.97	High	3.24319	High	0	7.315e-08
	FALSE	High	[R].LAQHITYVHQHSR.[Q]			1.59312e-07	0	1	1	1	P33993	P33993 [533-545]	0	1589.83	High	3.54226	High	0	6.828e-08
	FALSE	High	[R].SITVLVEGENTR.[I]			1.69305e-05	0.000225973	1	1	1	P33993	P33993 [252-263]	0	1317.7	High	3.20236	High	0.0001729	9.449e-06
	FALSE	High	[K].QPMVPESLADYITAAYVEMR.[R]	2xOxidation [M3; M19]		1.90727e-05	0.000225973	1	1	1	P33993	P33993 [570-589]	0	2316.09	High	2.21305	High	0.0001729	1.071e-05
	FALSE	High	[R].SPQNQYPAELMR.[R]			0.000175345	0.000302146	1	1	1	P33993	P33993 [121-132]	0	1433.68	High	2.95296	High	0.0002308	0.0001121
	FALSE	High	[K].FQEMKMQEHSDQVPVGNIPR.[S]	2xOxidation [M4; M6]		5.01348e-05	0.000302146	1	1	2	P33993	P33993 [232-251]	1	2402.12	High	2.59233	High	0.0002602	0.0006132
	FALSE	High	[R].QIAEEDFYEK.[L]			5.18223e-05	0.000302146	1	1	1	P33993	P33993 [326-335]	0	1271.58	High	3.05939	High	0.0002308	3.083e-05
	FALSE	High	[K].SQLLSYIDR.[L]			0.00151955	0.000343174	1	1	1	P33993	P33993 [388-396]	0	1094.58	High	2.37438	High	0.0002602	0.001093
	FALSE	High	[R].QPPSQFEPLDMK.[L]	1xOxidation [M11]		0.000823536	0.000343174	1	1	2	P33993	P33993 [546-557]	0	1432.68	High	2.47807	High	0.0002602	0.0005715
	FALSE	High	[K].MNKSEDDESGAGELTREELR.[Q]	1xOxidation [M1]		0.000834564	0.000343174	1	1	1	P33993	P33993 [306-325]	2	2282.02	High	2.21457	High	0.0002602	0.0005805
	FALSE	High	[K].AGILTTLNAR.[C]			0.00122777	0.000343174	1	1	1	P33993	P33993 [472-481]	0	1029.61	High	2.52846	High	0.0002602	0.0008679
	FALSE	High	[R].TQRPADVIFATVR.[E]			0.000775689	0.000343174	1	1	2	P33993	P33993 [654-666]	0	1473.82	High	3.06771	High	0.0002602	0.0005375
	FALSE	High	[R].GNINICLMGDPGVAK.[S]	1xCarbamidomethyl [C6]; 1xOxidation [M8]		0.0126393	0.000953544	1	1	1	P33993	P33993 [373-387]	0	1574.77	High	2.19532	High	0.0007401	0.01015
	FALSE	High	[R].TLLAILR.[L]			0.0244505	0.0011009	1	1	2	P33993	P33993 [605-611]	0	799.54	High	1.90952	High	0.0009743	0.02675
	FALSE	High	[K].DSLLGDK.[G]			0.150308	0.00885503	1	1	1	P33993	P33993 [642-648]	0	747.388	High	1.93896	High	0.007516	0.1359
FALSE	High	Master Protein	P17987	T-complex protein 1 subunit alpha OS=Homo sapiens GN=TCP1 PE=1 SV=1	0	152.363	50.1799	24	35	24	1	556	60.306	6.11	High	Acetyl [N-Term]	103.153	24
	Checked	Confidence	Annotated Sequence	Modifications	Modifications in Master Proteins	Qvality PEP	Qvality q-value	# Protein Groups	# Proteins	# PSMs	Master Protein Accessions	Positions in Master Proteins	# Missed Cleavages	Theo. MH+ [Da]	Found in Sample: [S1] F1: Sample	XCorr Sequest HT	Confidence Sequest HT	Percolator q-Value Sequest HT	Percolator PEP Sequest HT
	FALSE	High	[K].WIGLDLSNGKPR.[D]			1.00907e-07	0	1	1	2	P17987	P17987 [485-496]	0	1355.74	High	3.68754	High	0	4.236e-08
	FALSE	High	[R].SQNVMAAASIANIVK.[S]	1xOxidation [M5]		1.09973e-07	0	1	2	2	P17987	P17987 [19-33]	0	1532.81	High	3.20102	High	0	4.631e-08
	FALSE	High	[R].SLLVIPNTLAVNAAQDSTDLVAK.[L]			3.04552e-08	0	1	2	1	P17987	P17987 [444-466]	0	2353.3	High	4.43222	High	0	1.19e-08
	FALSE	High	[-].MEGPLSVFGDR.[S]	1xAcetyl [N-Term]	P17987 1xAcetyl [N-Term]	7.30046e-07	0	1	2	1	P17987	P17987 [1-11]	0	1249.59	High	3.28031	High	0	3.415e-07
	FALSE	High	[K].MLVDDIGDVTITNDGATILK.[L]			6.1502e-06	0	1	2	1	P17987	P17987 [44-63]	0	2104.08	High	3.15932	High	0	3.248e-06
	FALSE	High	[R].YINENLIVNTDELGR.[D]			3.5418e-10	0	1	1	1	P17987	P17987 [131-145]	0	1762.9	High	4.15563	High	0	1.08e-10
	FALSE	High	[R].ICDDELILIK.[N]	1xCarbamidomethyl [C2]		1.4822e-06	0	1	2	1	P17987	P17987 [356-365]	0	1231.66	High	3.60537	High	0	7.211e-07
	FALSE	High	[R].AFHNEAQVNPERK.[N]			1.23069e-07	0	1	2	1	P17987	P17987 [469-481]	1	1539.77	High	4.2426	High	0	5.207e-08
	FALSE	High	[K].DDKHGSYEDAVHSGALND.[-]			2.38553e-07	0	1	1	3	P17987	P17987 [539-556]	1	1929.82	High	3.34391	High	0	1.047e-07
	FALSE	High	[R].AFHNEAQVNPER.[K]			3.29935e-07	0	1	2	2	P17987	P17987 [469-480]	0	1411.67	High	3.71866	High	0	1.478e-07
	FALSE	High	[K].LGVQVVITDPEKLDQIR.[Q]			1.3253e-05	0.000225973	1	2	1	P17987	P17987 [248-264]	1	1923.09	High	3.32601	High	0.0001729	7.305e-06
	FALSE	High	[K].FATEAAITILR.[I]			0.000181255	0.000302146	1	2	1	P17987	P17987 [516-526]	0	1205.69	High	2.29731	High	0.0002308	0.0001159
	FALSE	High	[R].SQNVMAAASIANIVK.[S]			3.17513e-05	0.000302146	1	2	1	P17987	P17987 [19-33]	0	1516.82	High	2.84888	High	0.0002308	1.839e-05
	FALSE	High	[R].SLHDALCVVKR.[V]	1xCarbamidomethyl [C7]		0.000105263	0.000302146	1	2	1	P17987	P17987 [391-401]	1	1297.7	High	3.49025	High	0.0002308	6.531e-05
	FALSE	High	[R].YPVNSVNILK.[A]			6.23783e-05	0.000302146	1	2	1	P17987	P17987 [190-199]	0	1146.65	High	2.28312	High	0.0002308	3.763e-05
	FALSE	High	[K].YFVEAGAMAVR.[R]	1xOxidation [M8]		0.000302055	0.000302146	1	2	1	P17987	P17987 [299-309]	0	1229.6	High	2.50742	High	0.0002308	0.0001979
	FALSE	High	[R].SLHDALCVVK.[R]	1xCarbamidomethyl [C7]		4.19284e-05	0.000302146	1	2	2	P17987	P17987 [391-400]	0	1141.6	High	2.82715	High	0.0005455	0.007455
	FALSE	High	[R].GANDFMCDEMER.[S]	1xCarbamidomethyl [C7]; 2xOxidation [M6; M10]		0.000320644	0.000302146	1	2	1	P17987	P17987 [379-390]	0	1506.53	High	2.81728	High	0.0002308	0.000211
	FALSE	High	[R].EQLAIAEFAR.[S]			0.000228604	0.000302146	1	2	2	P17987	P17987 [434-443]	0	1147.61	High	2.53226	High	0.0002308	0.000148
	FALSE	High	[K].SSLGPVGLDK.[M]			0.00013362	0.000302146	1	1	1	P17987	P17987 [34-43]	0	972.536	High	2.9168	High	0.0002308	8.373e-05
	FALSE	High	[K].LLEVEHPAAK.[V]			7.81303e-05	0.000302146	1	2	2	P17987	P17987 [64-73]	0	1106.62	High	2.96615	High	0.0002308	4.767e-05
	FALSE	High	[K].YFVEAGAMAVR.[R]			0.000468116	0.000343174	1	2	1	P17987	P17987 [299-309]	0	1213.6	High	2.02296	High	0.0002602	0.0003161
	FALSE	High	[K].HGSYEDAVHSGALND.[-]			0.000560068	0.000343174	1	1	1	P17987	P17987 [542-556]	0	1571.67	High	3.57143	High	0.0002602	0.0003809
	FALSE	High	[K].ILATGANVILTTGGIDDMCLK.[Y]	1xCarbamidomethyl [C19]; 1xOxidation [M18]		0.00194478	0.000343174	1	1	1	P17987	P17987 [278-298]	0	2192.13	High	1.83012	High	0.0002602	0.001413
	FALSE	High	[R].ESDITKER.[I]			0.0101376	0.000718777	1	2	2	P17987	P17987 [267-274]	1	977.49	High	2.74888	High	0.007516	0.1356
	FALSE	High	[K].IHPTSVISGYR.[L]			0.0129816	0.000953544	1	2	1	P17987	P17987 [112-122]	0	1229.66	High	1.90004	High	0.0007401	0.01042
FALSE	High	Master Protein	P19338	Nucleolin OS=Homo sapiens GN=NCL PE=1 SV=3	0	151.091	33.9437	25	36	25	1	710	76.568	4.7	High		106.233	25
	Checked	Confidence	Annotated Sequence	Modifications	Modifications in Master Proteins	Qvality PEP	Qvality q-value	# Protein Groups	# Proteins	# PSMs	Master Protein Accessions	Positions in Master Proteins	# Missed Cleavages	Theo. MH+ [Da]	Found in Sample: [S1] F1: Sample	XCorr Sequest HT	Confidence Sequest HT	Percolator q-Value Sequest HT	Percolator PEP Sequest HT
	FALSE	High	[K].EAMEDGEIDGNKVTLDWAKPK.[G]	1xOxidation [M3]		5.34542e-08	0	1	1	2	P19338	P19338 [628-648]	1	2362.12	High	3.8692	High	0	9.896e-07
	FALSE	High	[K].GLSEDTTEETLKESFDGSVR.[A]			5.93878e-09	0	1	1	3	P19338	P19338 [578-597]	1	2200.03	High	4.5096	High	0	2.121e-09
	FALSE	High	[K].VTQDELKEVFEDAAEIR.[L]			3.66096e-10	0	1	1	2	P19338	P19338 [404-420]	1	1991.99	High	4.48757	High	0	1.116e-10
	FALSE	High	[K].VEGTEPTTAFNLFVGNLNFNK.[S]			1.08527e-07	0	1	1	2	P19338	P19338 [298-318]	0	2312.16	High	3.35816	High	0	4.559e-08
	FALSE	High	[K].GYAFIEFASFEDAK.[E]			3.84183e-07	0	1	1	1	P19338	P19338 [524-537]	0	1594.74	High	2.45129	High	0	1.738e-07
	FALSE	High	[K].QKVEGTEPTTAFNLFVGNLNFNK.[S]			5.03949e-07	0	1	1	1	P19338	P19338 [296-318]	1	2568.31	High	2.56972	High	0	2.309e-07
	FALSE	High	[R].KFGYVDFESAEDLEK.[A]			1.34847e-09	0	1	1	2	P19338	P19338 [348-362]	1	1776.83	High	4.24267	High	0	4.418e-10
	FALSE	High	[K].FGYVDFESAEDLEK.[A]			8.27871e-07	0	1	1	1	P19338	P19338 [349-362]	0	1648.74	High	3.57367	High	0	3.91e-07
	FALSE	High	[K].GFGFVDFNSEEDAK.[A]			6.96556e-08	0	1	1	2	P19338	P19338 [611-624]	0	1561.68	High	3.59393	High	0	2.86e-08
	FALSE	High	[K].TEADAEKTFEEK.[Q]			1.87741e-09	0	1	1	2	P19338	P19338 [438-449]	1	1397.64	High	4.34467	High	0	6.285e-10
	FALSE	High	[R].IVTDRETGSSK.[G]			6.97432e-06	0	1	1	2	P19338	P19338 [600-610]	1	1192.62	High	3.0162	High	0	3.707e-06
	FALSE	High	[K].GLSEDTTEETLK.[E]			0.000103191	0.000302146	1	1	1	P19338	P19338 [578-589]	0	1322.63	High	2.86433	High	0.0002308	6.401e-05
	FALSE	High	[K].TLVLSNLSYSATEETLQEVFEK.[A]			4.47981e-05	0.000302146	1	1	1	P19338	P19338 [487-508]	0	2501.27	High	2.19008	High	0.0002308	2.647e-05
	FALSE	High	[K].TFEEKQGTEIDGR.[S]			0.000423737	0.000343174	1	1	1	P19338	P19338 [445-457]	1	1509.72	High	2.65731	High	0.0002602	0.0002829
	FALSE	High	[K].SKGIAYIEFK.[T]			0.000851386	0.000343174	1	1	1	P19338	P19338 [428-437]	1	1155.64	High	2.21937	High	0.0002602	0.0005906
	FALSE	High	[K].NDLAVVDVR.[I]			0.00074041	0.000343174	1	1	1	P19338	P19338 [334-342]	0	1000.54	High	3.13677	High	0.0002602	0.0005108
	FALSE	High	[K].TGISDVFAK.[N]			0.00116407	0.000343174	1	1	1	P19338	P19338 [325-333]	0	937.499	High	2.41139	High	0.0002602	0.0008212
	FALSE	High	[K].EVFEDAAEIR.[L]			0.000716201	0.000343174	1	1	2	P19338	P19338 [411-420]	0	1178.57	High	2.68344	High	0.0002602	0.000493
	FALSE	High	[K].QGTEIDGR.[S]			0.00941868	0.000718777	1	1	1	P19338	P19338 [450-457]	0	875.422	High	2.59571	High	0.0005455	0.007453
	FALSE	High	[K].EAMEDGEIDGNK.[V]	1xOxidation [M3]		0.0130686	0.000953544	1	1	1	P19338	P19338 [628-639]	0	1323.54	High	2.24649	High	0.0007401	0.01047
	FALSE	High	[K].ALELTGLK.[V]			0.0144454	0.000953544	1	1	2	P19338	P19338 [363-370]	0	844.514	High	2.21141	High	0.0007401	0.01164
[truncated: 9,685 more rows]
