# Supplementary material for: DYRK4 upregulates antiviral innate immunity by promoting IRF3 activation
Source: EMBO Rep. 2024 Dec 19;26(3):690–719. doi: 10.1038/s44319-024-00352-x (PMC11811199; doi:10.1038/s44319-024-00352-x)
Supplement: Supplementary file 9 — Source data Fig. 6 [file 44319_2024_352_MOESM9_ESM.zip › Figure 6/6B/6B.xlsx]

## Sheet: Sheet1
SAMPLE-001	34177	140470
SAMPLE-002	32513	137434
SAMPLE-003	32059	148574
SAMPLE-004	497420	136653
SAMPLE-005	464663	135203
SAMPLE-006	511397	124475
SAMPLE-007	93441	105739
SAMPLE-008	101590	120320
SAMPLE-009	100586	116005
SAMPLE-010	2140565	112747
SAMPLE-011	2281215	116236
SAMPLE-012	2107633	111771
SAMPLE-013	59100	113687
SAMPLE-014	48876	110556
SAMPLE-015	40650	124518
SAMPLE-016	1942899	118419
SAMPLE-017	1948212	109390
SAMPLE-018	1942336	107609
