# Supplementary material for: DYRK4 upregulates antiviral innate immunity by promoting IRF3 activation
Source: EMBO Rep. 2024 Dec 19;26(3):690–719. doi: 10.1038/s44319-024-00352-x (PMC11811199; doi:10.1038/s44319-024-00352-x)
Supplement: Supplementary file 9 — Source data Fig. 6 [file 44319_2024_352_MOESM9_ESM.zip › Figure 6/6H/6H.xlsx]

## Sheet: Sheet1
SAMPLE-019	59332	293567
SAMPLE-020	58432	313958
SAMPLE-021	63977	310090
SAMPLE-043	839645	204499
SAMPLE-044	917339	209465
SAMPLE-045	854645	201615
SAMPLE-001	859003	94485
SAMPLE-002	988631	115021
SAMPLE-003	878036	96739
SAMPLE-007	1399107	75871
SAMPLE-008	1263633	86957
SAMPLE-009	1134940	79303
SAMPLE-013	1271555	69013
SAMPLE-014	1171351	67694
SAMPLE-015	1163740	65055
