# Supplementary material for: DYRK4 upregulates antiviral innate immunity by promoting IRF3 activation
Source: EMBO Rep. 2024 Dec 19;26(3):690–719. doi: 10.1038/s44319-024-00352-x (PMC11811199; doi:10.1038/s44319-024-00352-x)
Supplement: Supplementary file 9 — Source data Fig. 6 [file 44319_2024_352_MOESM9_ESM.zip › Figure 6/6I/6I rel. Expression.xlsx]

## Sheet: Sheet1
SAMPLE-001	121844	174584
SAMPLE-002	113993	169691
SAMPLE-003	128498	166697
SAMPLE-004	6328526	162817
SAMPLE-005	6223534	166892
SAMPLE-006	6796454	165600
SAMPLE-007	5636231	60652
SAMPLE-008	5625697	59729
SAMPLE-009	5738286	63082
SAMPLE-010	118193	250899
SAMPLE-011	117879	259987
SAMPLE-012	122460	255078
SAMPLE-013	6475478	240264
SAMPLE-014	6756886	250551
SAMPLE-015	5557824	213523
SAMPLE-016	5199363	96188
SAMPLE-017	5116676	99473
SAMPLE-018	4915519	81376
