# Supplementary material for: DYRK4 upregulates antiviral innate immunity by promoting IRF3 activation
Source: EMBO Rep. 2024 Dec 19;26(3):690–719. doi: 10.1038/s44319-024-00352-x (PMC11811199; doi:10.1038/s44319-024-00352-x)
Supplement: Supplementary file 10 — Source data Fig. 7 [file 44319_2024_352_MOESM10_ESM.zip]

Archive with 58 entries (44 files):
- Figure 7/
- Figure 7/7A/
- Figure 7/7A/western Flag IP.tif
- Figure 7/7A/western Flag Input.tif
- Figure 7/7A/western GAPDH Input.tif
- Figure 7/7A/western HA  IP.tif
- Figure 7/7A/western TRIM71  Input.tif
- Figure 7/7B/
- Figure 7/7B/7B.xlsx
- Figure 7/7C/
- Figure 7/7C/western Flag  Input.tif
- Figure 7/7C/western Flag IP.tif
- Figure 7/7C/western GAPDH.tif
- Figure 7/7C/western GFP Input.tif
- Figure 7/7C/western HA  IP.tif
- Figure 7/7C/western HA Input.tif
- Figure 7/7D/
- Figure 7/7D/7D.xlsx
- Figure 7/7E/
- Figure 7/7E/western   p-IRF3.tif
- Figure 7/7E/western GAPDH.tif
- Figure 7/7E/western IRF3  IP.tif
- Figure 7/7E/western IRF3  Input.tif
- Figure 7/7E/western Ub  IP.tif
- Figure 7/7F/
- Figure 7/7F/western  HA   IP.tif
- Figure 7/7F/western Flag  Input.tif
- Figure 7/7F/western Flag IP.tif
- Figure 7/7F/western HA Input.tif
- Figure 7/7F/western TRIM71.tif
- Figure 7/7F/western actin.tif
- Figure 7/7G/
- Figure 7/7G/western Flag IP.tif
- Figure 7/7G/western Flag Input.tif
- Figure 7/7G/western HA IP.tif
- Figure 7/7G/western TRIM71 Input.tif
- Figure 7/7G/western actin.tif
- Figure 7/7H/
- Figure 7/7H/7H.xlsx
- Figure 7/7J/
- Figure 7/7J/western  ACTIN.tif
- Figure 7/7J/western IRF3.tif
- Figure 7/7J/western TRIM71.tif
- Figure 7/7K/
- Figure 7/7K/western ACTIN.tif
- Figure 7/7K/western Flag.tif
- Figure 7/7K/western TRIM71.tif
- Figure 7/7L/
- Figure 7/7L/western GAPDH.tif
- Figure 7/7L/western IRF3.tif
- Figure 7/7L/western TRIM71.tif
- Figure 7/7M/
- Figure 7/7M/western IRF3.tif
- Figure 7/7M/western TRIM71.tif
- Figure 7/7M/western actin.tif
- Figure 7/7N/
- Figure 7/7N/7N.xlsx
- Figure 7/Figure 7.tif
