# Supplementary material for: DYRK4 upregulates antiviral innate immunity by promoting IRF3 activation
Source: EMBO Rep. 2024 Dec 19;26(3):690–719. doi: 10.1038/s44319-024-00352-x (PMC11811199; doi:10.1038/s44319-024-00352-x)
Supplement: Supplementary file 10 — Source data Fig. 7 [file 44319_2024_352_MOESM10_ESM.zip › Figure 7/7B/7B.xlsx]

## Sheet: Sheet1
SAMPLE-001	56513	380418
SAMPLE-002	58218	365732
SAMPLE-003	63024	405671
SAMPLE-004	8226781	407495
SAMPLE-005	8658794	450231
SAMPLE-006	8405682	384572
SAMPLE-007	67421	354521
SAMPLE-008	70254	341264
SAMPLE-009	72463	351754
SAMPLE-010	6313087	130053
SAMPLE-011	6524512	140674
SAMPLE-012	6613247	128341
SAMPLE-013	58721	379610
SAMPLE-014	63514	350145
SAMPLE-015	64087	368542
SAMPLE-016	3846420	134051
SAMPLE-017	4251245	139521
SAMPLE-018	3964213	145532
SAMPLE-001	68421	305412
SAMPLE-002	75240	321587
SAMPLE-003	79531	301647
SAMPLE-004	835560	113003
SAMPLE-005	976997	119083
SAMPLE-006	865413	120541
SAMPLE-007	2262399	88754
SAMPLE-008	2351307	89423
SAMPLE-009	2104523	89651
SAMPLE-010	1021592	85406
SAMPLE-011	1146153	85482
SAMPLE-012	1210341	93132
