# Supplementary material for: DYRK4 upregulates antiviral innate immunity by promoting IRF3 activation
Source: EMBO Rep. 2024 Dec 19;26(3):690–719. doi: 10.1038/s44319-024-00352-x (PMC11811199; doi:10.1038/s44319-024-00352-x)
Supplement: Supplementary file 10 — Source data Fig. 7 [file 44319_2024_352_MOESM10_ESM.zip › Figure 7/7D/7D.xlsx]

## Sheet: Sheet1
SAMPLE-001	70252	275852
SAMPLE-002	81450	321986
SAMPLE-003	81226	336157
SAMPLE-004	5412931	342290
SAMPLE-005	5226422	359967
SAMPLE-006	5742184	370308
SAMPLE-007	99730	196160
SAMPLE-008	110487	213902
SAMPLE-009	109352	204329
SAMPLE-010	4951556	194203
SAMPLE-011	4960501	186677
SAMPLE-012	4817579	188625
SAMPLE-013	92794	343323
SAMPLE-014	100280	342249
SAMPLE-015	99035	340592
SAMPLE-016	4146828	356905
SAMPLE-017	4264229	355413
SAMPLE-018	4012955	339097
SAMPLE-019	96405	241804
SAMPLE-020	95187	218206
SAMPLE-021	79952	208152
SAMPLE-022	3836122	211092
SAMPLE-023	3822190	208387
SAMPLE-024	3532951	225905
