# Supplementary material for: DYRK4 upregulates antiviral innate immunity by promoting IRF3 activation
Source: EMBO Rep. 2024 Dec 19;26(3):690–719. doi: 10.1038/s44319-024-00352-x (PMC11811199; doi:10.1038/s44319-024-00352-x)
Supplement: Supplementary file 10 — Source data Fig. 7 [file 44319_2024_352_MOESM10_ESM.zip › Figure 7/7H/7H.xlsx]

## Sheet: Sheet1
SAMPLE-001	33378	94363
SAMPLE-002	31005	95622
SAMPLE-003	32191.5	94992.5
SAMPLE-004	31931	81109
SAMPLE-005	35128	77088
SAMPLE-006	33529.5	79098.5
SAMPLE-007	60344	79682
SAMPLE-008	64951	81726
SAMPLE-009	62647.5	80704
SAMPLE-010	85999	56305
SAMPLE-011	75417	56823
SAMPLE-012	80708	56564
SAMPLE-013	36346	88659
SAMPLE-014	25273	90751
SAMPLE-015	30809.5	89705
SAMPLE-016	27877	65030
SAMPLE-017	30922	66739
SAMPLE-018	29399.5	65884.5
SAMPLE-019	35859	76258
SAMPLE-020	23358	77556
SAMPLE-021	29608.5	76907
SAMPLE-022	40383	66353
SAMPLE-023	30589	57149
SAMPLE-024	35486	61751
SAMPLE-025	30595	83062
SAMPLE-026	39858	84227
SAMPLE-027	35226.5	83644.5
SAMPLE-028	32682	58799
SAMPLE-029	37698	63247
SAMPLE-030	35190	61023
