# Supplementary material for: DYRK4 upregulates antiviral innate immunity by promoting IRF3 activation
Source: EMBO Rep. 2024 Dec 19;26(3):690–719. doi: 10.1038/s44319-024-00352-x (PMC11811199; doi:10.1038/s44319-024-00352-x)
Supplement: Supplementary file 10 — Source data Fig. 7 [file 44319_2024_352_MOESM10_ESM.zip › Figure 7/7N/7N.xlsx]

## Sheet: Sheet1
SAMPLE-001	122020	135978
SAMPLE-002	127796	140154
SAMPLE-003	130259	148998
SAMPLE-004	112683	148315
SAMPLE-005	120284	155297
SAMPLE-006	133500	144008
SAMPLE-007	7622597	161063
SAMPLE-008	7833011	161654
SAMPLE-009	7685804	151876
SAMPLE-010	4683679	154382
SAMPLE-011	5201179	158468
SAMPLE-012	4706227	152062
SAMPLE-013	163337	68672
SAMPLE-014	179263	72240
SAMPLE-015	168634	73695
SAMPLE-016	161660	74782
SAMPLE-017	160982	71827
SAMPLE-018	159050	77447
SAMPLE-019	6320871	72116
SAMPLE-020	6065773	68675
SAMPLE-021	6563226	67468
SAMPLE-022	4968367	71030
SAMPLE-023	5092513	68244
SAMPLE-024	4660814	62525
