# Supplementary material for: DYRK4 upregulates antiviral innate immunity by promoting IRF3 activation
Source: EMBO Rep. 2024 Dec 19;26(3):690–719. doi: 10.1038/s44319-024-00352-x (PMC11811199; doi:10.1038/s44319-024-00352-x)
Supplement: Supplementary file 11 — Source data Fig. 8 [file 44319_2024_352_MOESM11_ESM.zip]

Archive with 17 entries (14 files):
- Figure 8/
- Figure 8/8A/
- Figure 8/8A/western  myc  Input.tif
- Figure 8/8A/western Flag-HOIL  IP.tif
- Figure 8/8A/western Flag-HOIL  Input.tif
- Figure 8/8A/western Flag-HOIP  IP.tif
- Figure 8/8A/western Flag-HOIP  Input.tif
- Figure 8/8A/western Flag-sharpin  IP.tif
- Figure 8/8A/western Flag-sharpin  Input.tif
- Figure 8/8A/western GAPDH.tif
- Figure 8/8A/western myc  IP.tif
- Figure 8/8B/
- Figure 8/8B/western Flag  IP.tif
- Figure 8/8B/western Flag  Input.tif
- Figure 8/8B/western GAPDH.tif
- Figure 8/8B/western GFP  Input-IP.tif
- Figure 8/Figure 8.tif
