# Supplementary material for: DYRK4 upregulates antiviral innate immunity by promoting IRF3 activation
Source: EMBO Rep. 2024 Dec 19;26(3):690–719. doi: 10.1038/s44319-024-00352-x (PMC11811199; doi:10.1038/s44319-024-00352-x)
Supplement: Supplementary file 12 — Source data Fig. 9 [file 44319_2024_352_MOESM12_ESM.zip]

Archive with 2 entries (1 files):
- Figure 9/Figure 9 working model.tif
- Figure 9/
